# Supplementary material for: Transplantation of Wnt5a-modified Bone Marrow Mesenchymal Stem Cells Promotes Recovery After Spinal Cord Injury via the PI3K/AKT Pathway
Source: Mol Neurobiol. 2024 May 25;61(12):10830–44. doi: 10.1007/s12035-024-04248-8 (PMC11584464; doi:10.1007/s12035-024-04248-8)
Supplement: Supplementary file 3 — (XLS 4268 kb) [file 12035_2024_4248_MOESM3_ESM.xls]

gene_id	BaseMean_DESeq2	BaseMean_control_DMEM	BaseMean_case_YD	FoldChange	log2FoldChange	p-value	q-value	Regulation	Expression_YD1	Expression_YD2	Expression_DMEM1	Expression_DMEM2	Expression_DMEM3	gene_Dbxref	description	GO_id	GO_term	pathway	pathway_description	TF_family
A2m	5550.05797	806.0175071	12666.11866	15.71149199	3.973748283	0	0	Up	54.58530719	54.66092011	3.019116062	3.227738708	3.107216206	24153	alpha-2-macroglobulin	GO:0001553,GO:0001869,GO:0002020,GO:0002438,GO:0004866,GO:0004867,GO:0005102,GO:0005615,GO:0006953,GO:0007584,GO:0009611,GO:0010037,GO:0010951,GO:0019838,GO:0019899,GO:0019959,GO:0019966,GO:0034695,GO:0042802,GO:0043120,GO:0048306,GO:0048403,GO:0048406,GO:0048863,GO:0051384,GO:1990402	luteinization|negative regulation of complement activation, lectin pathway|protease binding|acute inflammatory response to antigenic stimulus|endopeptidase inhibitor activity|serine-type endopeptidase inhibitor activity|signaling receptor binding|extracellular space|acute-phase response|response to nutrient|response to wounding|response to carbon dioxide|negative regulation of endopeptidase activ…	rno04610	Complement and coagulation cascades
Aak1	4592.822608	2990.830699	6995.810473	2.339324997	1.226092306	5.04E-78	8.79E-77	Up	11.96900997	12.5996968	5.002962693	4.465772179	4.663022715	500244	AP2 associated kinase 1	GO:0004672,GO:0004674,GO:0005112,GO:0005524,GO:0005737,GO:0005905,GO:0006468,GO:0006897,GO:0019897,GO:0031252,GO:0032880,GO:0035612,GO:0043195,GO:0045747,GO:0046777,GO:0050821,GO:0071439,GO:0098793,GO:0106310,GO:0106311,GO:2000369	protein kinase activity|protein serine/threonine kinase activity|Notch binding|ATP binding|cytoplasm|clathrin-coated pit|protein phosphorylation|endocytosis|extrinsic component of plasma membrane|cell leading edge|regulation of protein localization|AP-2 adaptor complex binding|terminal bouton|positive regulation of Notch signaling pathway|protein autophosphorylation|protein stabilization|clathrin…
Aard	836.636826	1327.672828	100.0828232	0.075376282	-3.729745548	3.44E-135	9.96E-134	Down	2.147596236	2.393423187	27.50829821	28.90687115	24.65176413	246323	alanine and arginine rich domain containing protein	GO:0030324	lung development
Aars1	12655.25177	16259.57413	7248.768237	0.445820554	-1.165464964	9.40E-143	2.88E-141	Down	54.51475462	55.78723764	111.3117001	109.9405506	111.6302388	292023	alanyl-tRNA synthetase 1	GO:0000049,GO:0002161,GO:0002196,GO:0004813,GO:0005524,GO:0005737,GO:0005739,GO:0006400,GO:0006419,GO:0008270,GO:0016597,GO:0021680,GO:0043524,GO:0045182,GO:0050885,GO:0050905,GO:0106074,GO:0140018	tRNA binding|aminoacyl-tRNA editing activity|Ser-tRNA(Ala) hydrolase activity|alanine-tRNA ligase activity|ATP binding|cytoplasm|mitochondrion|tRNA modification|alanyl-tRNA aminoacylation|zinc ion binding|amino acid binding|cerebellar Purkinje cell layer development|negative regulation of neuron apoptotic process|translation regulator activity|neuromuscular process controlling balance|neuromuscul…	rno00970	Aminoacyl-tRNA biosynthesis
Aasdh	330.5672833	216.3682278	501.8658666	2.319469909	1.21379513	6.86E-12	2.67E-11	Up	3.167397648	3.508476812	1.154744651	1.315159099	1.401401896	364136		GO:0000166,GO:0019482,GO:0043041	nucleotide binding|beta-alanine metabolic process|amino acid activation for nonribosomal peptide biosynthetic process
Aass	300.5533488	33.16521513	701.6355493	21.16786823	4.403804081	3.12E-78	5.45E-77	Up	6.342817329	5.215165183	0.29672964	0.226466171	0.212252816	296925	aminoadipate-semialdehyde synthase	GO:0004753,GO:0005737,GO:0005739,GO:0019477,GO:0019878,GO:0033512,GO:0043231,GO:0047130,GO:0047131	saccharopine dehydrogenase activity|cytoplasm|mitochondrion|L-lysine catabolic process|lysine biosynthetic process via aminoadipic acid|L-lysine catabolic process to acetyl-CoA via saccharopine|intracellular membrane-bounded organelle|saccharopine dehydrogenase (NADP+, L-lysine-forming) activity|saccharopine dehydrogenase (NAD+, L-glutamate-forming) activity	rno00310	Lysine degradation
Aatk	16.06386958	24.51645141	3.38499683	0.138181019	-2.855368643	0.001818704	0.003549123	Down	0.011215918	0.008428737	0.083101519	0.033460771	0.074783263	690853	apoptosis-associated tyrosine kinase	GO:0004672,GO:0004713,GO:0005524,GO:0005783,GO:0006468,GO:0006915,GO:0007420,GO:0030517,GO:0032482,GO:0038083,GO:0044295,GO:0046777,GO:0048471,GO:0051402,GO:0055037	protein kinase activity|protein tyrosine kinase activity|ATP binding|endoplasmic reticulum|protein phosphorylation|apoptotic process|brain development|negative regulation of axon extension|Rab protein signal transduction|peptidyl-tyrosine autophosphorylation|axonal growth cone|protein autophosphorylation|perinuclear region of cytoplasm|neuron apoptotic process|recycling endosome
Abat	44.0005996	13.70182773	89.44875741	6.502141966	2.700915056	9.53E-07	2.65E-06	Up	0.488454658	0.505565179	0.030789778	0.123180123	0.051127483	81632	4-aminobutyrate aminotransferase	GO:0001666,GO:0003867,GO:0005739,GO:0005759,GO:0007568,GO:0007620,GO:0007626,GO:0009448,GO:0009449,GO:0009450,GO:0010039,GO:0014053,GO:0021549,GO:0030170,GO:0031652,GO:0032024,GO:0032144,GO:0032145,GO:0033602,GO:0034386,GO:0035094,GO:0035640,GO:0042135,GO:0042220,GO:0042493,GO:0042802,GO:0042803,GO:0043005,GO:0045471,GO:0045776,GO:0045964,GO:0046872,GO:0047298,GO:0048148,GO:0051536,GO:0070474,GO:…	response to hypoxia|4-aminobutyrate transaminase activity|mitochondrion|mitochondrial matrix|aging|copulation|locomotory behavior|gamma-aminobutyric acid metabolic process|gamma-aminobutyric acid biosynthetic process|gamma-aminobutyric acid catabolic process|response to iron ion|negative regulation of gamma-aminobutyric acid secretion|cerebellum development|pyridoxal phosphate binding|positive re…	rno00250,rno00280,rno00410,rno00640,rno00650,rno04727	Alanine, aspartate and glutamate metabolism|Valine, leucine and isoleucine degradation|beta-Alanine metabolism|Propanoate metabolism|Butanoate metabolism|GABAergic synapse
Abca1	1453.708972	775.3563619	2471.237888	3.186346869	1.671903328	1.54E-71	2.47E-70	Up	6.669781622	6.675260481	1.860339269	2.030460284	1.744172949	313210	ATP binding cassette subfamily A member 1	GO:0002790,GO:0005102,GO:0005319,GO:0005524,GO:0005548,GO:0005768,GO:0005794,GO:0005886,GO:0005887,GO:0006497,GO:0006869,GO:0006911,GO:0007040,GO:0007186,GO:0007189,GO:0007584,GO:0008035,GO:0008203,GO:0008320,GO:0009306,GO:0009897,GO:0009986,GO:0010875,GO:0015914,GO:0016020,GO:0016197,GO:0016323,GO:0019905,GO:0023061,GO:0030139,GO:0030301,GO:0031210,GO:0031267,GO:0031667,GO:0032367,GO:0032489,GO:…	peptide secretion|signaling receptor binding|lipid transporter activity|ATP binding|phospholipid transporter activity|endosome|Golgi apparatus|plasma membrane|integral component of plasma membrane|protein lipidation|lipid transport|phagocytosis, engulfment|lysosome organization|G protein-coupled receptor signaling pathway|adenylate cyclase-activating G protein-coupled receptor signaling pathway|r…	rno02010,rno04975,rno04979,rno05417	ABC transporters|Fat digestion and absorption|Cholesterol metabolism|Lipid and atherosclerosis
Abca4	32.83806768	18.96169139	53.65263212	2.830657618	1.501137259	0.009069708	0.015893642	Up	0.129933544	0.294848913	0.084031602	0.059636075	0.058241681	310836	ATP binding cassette subfamily A member 4	GO:0001750,GO:0005319,GO:0005502,GO:0005503,GO:0005524,GO:0005548,GO:0005783,GO:0005887,GO:0006649,GO:0006869,GO:0007601,GO:0031410,GO:0042574,GO:0042626,GO:0043231,GO:0045332,GO:0045494,GO:0055085,GO:0090555,GO:0140326,GO:0140327,GO:0140333,GO:0140347,GO:0140603	photoreceptor outer segment|lipid transporter activity|11-cis retinal binding|all-trans retinal binding|ATP binding|phospholipid transporter activity|endoplasmic reticulum|integral component of plasma membrane|phospholipid transfer to membrane|lipid transport|visual perception|cytoplasmic vesicle|retinal metabolic process|ATPase-coupled transmembrane transporter activity|intracellular membrane-bo…	rno02010	ABC transporters
Abca8a	214.1481307	14.92055278	512.9894975	34.32030506	5.100990471	3.86E-06	1.02E-05	Up	2.401076214	2.618989771	0.027112273	0.15185463	0.018008344	303638	ATP-binding cassette, subfamily A (ABC1), member 8a	GO:0005319,GO:0005524,GO:0006869,GO:0016021,GO:0042626,GO:0043231,GO:0055085	lipid transporter activity|ATP binding|lipid transport|integral component of membrane|ATPase-coupled transmembrane transporter activity|intracellular membrane-bounded organelle|transmembrane transport	rno02010	ABC transporters
Abcb10	656.3062291	827.5852708	399.3876666	0.482664995	-1.050905894	5.88E-16	2.78E-15	Down	2.918850572	2.827190307	5.448147584	4.969558299	5.60021219	361439	ATP binding cassette subfamily B member 10	GO:0005524,GO:0005739,GO:0005743,GO:0006783,GO:0032592,GO:0034514,GO:0042626,GO:0042802,GO:0042803,GO:0045648,GO:0046985,GO:0048821,GO:0055085,GO:0140603	ATP binding|mitochondrion|mitochondrial inner membrane|heme biosynthetic process|integral component of mitochondrial membrane|mitochondrial unfolded protein response|ATPase-coupled transmembrane transporter activity|identical protein binding|protein homodimerization activity|positive regulation of erythrocyte differentiation|positive regulation of hemoglobin biosynthetic process|erythrocyte devel…	rno02010	ABC transporters
Abcb1b	11036.88799	1208.653269	25779.24008	21.31813451	4.414009292	0	0	Up	174.6842896	171.1246149	6.987657476	8.261712452	6.573114914	24646	ATP-binding cassette, subfamily B (MDR/TAP), member 1B	GO:0000139,GO:0001666,GO:0001890,GO:0005515,GO:0005524,GO:0005886,GO:0007420,GO:0007595,GO:0008559,GO:0010046,GO:0010212,GO:0014045,GO:0014070,GO:0016021,GO:0016324,GO:0032496,GO:0033189,GO:0033595,GO:0042493,GO:0042626,GO:0042908,GO:0042910,GO:0045332,GO:0046581,GO:0046685,GO:0048545,GO:0055085,GO:0061843,GO:0071217,GO:0071356,GO:0090554,GO:0090555,GO:0097327,GO:0098591,GO:0099038,GO:0099040,GO:…	Golgi membrane|response to hypoxia|placenta development|protein binding|ATP binding|plasma membrane|brain development|lactation|ABC-type xenobiotic transporter activity|response to mycotoxin|response to ionizing radiation|establishment of endothelial blood-brain barrier|response to organic cyclic compound|integral component of membrane|apical plasma membrane|response to lipopolysaccharide|respons…	rno02010,rno04976,rno05206,rno05226	ABC transporters|Bile secretion|MicroRNAs in cancer|Gastric cancer
Abcb9	82.02391589	106.0772907	45.9438536	0.433047298	-1.207403487	0.001133436	0.002279733	Down	0.244195726	0.14273198	0.334624472	0.429637726	0.438063229	63886	ATP binding cassette subfamily B member 9	GO:0002474,GO:0005524,GO:0005764,GO:0005765,GO:0005769,GO:0005783,GO:0005789,GO:0006518,GO:0015031,GO:0015421,GO:0015433,GO:0015440,GO:0015833,GO:0016021,GO:0019885,GO:0022857,GO:0030176,GO:0035672,GO:0042288,GO:0042626,GO:0042803,GO:0042824,GO:0043190,GO:0043231,GO:0046978,GO:0055085	antigen processing and presentation of peptide antigen via MHC class I|ATP binding|lysosome|lysosomal membrane|early endosome|endoplasmic reticulum|endoplasmic reticulum membrane|peptide metabolic process|protein transport|ABC-type oligopeptide transporter activity|ABC-type peptide antigen transporter activity|ABC-type peptide transporter activity|peptide transport|integral component of membrane|…	rno02010,rno04142	ABC transporters|Lysosome
Abcc2	5.838878985	1.027417958	13.05607052	12.7909129	3.67704733	0.017146212	0.028606975	Up	0.081072304	0.064987367	0.015501544	0	0	25303	ATP binding cassette subfamily C member 2	GO:0005515,GO:0005524,GO:0005887,GO:0006855,GO:0006954,GO:0006979,GO:0007565,GO:0008514,GO:0008559,GO:0009408,GO:0009986,GO:0010468,GO:0010629,GO:0015127,GO:0015431,GO:0015694,GO:0015711,GO:0015721,GO:0015722,GO:0015723,GO:0015732,GO:0016020,GO:0016324,GO:0016999,GO:0019904,GO:0030644,GO:0031427,GO:0031526,GO:0032355,GO:0032496,GO:0033762,GO:0035690,GO:0038183,GO:0042178,GO:0042493,GO:0042626,GO:…	protein binding|ATP binding|integral component of plasma membrane|drug transmembrane transport|inflammatory response|response to oxidative stress|female pregnancy|organic anion transmembrane transporter activity|ABC-type xenobiotic transporter activity|response to heat|cell surface|regulation of gene expression|negative regulation of gene expression|bilirubin transmembrane transporter activity|AB…	rno01523,rno01524,rno02010,rno04976	Antifolate resistance|Platinum drug resistance|ABC transporters|Bile secretion
Abcc5	1772.79921	1181.827217	2659.2572	2.250768012	1.170417365	4.28E-30	3.26E-29	Up	10.49260347	11.15981826	4.421577041	3.732808706	4.787401339	116721	ATP binding cassette subfamily C member 5	GO:0005524,GO:0005796,GO:0005886,GO:0008514,GO:0008559,GO:0010008,GO:0015216,GO:0015232,GO:0015562,GO:0015711,GO:0015865,GO:0016020,GO:0016021,GO:0016323,GO:0016324,GO:0032496,GO:0032868,GO:0034634,GO:0034775,GO:0035351,GO:0042626,GO:0042908,GO:0042910,GO:0048471,GO:0055085,GO:0070730,GO:0070731,GO:0098838,GO:0140115	ATP binding|Golgi lumen|plasma membrane|organic anion transmembrane transporter activity|ABC-type xenobiotic transporter activity|endosome membrane|purine nucleotide transmembrane transporter activity|heme transmembrane transporter activity|efflux transmembrane transporter activity|organic anion transport|purine nucleotide transport|membrane|integral component of membrane|basolateral plasma membr…	rno01523,rno02010	Antifolate resistance|ABC transporters
Abcd4	1336.356217	1816.566779	616.0403743	0.339122787	-1.560120367	6.91E-53	8.45E-52	Down	6.372737026	5.370433278	15.94449588	15.40231623	15.25425607	299196	ATP binding cassette subfamily D member 4	GO:0005324,GO:0005524,GO:0005765,GO:0005777,GO:0005778,GO:0005789,GO:0006635,GO:0007031,GO:0009235,GO:0015910,GO:0016021,GO:0042626,GO:0042760,GO:1990830	long-chain fatty acid transporter activity|ATP binding|lysosomal membrane|peroxisome|peroxisomal membrane|endoplasmic reticulum membrane|fatty acid beta-oxidation|peroxisome organization|cobalamin metabolic process|long-chain fatty acid import into peroxisome|integral component of membrane|ATPase-coupled transmembrane transporter activity|very long-chain fatty acid catabolic process|cellular resp…	rno02010,rno04146	ABC transporters|Peroxisome
Abcg1	108.3967418	166.4776405	21.27539384	0.127807107	-2.967960029	6.12E-17	3.03E-16	Down	0.177959337	0.1628091	1.390667262	1.122193605	1.076012572	85264	ATP binding cassette subfamily G member 1	GO:0005524,GO:0005739,GO:0005768,GO:0005886,GO:0008203,GO:0009897,GO:0010033,GO:0010872,GO:0010875,GO:0010888,GO:0016021,GO:0019534,GO:0030301,GO:0032367,GO:0033344,GO:0033700,GO:0033993,GO:0034041,GO:0034204,GO:0034374,GO:0034375,GO:0034436,GO:0035774,GO:0042632,GO:0042803,GO:0042987,GO:0043531,GO:0043691,GO:0045542,GO:0046982,GO:0050714,GO:0055037,GO:0055085,GO:0055091,GO:0071403,GO:0090554,GO:…	ATP binding|mitochondrion|endosome|plasma membrane|cholesterol metabolic process|external side of plasma membrane|response to organic substance|regulation of cholesterol esterification|positive regulation of cholesterol efflux|negative regulation of lipid storage|integral component of membrane|toxin transmembrane transporter activity|cholesterol transport|intracellular cholesterol transport|chole…	rno02010,rno05417	ABC transporters|Lipid and atherosclerosis
Abcg2	151.2670535	221.4857478	45.93901214	0.207407215	-2.269462015	2.79E-15	1.28E-14	Down	0.349485237	0.265879816	1.144667212	1.342645234	1.504168361	312382	ATP binding cassette subfamily G member 2	GO:0005524,GO:0005634,GO:0005654,GO:0005886,GO:0007568,GO:0008092,GO:0008514,GO:0008559,GO:0010039,GO:0015143,GO:0015225,GO:0015562,GO:0015711,GO:0015747,GO:0015878,GO:0016020,GO:0016021,GO:0016324,GO:0019389,GO:0031526,GO:0031966,GO:0032217,GO:0032218,GO:0032496,GO:0032868,GO:0042626,GO:0042802,GO:0042803,GO:0042887,GO:0042910,GO:0043278,GO:0045121,GO:0046415,GO:0051593,GO:0055085,GO:0060136,GO:…	ATP binding|nucleus|nucleoplasm|plasma membrane|aging|cytoskeletal protein binding|organic anion transmembrane transporter activity|ABC-type xenobiotic transporter activity|response to iron ion|urate transmembrane transporter activity|biotin transmembrane transporter activity|efflux transmembrane transporter activity|organic anion transport|urate transport|biotin transport|membrane|integral compo…	rno01523,rno02010,rno04976	Antifolate resistance|ABC transporters|Bile secretion
Abcg3	38.79690844	23.08824289	62.35990677	2.703910869	1.435047596	0.005413588	0.009821022	Up	0.207742479	0.351265526	0.099304231	0.067538398	0.111306207	498327	ATP-binding cassette, subfamily G (WHITE), member 3			rno02010	ABC transporters
Abcg3l1	319.3639958	212.7942554	479.2186063	2.251553983	1.170921068	1.49E-09	5.05E-09	Up	4.697482101	3.534305369	1.452018775	1.767479754	1.699646915	289453	ATP-binding cassette, subfamily G (WHITE), member 3-like 1	GO:0005524,GO:0005886,GO:0016021,GO:0042626,GO:0055085	ATP binding|plasma membrane|integral component of membrane|ATPase-coupled transmembrane transporter activity|transmembrane transport	rno02010	ABC transporters
Abcg3l3	959.8773352	682.426259	1376.053949	2.015797559	1.01135076	1.16E-17	5.90E-17	Up	9.900695957	10.36232795	4.555895255	5.033830952	3.936172915	305142	ATP-binding cassette, subfamily G (WHITE), member 3-like 3	GO:0005524,GO:0005886,GO:0016021	ATP binding|plasma membrane|integral component of membrane	rno02010	ABC transporters
Abhd15	51.34258553	25.92609834	89.46731632	3.446847465	1.785277456	0.000112252	0.000255831	Up	1.00477319	0.6270295	0.151672949	0.275080538	0.209881782	303343	abhydrolase domain containing 15	GO:0034338,GO:0044255,GO:0047372	short-chain carboxylesterase activity|cellular lipid metabolic process|acylglycerol lipase activity
Abhd17c	1003.896172	670.026976	1504.699967	2.245913647	1.167302459	3.84E-29	2.86E-28	Up	4.840219647	4.80027055	1.849186772	1.894837258	2.031042873	361601	abhydrolase domain containing 17C, depalmitoylase	GO:0002084,GO:0005886,GO:0008474,GO:0010008,GO:0014069,GO:0043197,GO:0055038,GO:0098839,GO:0098978,GO:0099175,GO:1902817,GO:1905668	protein depalmitoylation|plasma membrane|palmitoyl-(protein) hydrolase activity|endosome membrane|postsynaptic density|dendritic spine|recycling endosome membrane|postsynaptic density membrane|glutamatergic synapse|regulation of postsynapse organization|negative regulation of protein localization to microtubule|positive regulation of protein localization to endosome
Abhd4	6824.976656	4865.910168	9763.576388	2.006383393	1.004597312	2.73E-66	4.07E-65	Up	96.69935551	97.09420701	40.95342417	45.66737478	43.33236375	364380	abhydrolase domain containing 4, N-acyl phospholipase B	GO:0004622,GO:0005739,GO:0005811,GO:0006654,GO:0042171,GO:0052689,GO:0055088,GO:0070291,GO:0070292	lysophospholipase activity|mitochondrion|lipid droplet|phosphatidic acid biosynthetic process|lysophosphatidic acid acyltransferase activity|carboxylic ester hydrolase activity|lipid homeostasis|N-acylethanolamine metabolic process|N-acylphosphatidylethanolamine metabolic process
Abi3bp	7491.387248	12225.19666	390.6731298	0.031955755	-4.967780412	0	0	Down	1.795617923	1.862651834	53.42427213	53.95738424	46.68356019	363767		GO:0002357,GO:0005518,GO:0005539,GO:0005614,GO:0008201,GO:0008285,GO:0010811,GO:0014069,GO:0030027,GO:0030198,GO:0031012,GO:0043197,GO:0043198,GO:0051015,GO:0061001,GO:0099151,GO:1904597,GO:1905209,GO:2000249,GO:2000774	defense response to tumor cell|collagen binding|glycosaminoglycan binding|interstitial matrix|heparin binding|negative regulation of cell population proliferation|positive regulation of cell-substrate adhesion|postsynaptic density|lamellipodium|extracellular matrix organization|extracellular matrix|dendritic spine|dendritic shaft|actin filament binding|regulation of dendritic spine morphogenesis|…
Ablim1	340.5075918	457.9179099	164.3921146	0.359014987	-1.477884024	2.12E-17	1.06E-16	Down	0.246072009	0.255421991	0.652227603	0.61542467	0.611932869	307989	actin-binding LIM protein 1	GO:0001725,GO:0003779,GO:0005515,GO:0007411,GO:0014069,GO:0015629,GO:0030027,GO:0030032,GO:0045944,GO:0060271	stress fiber|actin binding|protein binding|axon guidance|postsynaptic density|actin cytoskeleton|lamellipodium|lamellipodium assembly|positive regulation of transcription by RNA polymerase II|cilium assembly	rno04360	Axon guidance
Ablim3	27.04629397	10.26688589	52.2154061	5.101768077	2.350997317	0.001938883	0.003768091	Up	0.320160913	0.386269733	0.024986456	0.017993318	0.143143494	307395	actin binding LIM protein family, member 3	GO:0001725,GO:0005737,GO:0006351,GO:0015629,GO:0030027,GO:0030032,GO:0030036,GO:0045202,GO:0045944,GO:0046872,GO:0051015,GO:0060271,GO:0098978,GO:1903955	stress fiber|cytoplasm|transcription, DNA-templated|actin cytoskeleton|lamellipodium|lamellipodium assembly|actin cytoskeleton organization|synapse|positive regulation of transcription by RNA polymerase II|metal ion binding|actin filament binding|cilium assembly|glutamatergic synapse|positive regulation of protein targeting to mitochondrion	rno04360	Axon guidance
Abracl	1675.931658	2113.102078	1020.176028	0.482739669	-1.050682709	9.59E-31	7.44E-30	Down	40.57569736	44.3637841	78.31379948	84.20112069	74.2335358	685045	ABRA C-terminal like	GO:0032970	regulation of actin filament-based process
Abtb2	1334.579308	1740.453214	725.7684501	0.416984338	-1.261934897	6.34E-42	6.32E-41	Down	4.662003108	4.446555707	9.655919918	10.00584259	9.730108245	171440	ankyrin repeat and BTB domain containing 2	GO:0046982,GO:0097237	protein heterodimerization activity|cellular response to toxic substance
Acacb	20.26686445	29.91107657	5.800546253	0.193805259	-2.367320376	0.002414932	0.004629807	Down	0.00918824	0.018413178	0.041725195	0.090668943	0.059075533	116719	acetyl-CoA carboxylase beta	GO:0003989,GO:0005524,GO:0005634,GO:0005739,GO:0006084,GO:0006633,GO:0009374,GO:0010629,GO:0010884,GO:0010906,GO:0014070,GO:0031667,GO:0031999,GO:0042493,GO:0042802,GO:0043086,GO:0046322,GO:0046872,GO:0050995,GO:0051289,GO:0060421,GO:0097009,GO:2001295	acetyl-CoA carboxylase activity|ATP binding|nucleus|mitochondrion|acetyl-CoA metabolic process|fatty acid biosynthetic process|biotin binding|negative regulation of gene expression|positive regulation of lipid storage|regulation of glucose metabolic process|response to organic cyclic compound|response to nutrient levels|negative regulation of fatty acid beta-oxidation|response to drug|identical p…	rno00061,rno00620,rno00640,rno04152,rno04910,rno04920,rno04922,rno04931	Fatty acid biosynthesis|Pyruvate metabolism|Propanoate metabolism|AMPK signaling pathway|Insulin signaling pathway|Adipocytokine signaling pathway|Glucagon signaling pathway|Insulin resistance
Acad10	410.5687001	217.1779634	700.6548052	3.224170307	1.688927952	1.80E-22	1.10E-21	Up	3.142371623	2.708078985	0.725020648	0.959041964	0.756933733	304500		GO:0016627,GO:0016787,GO:0050660	oxidoreductase activity, acting on the CH-CH group of donors|hydrolase activity|flavin adenine dinucleotide binding
Acad11	733.7481139	440.5935127	1173.480016	2.663830167	1.413502106	5.33E-23	3.30E-22	Up	8.391407378	8.526786756	2.410065069	2.74234955	3.389535651	315973	acyl-CoA dehydrogenase family, member 11	GO:0004466,GO:0005634,GO:0005739,GO:0005777,GO:0017099,GO:0031966,GO:0033539,GO:0050660,GO:0070991	long-chain-acyl-CoA dehydrogenase activity|nucleus|mitochondrion|peroxisome|very-long-chain-acyl-CoA dehydrogenase activity|mitochondrial membrane|fatty acid beta-oxidation using acyl-CoA dehydrogenase|flavin adenine dinucleotide binding|medium-chain-acyl-CoA dehydrogenase activity
Acadsb	991.4330077	658.0155653	1491.559171	2.267293005	1.180970844	4.90E-19	2.63E-18	Up	22.72544074	25.87737029	11.49505145	8.465653675	8.889377768	25618	acyl-CoA dehydrogenase, short/branched chain	GO:0003853,GO:0003995,GO:0005739,GO:0005759,GO:0006550,GO:0006631,GO:0006635,GO:0009055,GO:0016937,GO:0022900,GO:0042802,GO:0050660,GO:0102035	2-methylacyl-CoA dehydrogenase activity|acyl-CoA dehydrogenase activity|mitochondrion|mitochondrial matrix|isoleucine catabolic process|fatty acid metabolic process|fatty acid beta-oxidation|electron transfer activity|short-branched-chain-acyl-CoA dehydrogenase activity|electron transport chain|identical protein binding|flavin adenine dinucleotide binding|isobutyryl-CoA:FAD oxidoreductase activity	rno00071,rno00280	Fatty acid degradation|Valine, leucine and isoleucine degradation
Acan	301.5946807	502.6578012	0	0.00035395	-11.46416695	3.41E-15	1.56E-14	Down	0	0	1.813695614	1.275040485	1.530469318	58968		GO:0001501,GO:0001502,GO:0001503,GO:0002063,GO:0005509,GO:0005540,GO:0005576,GO:0005604,GO:0005615,GO:0007155,GO:0007417,GO:0007507,GO:0009314,GO:0009612,GO:0009629,GO:0009749,GO:0010259,GO:0010447,GO:0014070,GO:0021510,GO:0030166,GO:0030199,GO:0030246,GO:0030336,GO:0031012,GO:0042493,GO:0043005,GO:0043025,GO:0060591,GO:0071363,GO:0072534,GO:0098966,GO:0098978,GO:0098982	skeletal system development|cartilage condensation|ossification|chondrocyte development|calcium ion binding|hyaluronic acid binding|extracellular region|basement membrane|extracellular space|cell adhesion|central nervous system development|heart development|response to radiation|response to mechanical stimulus|response to gravity|response to glucose|multicellular organism aging|response to acidic…
Acat2l1	42.81931816	68.13995624	4.838361029	0.070935101	-3.817356486	4.54E-08	1.39E-07	Down	0.155634179	0.017327221	0.958877004	1.61912509	0.708275915	365096		GO:0003985,GO:0005739,GO:0006635	acetyl-CoA C-acetyltransferase activity|mitochondrion|fatty acid beta-oxidation	rno00071,rno00072,rno00280,rno00310,rno00380,rno00620,rno00630,rno00640,rno00650,rno00900,rno04975	Fatty acid degradation|Synthesis and degradation of ketone bodies|Valine, leucine and isoleucine degradation|Lysine degradation|Tryptophan metabolism|Pyruvate metabolism|Glyoxylate and dicarboxylate metabolism|Propanoate metabolism|Butanoate metabolism|Terpenoid backbone biosynthesis|Fat digestion and absorption
Accsl	7.913029141	13.1883819	0	0.013487727	-6.212208911	0.00060058	0.00125608	Down	0	0	0.060232118	0.161931555	0.240041998	690470	1-aminocyclopropane-1-carboxylate synthase-like	GO:0003824,GO:0009058,GO:0030170	catalytic activity|biosynthetic process|pyridoxal phosphate binding
Ace	1324.87867	5.367530181	3304.145379	610.9303375	9.254864073	6.36E-135	1.84E-133	Up	21.01613352	24.08338942	0.0441169	0.048410799	0.006279225	24310	angiotensin I converting enzyme	GO:0001666,GO:0001822,GO:0002446,GO:0003081,GO:0003084,GO:0003779,GO:0004175,GO:0004180,GO:0005615,GO:0005737,GO:0005764,GO:0005768,GO:0005886,GO:0006508,GO:0006518,GO:0007283,GO:0007420,GO:0007565,GO:0007568,GO:0008217,GO:0008233,GO:0008237,GO:0008238,GO:0008240,GO:0008241,GO:0008270,GO:0008584,GO:0009792,GO:0009897,GO:0009925,GO:0010608,GO:0010629,GO:0010815,GO:0014910,GO:0016021,GO:0019233,GO:…	response to hypoxia|kidney development|neutrophil mediated immunity|regulation of systemic arterial blood pressure by renin-angiotensin|positive regulation of systemic arterial blood pressure|actin binding|endopeptidase activity|carboxypeptidase activity|extracellular space|cytoplasm|lysosome|endosome|plasma membrane|proteolysis|peptide metabolic process|spermatogenesis|brain development|female p…	rno04614,rno04924,rno05142,rno05171,rno05410,rno05415	Renin-angiotensin system|Renin secretion|Chagas disease|Coronavirus disease - COVID-19|Hypertrophic cardiomyopathy|Diabetic cardiomyopathy
Acer1	5.461031227	1.6870406	11.12201717	6.58661894	2.719538087	0.043909712	0.068014269	Up	0.146438522	0.112869973	0.010769224	0.020680438	0.0214592	301118	alkaline ceramidase 1	GO:0005783,GO:0006665,GO:0008544,GO:0010446,GO:0016021,GO:0017040,GO:0019216,GO:0030148,GO:0030154,GO:0030216,GO:0033561,GO:0046512,GO:0046514,GO:0048733,GO:0071277,GO:0071633,GO:0102121	endoplasmic reticulum|sphingolipid metabolic process|epidermis development|response to alkaline pH|integral component of membrane|N-acylsphingosine amidohydrolase activity|regulation of lipid metabolic process|sphingolipid biosynthetic process|cell differentiation|keratinocyte differentiation|regulation of water loss via skin|sphingosine biosynthetic process|ceramide catabolic process|sebaceous g…	rno00600,rno04071	Sphingolipid metabolism|Sphingolipid signaling pathway
Acer2	122.4451254	0.656553611	305.1279831	451.6147168	8.81894869	8.46E-17	4.15E-16	Up	1.551528709	1.216473803	0	0.00804645	0	313339	alkaline ceramidase 2	GO:0001953,GO:0005794,GO:0006919,GO:0006974,GO:0008284,GO:0010506,GO:0010942,GO:0017040,GO:0030173,GO:0030330,GO:0032526,GO:0033629,GO:0035690,GO:0042981,GO:0046512,GO:0046514,GO:0071633,GO:0090285,GO:0102121	negative regulation of cell-matrix adhesion|Golgi apparatus|activation of cysteine-type endopeptidase activity involved in apoptotic process|cellular response to DNA damage stimulus|positive regulation of cell population proliferation|regulation of autophagy|positive regulation of cell death|N-acylsphingosine amidohydrolase activity|integral component of Golgi membrane|DNA damage response, signal…	rno00600,rno04071	Sphingolipid metabolism|Sphingolipid signaling pathway
Ache	53.24033607	67.77600038	31.4368396	0.463472622	-1.109443975	0.037886456	0.059422116	Down	0.257031861	0.131767293	0.405741372	0.559675682	0.165115579	83817	acetylcholinesterase	GO:0001507,GO:0001919,GO:0002076,GO:0003990,GO:0004104,GO:0005518,GO:0005576,GO:0005604,GO:0005615,GO:0005635,GO:0005737,GO:0005788,GO:0005791,GO:0005794,GO:0005886,GO:0006581,GO:0007155,GO:0007416,GO:0008291,GO:0009897,GO:0009986,GO:0016020,GO:0016787,GO:0017171,GO:0019695,GO:0030424,GO:0030425,GO:0030673,GO:0031225,GO:0031594,GO:0031623,GO:0033265,GO:0042166,GO:0042734,GO:0042802,GO:0042803,GO:…	acetylcholine catabolic process in synaptic cleft|regulation of receptor recycling|osteoblast development|acetylcholinesterase activity|cholinesterase activity|collagen binding|extracellular region|basement membrane|extracellular space|nuclear envelope|cytoplasm|endoplasmic reticulum lumen|rough endoplasmic reticulum|Golgi apparatus|plasma membrane|acetylcholine catabolic process|cell adhesion|sy…	rno00564,rno04725	Glycerophospholipid metabolism|Cholinergic synapse
Ackr1	2.901886945	0	7.254717362	38.87421023	5.280741461	0.015225039	0.025656888	Up	0.086326754	0.043249576	0	0	0	689105		GO:0006954,GO:0019957,GO:0032642	inflammatory response|C-C chemokine binding|regulation of chemokine production	rno05144	Malaria
Ackr2	4.834326484	0	12.08581621	64.76374184	6.017114437	0.001043524	0.002112235	Up	0.031277379	0.047009762	0	0	0	140473	atypical chemokine receptor 2	GO:0005044,GO:0005654,GO:0005769,GO:0005829,GO:0005884,GO:0005886,GO:0005887,GO:0006897,GO:0006935,GO:0006954,GO:0006955,GO:0007165,GO:0007186,GO:0007204,GO:0009897,GO:0016493,GO:0019722,GO:0019957,GO:0031965,GO:0043231,GO:0055037,GO:0060326,GO:0070098	scavenger receptor activity|nucleoplasm|early endosome|cytosol|actin filament|plasma membrane|integral component of plasma membrane|endocytosis|chemotaxis|inflammatory response|immune response|signal transduction|G protein-coupled receptor signaling pathway|positive regulation of cytosolic calcium ion concentration|external side of plasma membrane|C-C chemokine receptor activity|calcium-mediated …
Ackr4	1166.701076	219.6278307	2587.310945	11.77037357	3.557088205	2.67E-177	1.07E-175	Up	36.90546958	35.93002006	2.223051081	3.22046333	2.875447313	685243		GO:0004950,GO:0005044,GO:0006897,GO:0006955,GO:0007186,GO:0007204,GO:0009897,GO:0016021,GO:0016493,GO:0019722,GO:0019957,GO:0060326,GO:0070098	chemokine receptor activity|scavenger receptor activity|endocytosis|immune response|G protein-coupled receptor signaling pathway|positive regulation of cytosolic calcium ion concentration|external side of plasma membrane|integral component of membrane|C-C chemokine receptor activity|calcium-mediated signaling|C-C chemokine binding|cell chemotaxis|chemokine-mediated signaling pathway	rno04060,rno04061	Cytokine-cytokine receptor interaction|Viral protein interaction with cytokine and cytokine receptor
Acrbp	54.70213561	6.393413623	127.1652186	19.87711514	4.313036482	0.001620339	0.003185938	Up	1.672770721	1.638304285	0.132266512	0.092361829	0	500316	acrosin binding protein	GO:0001669,GO:0001675,GO:0002080,GO:0005576,GO:0007286,GO:0009566,GO:0031410	acrosomal vesicle|acrosome assembly|acrosomal membrane|extracellular region|spermatid development|fertilization|cytoplasmic vesicle
Acsm1	2.706383646	0	6.765959114	36.25697545	5.180186675	0.021661412	0.035517157	Up	0.039764785	0.146095387	0	0	0	361638	acyl-CoA synthetase medium-chain family member 1	GO:0000166,GO:0001676,GO:0004467,GO:0005739,GO:0005759,GO:0006633,GO:0015645,GO:0018858,GO:0047760,GO:0102391	nucleotide binding|long-chain fatty acid metabolic process|long-chain fatty acid-CoA ligase activity|mitochondrion|mitochondrial matrix|fatty acid biosynthetic process|fatty acid ligase activity|benzoate-CoA ligase activity|butyrate-CoA ligase activity|decanoate-CoA ligase activity	rno00650,rno00785	Butanoate metabolism|Lipoic acid metabolism
Acss1	62.30819888	98.69113633	7.733792702	0.078405826	-3.672895325	2.62E-12	1.04E-11	Down	0.037976568	0.083715298	0.740659021	0.557767818	0.788576356	296259	acyl-CoA synthetase short-chain family member 1	GO:0003987,GO:0005524,GO:0005739,GO:0005759,GO:0006085,GO:0016208,GO:0019413,GO:0019427,GO:0019542,GO:0050218	acetate-CoA ligase activity|ATP binding|mitochondrion|mitochondrial matrix|acetyl-CoA biosynthetic process|AMP binding|acetate biosynthetic process|acetyl-CoA biosynthetic process from acetate|propionate biosynthetic process|propionate-CoA ligase activity	rno00010,rno00620,rno00630,rno00640	Glycolysis / Gluconeogenesis|Pyruvate metabolism|Glyoxylate and dicarboxylate metabolism|Propanoate metabolism
Acss2	1043.520334	623.8986054	1672.952926	2.681859435	1.423233623	1.53E-39	1.45E-38	Up	11.9828865	12.0624683	4.447007852	3.81737862	3.802419659	311569	acyl-CoA synthetase short-chain family member 2	GO:0000166,GO:0003987,GO:0005654,GO:0005737,GO:0005829,GO:0006085,GO:0008610,GO:0016021,GO:0019413,GO:0019542,GO:0043231,GO:0050218	nucleotide binding|acetate-CoA ligase activity|nucleoplasm|cytoplasm|cytosol|acetyl-CoA biosynthetic process|lipid biosynthetic process|integral component of membrane|acetate biosynthetic process|propionate biosynthetic process|intracellular membrane-bounded organelle|propionate-CoA ligase activity	rno00010,rno00620,rno00630,rno00640	Glycolysis / Gluconeogenesis|Pyruvate metabolism|Glyoxylate and dicarboxylate metabolism|Propanoate metabolism
Acss3	818.1258863	547.636603	1223.859811	2.235231022	1.160423948	7.28E-20	4.04E-19	Up	5.046036186	4.257585954	1.801164722	1.753011365	2.046402424	314800	acyl-CoA synthetase short-chain family member 3	GO:0000166,GO:0003987,GO:0005524,GO:0005739,GO:0005759,GO:0043231,GO:0047760,GO:0050218	nucleotide binding|acetate-CoA ligase activity|ATP binding|mitochondrion|mitochondrial matrix|intracellular membrane-bounded organelle|butyrate-CoA ligase activity|propionate-CoA ligase activity	rno00640	Propanoate metabolism
Acta1	1444.507157	1905.93021	752.372577	0.394774063	-1.340900887	2.64E-33	2.18E-32	Down	15.3805099	14.19354829	30.24357671	32.47254518	38.05423518	29437	actin, alpha 1, skeletal muscle	GO:0001725,GO:0005524,GO:0005737,GO:0005865,GO:0005869,GO:0005884,GO:0009612,GO:0009991,GO:0010226,GO:0010628,GO:0015629,GO:0030017,GO:0030027,GO:0030175,GO:0030240,GO:0043503,GO:0044297,GO:0048545,GO:0048741,GO:0071417,GO:0090131	stress fiber|ATP binding|cytoplasm|striated muscle thin filament|dynactin complex|actin filament|response to mechanical stimulus|response to extracellular stimulus|response to lithium ion|positive regulation of gene expression|actin cytoskeleton|sarcomere|lamellipodium|filopodium|skeletal muscle thin filament assembly|skeletal muscle fiber adaptation|cell body|response to steroid hormone|skeletal…
Acta2	138690.6644	226388.7335	7143.560829	0.031554374	-4.986016193	0	0	Down	147.8588669	141.6035132	3897.238981	4086.065747	4357.933055	81633	actin alpha 2, smooth muscle	GO:0001725,GO:0005524,GO:0005737,GO:0005856,GO:0005869,GO:0006936,GO:0008217,GO:0009615,GO:0010628,GO:0014829,GO:0015629,GO:0019901,GO:0030027,GO:0030175,GO:0030485,GO:0032991,GO:0044297,GO:0061041,GO:0061870,GO:0061874,GO:0070374,GO:0072144,GO:0090131,GO:2000491	stress fiber|ATP binding|cytoplasm|cytoskeleton|dynactin complex|muscle contraction|regulation of blood pressure|response to virus|positive regulation of gene expression|vascular associated smooth muscle contraction|actin cytoskeleton|protein kinase binding|lamellipodium|filopodium|smooth muscle contractile fiber|protein-containing complex|cell body|regulation of wound healing|positive regulation…	rno04270,rno04371,rno04926	Vascular smooth muscle contraction|Apelin signaling pathway|Relaxin signaling pathway
Actb	177530.3082	234192.1924	92537.48188	0.395135159	-1.339581872	1.63E-271	1.09E-269	Down	1358.789857	1334.791797	3051.495987	3030.659337	3089.727404	81822	actin, beta	GO:0000079,GO:0001725,GO:0001738,GO:0001895,GO:0002102,GO:0005515,GO:0005524,GO:0005634,GO:0005737,GO:0005829,GO:0005856,GO:0005884,GO:0005886,GO:0005911,GO:0005912,GO:0005925,GO:0007163,GO:0007409,GO:0007623,GO:0009612,GO:0014069,GO:0015629,GO:0016020,GO:0019894,GO:0019901,GO:0021762,GO:0022898,GO:0030027,GO:0030424,GO:0030863,GO:0030957,GO:0032091,GO:0032991,GO:0034333,GO:0035267,GO:0035902,GO:…	regulation of cyclin-dependent protein serine/threonine kinase activity|stress fiber|morphogenesis of a polarized epithelium|retina homeostasis|podosome|protein binding|ATP binding|nucleus|cytoplasm|cytosol|cytoskeleton|actin filament|plasma membrane|cell-cell junction|adherens junction|focal adhesion|establishment or maintenance of cell polarity|axonogenesis|circadian rhythm|response to mechanic…	rno04015,rno04145,rno04210,rno04390,rno04510,rno04520,rno04530,rno04611,rno04613,rno04670,rno04714,rno04810,rno04919,rno04921,rno04971,rno05014,rno05100,rno05132,rno05135,rno05164,rno05205,rno05225,rno05410,rno05412,rno05414,rno05416,rno05418	Rap1 signaling pathway|Phagosome|Apoptosis|Hippo signaling pathway|Focal adhesion|Adherens junction|Tight junction|Platelet activation|Neutrophil extracellular trap formation|Leukocyte transendothelial migration|Thermogenesis|Regulation of actin cytoskeleton|Thyroid hormone signaling pathway|Oxytocin signaling pathway|Gastric acid secretion|Amyotrophic lateral sclerosis|Bacterial invasion of epit…
Actc1	433.0810845	1.369890611	1080.647875	792.1818574	9.629687851	3.94E-08	1.21E-07	Up	20.39175902	20.63460201	0.070126527	0	0	29275	actin, alpha, cardiac muscle 1	GO:0005515,GO:0005524,GO:0005737,GO:0005869,GO:0005884,GO:0007015,GO:0010628,GO:0017022,GO:0030017,GO:0030027,GO:0030048,GO:0030175,GO:0030240,GO:0031032,GO:0031674,GO:0033275,GO:0042493,GO:0043066,GO:0044297,GO:0045202,GO:0045471,GO:0055003,GO:0055008,GO:0060047,GO:0060048,GO:0070252,GO:0090131,GO:0098978	protein binding|ATP binding|cytoplasm|dynactin complex|actin filament|actin filament organization|positive regulation of gene expression|myosin binding|sarcomere|lamellipodium|actin filament-based movement|filopodium|skeletal muscle thin filament assembly|actomyosin structure organization|I band|actin-myosin filament sliding|response to drug|negative regulation of apoptotic process|cell body|syna…	rno04260,rno04261,rno05410,rno05414	Cardiac muscle contraction|Adrenergic signaling in cardiomyocytes|Hypertrophic cardiomyopathy|Dilated cardiomyopathy
Actg1	47928.88181	63629.46656	24378.0047	0.383124485	-1.384114864	1.60E-213	7.93E-212	Down	356.6036084	349.3545405	797.9823113	830.9998102	850.1278453	287876	actin, gamma 1	GO:0001525,GO:0001738,GO:0001895,GO:0005200,GO:0005522,GO:0005524,GO:0005829,GO:0005856,GO:0005884,GO:0005886,GO:0005911,GO:0005925,GO:0009612,GO:0010628,GO:0015629,GO:0030016,GO:0030335,GO:0031625,GO:0031941,GO:0042802,GO:0043296,GO:0044305,GO:0045177,GO:0045214,GO:0045335,GO:0048488,GO:0051492,GO:0051592,GO:0051893,GO:0070062,GO:0070527,GO:0071346,GO:0090303,GO:0097433,GO:0098685,GO:0098871,GO:…	angiogenesis|morphogenesis of a polarized epithelium|retina homeostasis|structural constituent of cytoskeleton|profilin binding|ATP binding|cytosol|cytoskeleton|actin filament|plasma membrane|cell-cell junction|focal adhesion|response to mechanical stimulus|positive regulation of gene expression|actin cytoskeleton|myofibril|positive regulation of cell migration|ubiquitin protein ligase binding|fi…	rno04015,rno04145,rno04210,rno04390,rno04510,rno04520,rno04530,rno04611,rno04613,rno04670,rno04714,rno04810,rno04919,rno04921,rno04971,rno05014,rno05100,rno05132,rno05135,rno05164,rno05205,rno05225,rno05410,rno05412,rno05414,rno05416,rno05418	Rap1 signaling pathway|Phagosome|Apoptosis|Hippo signaling pathway|Focal adhesion|Adherens junction|Tight junction|Platelet activation|Neutrophil extracellular trap formation|Leukocyte transendothelial migration|Thermogenesis|Regulation of actin cytoskeleton|Thyroid hormone signaling pathway|Oxytocin signaling pathway|Gastric acid secretion|Amyotrophic lateral sclerosis|Bacterial invasion of epit…
Actg2	3343.231352	5455.357375	175.0423186	0.032086388	-4.961894809	0	0	Down	3.846913228	3.338000365	102.2572342	96.60008493	102.4476236	25365	actin gamma 2, smooth muscle	GO:0005524,GO:0005737,GO:0005869,GO:0010628,GO:0014829,GO:0030027,GO:0030175,GO:0032982,GO:0044297,GO:0071944,GO:0090131	ATP binding|cytoplasm|dynactin complex|positive regulation of gene expression|vascular associated smooth muscle contraction|lamellipodium|filopodium|myosin filament|cell body|cell periphery|mesenchyme migration	rno04270	Vascular smooth muscle contraction
Actl10	30.02199371	17.80243356	48.35133393	2.722363822	1.444859884	0.037527591	0.058900721	Up	0.43300273	0.433867453	0.124189343	0.031797896	0.27221128	100911682		GO:0005869	dynactin complex
Actn1	23996.30499	37212.30404	4172.306402	0.112121731	-3.156862171	0	0	Down	31.28611679	30.1163066	241.9212016	244.7673802	250.1452412	81634	actinin, alpha 1	GO:0001725,GO:0001726,GO:0003725,GO:0003779,GO:0005178,GO:0005509,GO:0005515,GO:0005519,GO:0005634,GO:0005737,GO:0005829,GO:0005856,GO:0005884,GO:0005886,GO:0005903,GO:0005911,GO:0005915,GO:0005916,GO:0005923,GO:0005925,GO:0007015,GO:0016328,GO:0017166,GO:0019904,GO:0030017,GO:0030018,GO:0030027,GO:0030054,GO:0030168,GO:0030220,GO:0030374,GO:0030486,GO:0030864,GO:0031252,GO:0036344,GO:0042383,GO:…	stress fiber|ruffle|double-stranded RNA binding|actin binding|integrin binding|calcium ion binding|protein binding|cytoskeletal regulatory protein binding|nucleus|cytoplasm|cytosol|cytoskeleton|actin filament|plasma membrane|brush border|cell-cell junction|zonula adherens|fascia adherens|bicellular tight junction|focal adhesion|actin filament organization|lateral plasma membrane|vinculin binding|…	rno04510,rno04520,rno04530,rno04670,rno04810,rno05146,rno05203,rno05322	Focal adhesion|Adherens junction|Tight junction|Leukocyte transendothelial migration|Regulation of actin cytoskeleton|Amoebiasis|Viral carcinogenesis|Systemic lupus erythematosus
Actn3	43.05811211	5.665880777	99.1464591	17.46335845	4.126259131	0.00361879	0.006741417	Up	1.285284358	0.667774655	0.054612134	0.096133753	0	171009	actinin alpha 3	GO:0001649,GO:0005509,GO:0005903,GO:0005925,GO:0006936,GO:0014728,GO:0014732,GO:0014883,GO:0014894,GO:0030017,GO:0030018,GO:0031448,GO:0042802,GO:0044325,GO:0045820,GO:0048041,GO:0048633,GO:0048743,GO:0051015,GO:0060349,GO:0070885,GO:0090257,GO:0090324,GO:0120163,GO:1900159,GO:1901078,GO:1903715,GO:1904025	osteoblast differentiation|calcium ion binding|brush border|focal adhesion|muscle contraction|regulation of the force of skeletal muscle contraction|skeletal muscle atrophy|transition between fast and slow fiber|response to denervation involved in regulation of muscle adaptation|sarcomere|Z disc|positive regulation of fast-twitch skeletal muscle fiber contraction|identical protein binding|ion cha…	rno05412	Arrhythmogenic right ventricular cardiomyopathy
Actn4	44047.14611	60933.65652	18717.3805	0.307178808	-1.702849404	0	0	Down	129.5032959	128.1827068	384.7980771	364.4452515	379.4359937	63836	actinin alpha 4	GO:0000977,GO:0001666,GO:0001725,GO:0001882,GO:0003713,GO:0003779,GO:0005509,GO:0005515,GO:0005634,GO:0005737,GO:0005829,GO:0005911,GO:0015031,GO:0015629,GO:0016604,GO:0016922,GO:0030018,GO:0030050,GO:0030335,GO:0030374,GO:0030863,GO:0031143,GO:0031490,GO:0032991,GO:0033209,GO:0035357,GO:0042803,GO:0042974,GO:0042981,GO:0043005,GO:0044325,GO:0044877,GO:0045893,GO:0047485,GO:0048384,GO:0048471,GO:…	RNA polymerase II transcription regulatory region sequence-specific DNA binding|response to hypoxia|stress fiber|nucleoside binding|transcription coactivator activity|actin binding|calcium ion binding|protein binding|nucleus|cytoplasm|cytosol|cell-cell junction|protein transport|actin cytoskeleton|nuclear body|nuclear receptor binding|Z disc|vesicle transport along actin filament|positive regulat…	rno04510,rno04520,rno04530,rno04670,rno04810,rno05146,rno05203,rno05322	Focal adhesion|Adherens junction|Tight junction|Leukocyte transendothelial migration|Regulation of actin cytoskeleton|Amoebiasis|Viral carcinogenesis|Systemic lupus erythematosus
Actr3	14031.1373	17840.92102	8316.461712	0.466143684	-1.101153374	5.14E-137	1.50E-135	Down	112.8787151	112.0568776	217.4800441	218.014844	213.7927737	81732	actin related protein 3	GO:0000139,GO:0001726,GO:0002102,GO:0003779,GO:0005200,GO:0005515,GO:0005524,GO:0005634,GO:0005737,GO:0005884,GO:0005885,GO:0005903,GO:0005911,GO:0007163,GO:0007283,GO:0008356,GO:0010592,GO:0010763,GO:0016344,GO:0030027,GO:0030056,GO:0030479,GO:0030517,GO:0030838,GO:0031252,GO:0032092,GO:0032355,GO:0033206,GO:0034314,GO:0035861,GO:0035984,GO:0043519,GO:0045666,GO:0045944,GO:0048471,GO:0048708,GO:…	Golgi membrane|ruffle|podosome|actin binding|structural constituent of cytoskeleton|protein binding|ATP binding|nucleus|cytoplasm|actin filament|Arp2/3 protein complex|brush border|cell-cell junction|establishment or maintenance of cell polarity|spermatogenesis|asymmetric cell division|positive regulation of lamellipodium assembly|positive regulation of fibroblast migration|meiotic chromosome mov…	rno04144,rno04530,rno04666,rno04810,rno05100,rno05132,rno05135	Endocytosis|Tight junction|Fc gamma R-mediated phagocytosis|Regulation of actin cytoskeleton|Bacterial invasion of epithelial cells|Salmonella infection|Yersinia infection
Acvr1b	1064.168238	447.7972913	1988.724658	4.439620155	2.150436248	1.95E-88	3.84E-87	Up	9.511037893	9.144108641	1.741461854	2.046436797	1.864535978	29381	activin A receptor type 1B	GO:0000082,GO:0001701,GO:0001942,GO:0004674,GO:0004675,GO:0005524,GO:0005829,GO:0005886,GO:0005887,GO:0006355,GO:0006468,GO:0007165,GO:0007399,GO:0007417,GO:0009966,GO:0009986,GO:0010628,GO:0010629,GO:0010862,GO:0016361,GO:0017002,GO:0018107,GO:0019838,GO:0030308,GO:0032924,GO:0032927,GO:0034711,GO:0038092,GO:0043235,GO:0045648,GO:0045944,GO:0046332,GO:0046545,GO:0046777,GO:0046872,GO:0048179,GO:…	G1/S transition of mitotic cell cycle|in utero embryonic development|hair follicle development|protein serine/threonine kinase activity|transmembrane receptor protein serine/threonine kinase activity|ATP binding|cytosol|plasma membrane|integral component of plasma membrane|regulation of transcription, DNA-templated|protein phosphorylation|signal transduction|nervous system development|central ner…	rno04060,rno04350,rno04550	Cytokine-cytokine receptor interaction|TGF-beta signaling pathway|Signaling pathways regulating pluripotency of stem cells
Acvr2a	809.3527534	385.436307	1445.227423	3.751326693	1.907400909	1.63E-54	2.04E-53	Up	16.42464498	16.2930903	4.202662847	3.463083105	4.072624442	29263	activin A receptor type 2A	GO:0001702,GO:0001934,GO:0004674,GO:0004675,GO:0005524,GO:0005737,GO:0005886,GO:0006468,GO:0007283,GO:0007368,GO:0007498,GO:0008584,GO:0009952,GO:0009966,GO:0009986,GO:0010033,GO:0010862,GO:0015026,GO:0016021,GO:0017002,GO:0019838,GO:0030165,GO:0030325,GO:0030501,GO:0030509,GO:0032924,GO:0032927,GO:0034673,GO:0034711,GO:0042475,GO:0042713,GO:0043084,GO:0043235,GO:0043621,GO:0045648,GO:0045669,GO:…	gastrulation with mouth forming second|positive regulation of protein phosphorylation|protein serine/threonine kinase activity|transmembrane receptor protein serine/threonine kinase activity|ATP binding|cytoplasm|plasma membrane|protein phosphorylation|spermatogenesis|determination of left/right symmetry|mesoderm development|male gonad development|anterior/posterior pattern specification|regulati…	rno04060,rno04350,rno04550,rno05418	Cytokine-cytokine receptor interaction|TGF-beta signaling pathway|Signaling pathways regulating pluripotency of stem cells|Fluid shear stress and atherosclerosis
Acvr2b	92.26888045	57.73101516	144.0756784	2.494697809	1.318865068	3.98E-05	9.51E-05	Up	0.326645595	0.395181931	0.131853096	0.142148006	0.115235049	25366	activin A receptor type 2B	GO:0000122,GO:0001501,GO:0001702,GO:0001822,GO:0001946,GO:0001974,GO:0004674,GO:0004675,GO:0004712,GO:0005524,GO:0005737,GO:0005886,GO:0006355,GO:0006468,GO:0007165,GO:0007368,GO:0007389,GO:0007498,GO:0007507,GO:0009749,GO:0009791,GO:0009952,GO:0009966,GO:0016021,GO:0017002,GO:0019838,GO:0019953,GO:0030073,GO:0030324,GO:0030325,GO:0030501,GO:0030509,GO:0031016,GO:0032147,GO:0032924,GO:0032927,GO:…	negative regulation of transcription by RNA polymerase II|skeletal system development|gastrulation with mouth forming second|kidney development|lymphangiogenesis|blood vessel remodeling|protein serine/threonine kinase activity|transmembrane receptor protein serine/threonine kinase activity|protein serine/threonine/tyrosine kinase activity|ATP binding|cytoplasm|plasma membrane|regulation of transc…	rno04060,rno04350,rno04550,rno05418	Cytokine-cytokine receptor interaction|TGF-beta signaling pathway|Signaling pathways regulating pluripotency of stem cells|Fluid shear stress and atherosclerosis
Acvrl1	3608.124809	2289.834268	5585.56062	2.439686893	1.286696005	2.90E-75	4.89E-74	Up	36.95539629	36.79912321	13.87245144	12.61138639	14.19200511	25237	activin A receptor like type 1	GO:0001525,GO:0001666,GO:0001701,GO:0001937,GO:0001938,GO:0001946,GO:0001974,GO:0003203,GO:0004674,GO:0004675,GO:0005024,GO:0005025,GO:0005524,GO:0005886,GO:0005887,GO:0006355,GO:0006468,GO:0007162,GO:0007165,GO:0007179,GO:0007507,GO:0008015,GO:0008217,GO:0008285,GO:0009953,GO:0009986,GO:0010596,GO:0010629,GO:0010862,GO:0016361,GO:0019901,GO:0030308,GO:0030336,GO:0030425,GO:0030509,GO:0030513,GO:…	angiogenesis|response to hypoxia|in utero embryonic development|negative regulation of endothelial cell proliferation|positive regulation of endothelial cell proliferation|lymphangiogenesis|blood vessel remodeling|endocardial cushion morphogenesis|protein serine/threonine kinase activity|transmembrane receptor protein serine/threonine kinase activity|transforming growth factor beta-activated rece…	rno04060	Cytokine-cytokine receptor interaction
Acy1	425.4049352	597.4649045	167.3149812	0.280033383	-1.836329274	2.79E-27	1.96E-26	Down	3.256122864	2.467671037	9.212458655	9.164088118	9.131331278	300981	aminoacylase 1	GO:0004046,GO:0005737,GO:0006520,GO:0030163,GO:0042802,GO:0046872,GO:0070062	aminoacylase activity|cytoplasm|cellular amino acid metabolic process|protein catabolic process|identical protein binding|metal ion binding|extracellular exosome	rno00220	Arginine biosynthesis
Acy3	108.710626	39.68662918	212.2466212	5.338754341	2.416503166	3.60E-13	1.50E-12	Up	2.078017667	2.488190218	0.367530515	0.515027904	0.267211135	293653	aminoacylase 3	GO:0004046,GO:0005737,GO:0005829,GO:0016020,GO:0016324,GO:0016788,GO:0016811,GO:0042802,GO:0046872	aminoacylase activity|cytoplasm|cytosol|membrane|apical plasma membrane|hydrolase activity, acting on ester bonds|hydrolase activity, acting on carbon-nitrogen (but not peptide) bonds, in linear amides|identical protein binding|metal ion binding
Adam10	3769.339312	2505.99489	5664.355946	2.260116107	1.176396889	5.87E-79	1.04E-77	Up	42.23100677	42.36594284	16.54555746	17.46250755	16.35412156	29650	ADAM metallopeptidase domain 10	GO:0000139,GO:0001701,GO:0004175,GO:0004222,GO:0005634,GO:0005737,GO:0005794,GO:0005798,GO:0005802,GO:0005886,GO:0005912,GO:0006468,GO:0006509,GO:0007162,GO:0007219,GO:0007283,GO:0008021,GO:0008237,GO:0008284,GO:0008593,GO:0009986,GO:0010629,GO:0010820,GO:0014069,GO:0016020,GO:0016485,GO:0017124,GO:0019901,GO:0030136,GO:0030307,GO:0030335,GO:0030424,GO:0030425,GO:0034205,GO:0034332,GO:0034612,GO:…	Golgi membrane|in utero embryonic development|endopeptidase activity|metalloendopeptidase activity|nucleus|cytoplasm|Golgi apparatus|Golgi-associated vesicle|trans-Golgi network|plasma membrane|adherens junction|protein phosphorylation|membrane protein ectodomain proteolysis|negative regulation of cell adhesion|Notch signaling pathway|spermatogenesis|synaptic vesicle|metallopeptidase activity|pos…	rno05010	Alzheimer disease
Adam12	27035.14466	34245.04665	16220.29168	0.47365951	-1.078077743	1.56E-123	4.24E-122	Down	55.93010942	57.13146822	111.2004452	103.7758577	106.1892877	679837		GO:0004222,GO:0005654,GO:0005886,GO:0006508,GO:0016021,GO:0017124,GO:0045766	metalloendopeptidase activity|nucleoplasm|plasma membrane|proteolysis|integral component of membrane|SH3 domain binding|positive regulation of angiogenesis
Adam1a	59.18271917	40.93887576	86.54848428	2.114470255	1.080296266	0.005692651	0.010286605	Up	0.847335614	0.858567413	0.336774823	0.349577285	0.399015419	56777	ADAM metallopeptidase domain 1a	GO:0004222,GO:0005886,GO:0006508,GO:0007339,GO:0008237,GO:0008584,GO:0016021,GO:0045121,GO:0046872	metalloendopeptidase activity|plasma membrane|proteolysis|binding of sperm to zona pellucida|metallopeptidase activity|male gonad development|integral component of membrane|membrane raft|metal ion binding
Adam22	565.1560429	98.37192553	1265.332219	12.86165533	3.685004428	1.25E-125	3.44E-124	Up	3.656099079	3.820689304	0.286503918	0.261991129	0.233796942	57033		GO:0004222,GO:0005886,GO:0006508,GO:0008344,GO:0014037,GO:0016021,GO:0022011,GO:0030424,GO:0042063,GO:0098978,GO:0099061,GO:0099645	metalloendopeptidase activity|plasma membrane|proteolysis|adult locomotory behavior|Schwann cell differentiation|integral component of membrane|myelination in peripheral nervous system|axon|gliogenesis|glutamatergic synapse|integral component of postsynaptic density membrane|neurotransmitter receptor localization to postsynaptic specialization membrane
Adam23	3051.64818	1442.957701	5464.683899	3.787295679	1.921168059	2.46E-162	8.76E-161	Up	53.8975001	53.62421402	13.52932445	12.55415623	12.12163212	301460	ADAM metallopeptidase domain 23	GO:0004222,GO:0006508,GO:0098978,GO:0099056,GO:1990830	metalloendopeptidase activity|proteolysis|glutamatergic synapse|integral component of presynaptic membrane|cellular response to leukemia inhibitory factor
Adam33	3146.642012	707.5825697	6805.231175	9.618937659	3.265877568	0	0	Up	57.85989959	62.62822191	5.780129056	5.487071484	5.587806333	311425	ADAM metallopeptidase domain 33	GO:0004222,GO:0006508,GO:0016021	metalloendopeptidase activity|proteolysis|integral component of membrane
Adam8	67.43619061	26.66514321	128.5927617	4.820156606	2.26908002	2.04E-07	5.93E-07	Up	0.717310069	1.084894436	0.232903493	0.180142763	0.090240324	499285		GO:0000902,GO:0001525,GO:0002102,GO:0002523,GO:0002675,GO:0002693,GO:0004222,GO:0005509,GO:0005737,GO:0005886,GO:0005887,GO:0006508,GO:0006954,GO:0008237,GO:0008270,GO:0009986,GO:0022407,GO:0032010,GO:0032127,GO:0033089,GO:0042581,GO:0043406,GO:0043524,GO:0045089,GO:0045780,GO:0045785,GO:0048247,GO:0050729,GO:0050839,GO:0051044,GO:0051092,GO:0051897,GO:0070245,GO:0070820,GO:0071133,GO:0071456,GO:…	cell morphogenesis|angiogenesis|podosome|leukocyte migration involved in inflammatory response|positive regulation of acute inflammatory response|positive regulation of cellular extravasation|metalloendopeptidase activity|calcium ion binding|cytoplasm|plasma membrane|integral component of plasma membrane|proteolysis|inflammatory response|metallopeptidase activity|zinc ion binding|cell surface|reg…
Adam9	3856.133526	2708.082622	5578.20988	2.060022939	1.042660402	4.40E-61	6.08E-60	Up	47.62428783	49.46306963	21.41091562	20.41136348	21.5883781	290834	ADAM metallopeptidase domain 9	GO:0000186,GO:0004222,GO:0005080,GO:0005178,GO:0005518,GO:0005615,GO:0005737,GO:0005886,GO:0006509,GO:0007155,GO:0007160,GO:0007179,GO:0008237,GO:0009986,GO:0010042,GO:0016021,GO:0016323,GO:0016477,GO:0016485,GO:0017124,GO:0030216,GO:0030335,GO:0031233,GO:0031293,GO:0033627,GO:0033630,GO:0033631,GO:0034241,GO:0034612,GO:0034616,GO:0042117,GO:0042542,GO:0042987,GO:0043236,GO:0050714,GO:0051044,GO:…	activation of MAPKK activity|metalloendopeptidase activity|protein kinase C binding|integrin binding|collagen binding|extracellular space|cytoplasm|plasma membrane|membrane protein ectodomain proteolysis|cell adhesion|cell-matrix adhesion|transforming growth factor beta receptor signaling pathway|metallopeptidase activity|cell surface|response to manganese ion|integral component of membrane|basol…
Adamts1	21176.81464	28239.04187	10583.4738	0.374787792	-1.415854136	1.84E-203	8.63E-202	Down	67.21027954	69.66672519	165.1977433	158.7717167	167.3746319	79252	ADAM metallopeptidase with thrombospondin type 1 motif, 1	GO:0001542,GO:0001822,GO:0004222,GO:0005576,GO:0005604,GO:0006508,GO:0007229,GO:0008201,GO:0008270,GO:0010976,GO:0016525,GO:0030198,GO:0030728,GO:0031012,GO:0031410,GO:0044691,GO:0060347,GO:0062023,GO:0071305,GO:0071374,GO:0071380,GO:1900087,GO:1904707,GO:1904754	ovulation from ovarian follicle|kidney development|metalloendopeptidase activity|extracellular region|basement membrane|proteolysis|integrin-mediated signaling pathway|heparin binding|zinc ion binding|positive regulation of neuron projection development|negative regulation of angiogenesis|extracellular matrix organization|ovulation|extracellular matrix|cytoplasmic vesicle|tooth eruption|heart tra…
Adamts12	15847.35109	23876.20843	3804.065088	0.159327725	-2.649930759	0	0	Down	9.534554221	10.9616031	61.62556393	54.66075784	56.78355882	294809	ADAM metallopeptidase with thrombospondin type 1 motif, 12	GO:0004222,GO:0005576,GO:0007160,GO:0016477,GO:0030167,GO:0030198,GO:0031012,GO:0032331,GO:0046872,GO:0050727,GO:0051603,GO:0071347,GO:0071356,GO:0071773,GO:1901509,GO:1902203,GO:1902548,GO:2001113	metalloendopeptidase activity|extracellular region|cell-matrix adhesion|cell migration|proteoglycan catabolic process|extracellular matrix organization|extracellular matrix|negative regulation of chondrocyte differentiation|metal ion binding|regulation of inflammatory response|proteolysis involved in cellular protein catabolic process|cellular response to interleukin-1|cellular response to tumor …
Adamts14	972.1467291	1439.098976	271.7183585	0.188834656	-2.404804535	2.48E-84	4.65E-83	Down	1.371827663	1.585228903	6.929401956	6.595463535	7.539726083	309837	ADAM metallopeptidase with thrombospondin type 1 motif, 14	GO:0004222,GO:0005576,GO:0006508,GO:0008233,GO:0030198,GO:0030199,GO:0031012,GO:0046872	metalloendopeptidase activity|extracellular region|proteolysis|peptidase activity|extracellular matrix organization|collagen fibril organization|extracellular matrix|metal ion binding
Adamts15	3295.223978	663.8153531	7242.336917	10.91096128	3.447706306	3.40E-45	3.63E-44	Up	20.83328936	22.37338249	2.247926705	1.544721374	1.537018601	300474	ADAM metallopeptidase with thrombospondin type 1 motif, 15	GO:0004175,GO:0004222,GO:0005615,GO:0006508,GO:0007229,GO:0007520,GO:0008201,GO:0008270,GO:0009986,GO:0022617,GO:0030198,GO:0031012,GO:0050840,GO:0062023	endopeptidase activity|metalloendopeptidase activity|extracellular space|proteolysis|integrin-mediated signaling pathway|myoblast fusion|heparin binding|zinc ion binding|cell surface|extracellular matrix disassembly|extracellular matrix organization|extracellular matrix|extracellular matrix binding|collagen-containing extracellular matrix
Adamts17	57.78910602	84.70870481	17.40970785	0.20546278	-2.283051021	7.01E-07	1.97E-06	Down	0.082176928	0.052398843	0.332110504	0.325738123	0.224150298	293004		GO:0004222,GO:0005576,GO:0006508,GO:0030198,GO:0031012,GO:0046872	metalloendopeptidase activity|extracellular region|proteolysis|extracellular matrix organization|extracellular matrix|metal ion binding
Adamts19	6.708904494	11.18150749	0	0.015911705	-5.973767728	0.001346278	0.002679501	Down	0	0	0.096177506	0.043742917	0.025216745	361332	ADAM metallopeptidase with thrombospondin type 1 motif, 19	GO:0004222,GO:0006508,GO:0007229,GO:0030198,GO:0031012,GO:0046872	metalloendopeptidase activity|proteolysis|integrin-mediated signaling pathway|extracellular matrix organization|extracellular matrix|metal ion binding
Adamts2	3958.165692	1908.832985	7032.164751	3.683116846	1.880927167	2.07E-136	6.03E-135	Up	40.35293813	41.17418854	9.390374917	11.05704493	9.334487965	287899	ADAM metallopeptidase with thrombospondin type 1 motif, 2	GO:0004222,GO:0005576,GO:0007229,GO:0007283,GO:0008233,GO:0008270,GO:0016485,GO:0030198,GO:0030199,GO:0030324,GO:0031012,GO:0043588,GO:0062023	metalloendopeptidase activity|extracellular region|integrin-mediated signaling pathway|spermatogenesis|peptidase activity|zinc ion binding|protein processing|extracellular matrix organization|collagen fibril organization|lung development|extracellular matrix|skin development|collagen-containing extracellular matrix
Adamts20	21.08296249	32.56007094	3.867299805	0.118834289	-3.072976916	0.000152203	0.000342036	Down	0.007812633	0.013047058	0.064732436	0.06454427	0.106663583	315263		GO:0004175,GO:0004222,GO:0005615,GO:0006508,GO:0008270,GO:0009967,GO:0030198,GO:0031012,GO:0043066,GO:0045636,GO:0048070	endopeptidase activity|metalloendopeptidase activity|extracellular space|proteolysis|zinc ion binding|positive regulation of signal transduction|extracellular matrix organization|extracellular matrix|negative regulation of apoptotic process|positive regulation of melanocyte differentiation|regulation of developmental pigmentation
Adamts4	449.6197457	280.6914048	703.0122572	2.504711473	1.324644424	4.85E-17	2.40E-16	Up	5.781594059	6.12089911	2.43142574	2.079340971	1.885016236	66015	ADAM metallopeptidase with thrombospondin type 1 motif, 4	GO:0002020,GO:0004222,GO:0005615,GO:0006508,GO:0008233,GO:0008237,GO:0016607,GO:0030198,GO:0031012,GO:0042742,GO:0044691,GO:0046872	protease binding|metalloendopeptidase activity|extracellular space|proteolysis|peptidase activity|metallopeptidase activity|nuclear speck|extracellular matrix organization|extracellular matrix|defense response to bacterium|tooth eruption|metal ion binding
Adamts5	7963.24477	1796.360145	17213.57171	9.584874529	3.260759546	0	0	Up	125.9699367	125.9877206	13.23480229	10.55936116	11.58330057	304135	ADAM metallopeptidase with thrombospondin type 1 motif, 5	GO:0004175,GO:0004222,GO:0005615,GO:0006508,GO:0007229,GO:0007520,GO:0008201,GO:0008233,GO:0008270,GO:0022617,GO:0030198,GO:0031012,GO:0042742,GO:0044691,GO:0050840,GO:0062023,GO:0120163	endopeptidase activity|metalloendopeptidase activity|extracellular space|proteolysis|integrin-mediated signaling pathway|myoblast fusion|heparin binding|peptidase activity|zinc ion binding|extracellular matrix disassembly|extracellular matrix organization|extracellular matrix|defense response to bacterium|tooth eruption|extracellular matrix binding|collagen-containing extracellular matrix|negativ…
Adamts8	451.922119	147.2318848	908.9574703	6.167128858	2.624598991	4.46E-47	4.95E-46	Up	7.102403022	8.069773216	0.870924057	1.376448949	1.059692933	300475		GO:0004222,GO:0005576,GO:0006508,GO:0008270,GO:0030198,GO:0031012,GO:0062023	metalloendopeptidase activity|extracellular region|proteolysis|zinc ion binding|extracellular matrix organization|extracellular matrix|collagen-containing extracellular matrix
Adamts9	1783.100641	1139.412717	2748.632528	2.41301496	1.27083686	1.48E-30	1.14E-29	Up	9.02616106	10.22725304	3.997681252	3.009253613	3.728397087	312566	ADAM metallopeptidase with thrombospondin type 1 motif, 9	GO:0003179,GO:0003229,GO:0004175,GO:0004222,GO:0005615,GO:0005783,GO:0006508,GO:0007229,GO:0008237,GO:0008270,GO:0009617,GO:0009986,GO:0010596,GO:0030198,GO:0031012,GO:0035909,GO:0043231,GO:0045636,GO:0048070,GO:0090673,GO:1903671	heart valve morphogenesis|ventricular cardiac muscle tissue development|endopeptidase activity|metalloendopeptidase activity|extracellular space|endoplasmic reticulum|proteolysis|integrin-mediated signaling pathway|metallopeptidase activity|zinc ion binding|response to bacterium|cell surface|negative regulation of endothelial cell migration|extracellular matrix organization|extracellular matrix|a…
Adamtsl1	11566.94468	1343.825298	26901.62376	20.0238354	4.323646432	0	0	Up	64.1776432	67.68632918	3.225444789	2.768786679	2.868540379	362539
Adamtsl2	58.29386392	79.10473726	27.07755391	0.342486257	-1.545881996	0.000366403	0.000788297	Down	0.203979756	0.190291448	0.598482582	0.374485342	0.57618118	311827		GO:0004222,GO:0005576,GO:0006508,GO:0030198,GO:0030512,GO:0031012,GO:0050436,GO:0060481	metalloendopeptidase activity|extracellular region|proteolysis|extracellular matrix organization|negative regulation of transforming growth factor beta receptor signaling pathway|extracellular matrix|microfibril binding|lobar bronchus epithelium development
Adamtsl3	8080.954492	10311.11884	4735.707972	0.459262963	-1.122607652	8.48E-77	1.45E-75	Down	19.22781627	17.60234879	34.9043067	38.01777069	34.99416827	308787	ADAMTS-like 3	GO:0004222,GO:0006508,GO:0030198,GO:0031012,GO:0043231	metalloendopeptidase activity|proteolysis|extracellular matrix organization|extracellular matrix|intracellular membrane-bounded organelle
Adap2	24.18220618	10.65141979	44.47838576	4.158770214	2.056156974	0.005510283	0.009983667	Up	0.42514834	0.553796591	0.0711297	0.21464508	0.030371994	56826	ArfGAP with dual PH domains 2	GO:0005096,GO:0005545,GO:0005546,GO:0005547,GO:0005737,GO:0005740,GO:0005886,GO:0007507,GO:0016020,GO:0043231,GO:0043325,GO:0043533,GO:0043547,GO:0046872,GO:0048017,GO:1902936	GTPase activator activity|1-phosphatidylinositol binding|phosphatidylinositol-4,5-bisphosphate binding|phosphatidylinositol-3,4,5-trisphosphate binding|cytoplasm|mitochondrial envelope|plasma membrane|heart development|membrane|intracellular membrane-bounded organelle|phosphatidylinositol-3,4-bisphosphate binding|inositol 1,3,4,5 tetrakisphosphate binding|positive regulation of GTPase activity|me…
Adarb1	12168.89012	20055.83269	338.4762826	0.01687635	-5.888853262	0	0	Down	1.267226851	1.126011413	62.45967987	62.401487	65.93886569	25367	adenosine deaminase, RNA-specific, B1	GO:0003723,GO:0003725,GO:0003726,GO:0004000,GO:0005515,GO:0005634,GO:0005654,GO:0005730,GO:0005737,GO:0005829,GO:0006382,GO:0006396,GO:0006397,GO:0007274,GO:0007420,GO:0008251,GO:0008285,GO:0016553,GO:0016556,GO:0021610,GO:0021618,GO:0021965,GO:0030336,GO:0035264,GO:0042802,GO:0044387,GO:0045070,GO:0045202,GO:0046872,GO:0050685,GO:0050884,GO:0051726,GO:0060384,GO:0060415,GO:0061744,GO:0097049	RNA binding|double-stranded RNA binding|double-stranded RNA adenosine deaminase activity|adenosine deaminase activity|protein binding|nucleus|nucleoplasm|nucleolus|cytoplasm|cytosol|adenosine to inosine editing|RNA processing|mRNA processing|neuromuscular synaptic transmission|brain development|tRNA-specific adenosine deaminase activity|negative regulation of cell population proliferation|base co…
Adcy1	12.52506296	18.93943776	2.903500763	0.153253792	-2.706005319	0.010437606	0.018099587	Down	0.050894971	0	0.13786213	0.147943192	0.161593976	305509	adenylate cyclase 1	GO:0004016,GO:0005524,GO:0005634,GO:0005737,GO:0005886,GO:0005887,GO:0006171,GO:0007189,GO:0007409,GO:0007420,GO:0007616,GO:0007623,GO:0008294,GO:0010226,GO:0014069,GO:0032793,GO:0035556,GO:0042493,GO:0042752,GO:0046872,GO:0050804,GO:0098685,GO:0098686,GO:0098978,GO:0099061,GO:0150076,GO:1900273,GO:2000300	adenylate cyclase activity|ATP binding|nucleus|cytoplasm|plasma membrane|integral component of plasma membrane|cAMP biosynthetic process|adenylate cyclase-activating G protein-coupled receptor signaling pathway|axonogenesis|brain development|long-term memory|circadian rhythm|calcium- and calmodulin-responsive adenylate cyclase activity|response to lithium ion|postsynaptic density|positive regulat…	rno00230,rno01522,rno04015,rno04020,rno04022,rno04024,rno04062,rno04072,rno04114,rno04211,rno04213,rno04261,rno04270,rno04371,rno04540,rno04611,rno04713,rno04714,rno04720,rno04723,rno04724,rno04725,rno04727,rno04750,rno04911,rno04912,rno04913,rno04914,rno04915,rno04916,rno04918,rno04921,rno04923,rno04925,rno04926,rno04927,rno04928,rno04934,rno04935,rno04970,rno04971,rno04972,rno04976,rno05032,rno…	Purine metabolism|Endocrine resistance|Rap1 signaling pathway|Calcium signaling pathway|cGMP-PKG signaling pathway|cAMP signaling pathway|Chemokine signaling pathway|Phospholipase D signaling pathway|Oocyte meiosis|Longevity regulating pathway|Longevity regulating pathway - multiple species|Adrenergic signaling in cardiomyocytes|Vascular smooth muscle contraction|Apelin signaling pathway|Gap junc…
Adcy4	585.5941296	938.9238187	55.59959602	0.05922421	-4.07766914	1.01E-108	2.37E-107	Down	0.414923411	0.503699573	7.102098901	6.643388383	7.12156978	54223	adenylate cyclase 4	GO:0004016,GO:0005080,GO:0005524,GO:0005634,GO:0005737,GO:0005886,GO:0005887,GO:0006171,GO:0007188,GO:0007189,GO:0016020,GO:0016021,GO:0030425,GO:0031683,GO:0032991,GO:0035556,GO:0046872	adenylate cyclase activity|protein kinase C binding|ATP binding|nucleus|cytoplasm|plasma membrane|integral component of plasma membrane|cAMP biosynthetic process|adenylate cyclase-modulating G protein-coupled receptor signaling pathway|adenylate cyclase-activating G protein-coupled receptor signaling pathway|membrane|integral component of membrane|dendrite|G-protein beta/gamma-subunit complex bin…	rno00230,rno01522,rno04015,rno04020,rno04022,rno04024,rno04062,rno04072,rno04114,rno04211,rno04213,rno04261,rno04270,rno04371,rno04540,rno04611,rno04713,rno04714,rno04723,rno04724,rno04725,rno04727,rno04742,rno04750,rno04911,rno04912,rno04913,rno04914,rno04915,rno04916,rno04918,rno04921,rno04923,rno04925,rno04926,rno04927,rno04928,rno04934,rno04935,rno04970,rno04971,rno04972,rno04976,rno05032,rno…	Purine metabolism|Endocrine resistance|Rap1 signaling pathway|Calcium signaling pathway|cGMP-PKG signaling pathway|cAMP signaling pathway|Chemokine signaling pathway|Phospholipase D signaling pathway|Oocyte meiosis|Longevity regulating pathway|Longevity regulating pathway - multiple species|Adrenergic signaling in cardiomyocytes|Vascular smooth muscle contraction|Apelin signaling pathway|Gap junc…
Adcy5	804.8221129	483.3339136	1287.054412	2.663825069	1.413499345	7.80E-28	5.56E-27	Up	4.852108193	5.417873428	1.694864632	1.542442544	1.949264686	64532	adenylate cyclase 5	GO:0001973,GO:0004016,GO:0005524,GO:0005768,GO:0005886,GO:0005887,GO:0005929,GO:0006171,GO:0007189,GO:0007191,GO:0007193,GO:0007195,GO:0007204,GO:0007420,GO:0007507,GO:0007568,GO:0007626,GO:0008179,GO:0008294,GO:0010977,GO:0016020,GO:0016021,GO:0035556,GO:0042383,GO:0043278,GO:0045111,GO:0045121,GO:0046872,GO:0050885,GO:0061178,GO:0097110,GO:1904322	G protein-coupled adenosine receptor signaling pathway|adenylate cyclase activity|ATP binding|endosome|plasma membrane|integral component of plasma membrane|cilium|cAMP biosynthetic process|adenylate cyclase-activating G protein-coupled receptor signaling pathway|adenylate cyclase-activating dopamine receptor signaling pathway|adenylate cyclase-inhibiting G protein-coupled receptor signaling path…	rno00230,rno01522,rno04015,rno04022,rno04024,rno04062,rno04072,rno04114,rno04211,rno04213,rno04261,rno04270,rno04371,rno04540,rno04611,rno04713,rno04714,rno04723,rno04724,rno04725,rno04726,rno04727,rno04728,rno04750,rno04911,rno04912,rno04913,rno04914,rno04915,rno04916,rno04918,rno04921,rno04923,rno04924,rno04925,rno04926,rno04927,rno04928,rno04934,rno04935,rno04970,rno04971,rno04972,rno04976,rno…	Purine metabolism|Endocrine resistance|Rap1 signaling pathway|cGMP-PKG signaling pathway|cAMP signaling pathway|Chemokine signaling pathway|Phospholipase D signaling pathway|Oocyte meiosis|Longevity regulating pathway|Longevity regulating pathway - multiple species|Adrenergic signaling in cardiomyocytes|Vascular smooth muscle contraction|Apelin signaling pathway|Gap junction|Platelet activation|C…
Adcy8	60.65754986	28.89018189	108.3086018	3.741918805	1.903778254	6.81E-06	1.76E-05	Up	0.793268946	0.76696355	0.146356064	0.268276513	0.145817561	29241	adenylate cyclase 8	GO:0003779,GO:0004016,GO:0005515,GO:0005516,GO:0005524,GO:0005886,GO:0005887,GO:0005901,GO:0005905,GO:0006171,GO:0007189,GO:0007204,GO:0007613,GO:0007616,GO:0007626,GO:0008022,GO:0008294,GO:0010255,GO:0014069,GO:0014070,GO:0015629,GO:0016020,GO:0016323,GO:0016324,GO:0019902,GO:0019933,GO:0030424,GO:0030425,GO:0030665,GO:0031915,GO:0032793,GO:0032809,GO:0034199,GO:0035556,GO:0035774,GO:0038003,GO:…	actin binding|adenylate cyclase activity|protein binding|calmodulin binding|ATP binding|plasma membrane|integral component of plasma membrane|caveola|clathrin-coated pit|cAMP biosynthetic process|adenylate cyclase-activating G protein-coupled receptor signaling pathway|positive regulation of cytosolic calcium ion concentration|memory|long-term memory|locomotory behavior|protein C-terminus binding…	rno00230,rno01522,rno04015,rno04020,rno04022,rno04024,rno04062,rno04072,rno04114,rno04211,rno04213,rno04261,rno04270,rno04371,rno04540,rno04611,rno04713,rno04714,rno04720,rno04723,rno04724,rno04725,rno04727,rno04742,rno04750,rno04911,rno04912,rno04913,rno04914,rno04915,rno04916,rno04918,rno04921,rno04923,rno04925,rno04926,rno04927,rno04928,rno04934,rno04935,rno04970,rno04971,rno04972,rno04976,rno…	Purine metabolism|Endocrine resistance|Rap1 signaling pathway|Calcium signaling pathway|cGMP-PKG signaling pathway|cAMP signaling pathway|Chemokine signaling pathway|Phospholipase D signaling pathway|Oocyte meiosis|Longevity regulating pathway|Longevity regulating pathway - multiple species|Adrenergic signaling in cardiomyocytes|Vascular smooth muscle contraction|Apelin signaling pathway|Gap junc…
Adcyap1r1	707.1999069	4.725172417	1760.912009	372.0403251	8.539315192	5.28E-99	1.15E-97	Up	14.16149217	15.05705986	0.061296389	0.036784108	0.007633857	24167	ADCYAP receptor type I	GO:0000139,GO:0004999,GO:0005737,GO:0005768,GO:0005791,GO:0005886,GO:0005901,GO:0005923,GO:0007166,GO:0007188,GO:0007202,GO:0007283,GO:0008179,GO:0008528,GO:0009986,GO:0010524,GO:0016021,GO:0017046,GO:0019933,GO:0030154,GO:0031267,GO:0032355,GO:0033555,GO:0042493,GO:0042923,GO:0043005,GO:0043231,GO:0043235,GO:0043950,GO:0045471,GO:0046545,GO:0051057,GO:0060548,GO:0060732	Golgi membrane|vasoactive intestinal polypeptide receptor activity|cytoplasm|endosome|rough endoplasmic reticulum|plasma membrane|caveola|bicellular tight junction|cell surface receptor signaling pathway|adenylate cyclase-modulating G protein-coupled receptor signaling pathway|activation of phospholipase C activity|spermatogenesis|adenylate cyclase binding|G protein-coupled peptide receptor activ…	rno04024,rno04080,rno04713,rno04911,rno04924	cAMP signaling pathway|Neuroactive ligand-receptor interaction|Circadian entrainment|Insulin secretion|Renin secretion
Add3	2405.046007	769.6126901	4858.195983	6.309463518	2.657517341	8.08E-183	3.34E-181	Up	25.35740207	27.30721813	3.534007186	4.272772886	3.421258988	25230	adducin 3	GO:0000794,GO:0005080,GO:0005200,GO:0005515,GO:0005516,GO:0005737,GO:0005856,GO:0005886,GO:0005903,GO:0005911,GO:0005938,GO:0007010,GO:0014069,GO:0016020,GO:0042493,GO:0045907,GO:0051015,GO:0051016	condensed nuclear chromosome|protein kinase C binding|structural constituent of cytoskeleton|protein binding|calmodulin binding|cytoplasm|cytoskeleton|plasma membrane|brush border|cell-cell junction|cell cortex|cytoskeleton organization|postsynaptic density|membrane|response to drug|positive regulation of vasoconstriction|actin filament binding|barbed-end actin filament capping
Adgrb1	20.20371049	27.22654423	9.669459877	0.354872614	-1.494626852	0.04013631	0.06258584	Down	0.040115307	0.049127734	0.068180476	0.159569534	0.110385621	362931	brain-specific angiogenesis inhibitor 1	GO:0001530,GO:0001786,GO:0001891,GO:0004888,GO:0004930,GO:0005515,GO:0005615,GO:0005886,GO:0005887,GO:0005925,GO:0006910,GO:0006911,GO:0007166,GO:0007189,GO:0007399,GO:0007517,GO:0010596,GO:0014069,GO:0016525,GO:0030165,GO:0030425,GO:0031397,GO:0042177,GO:0043197,GO:0043277,GO:0043652,GO:0045087,GO:0048167,GO:0048471,GO:0050829,GO:0051963,GO:0051965,GO:0098974,GO:0098978,GO:0099055,GO:1901741,GO:…	lipopolysaccharide binding|phosphatidylserine binding|phagocytic cup|transmembrane signaling receptor activity|G protein-coupled receptor activity|protein binding|extracellular space|plasma membrane|integral component of plasma membrane|focal adhesion|phagocytosis, recognition|phagocytosis, engulfment|cell surface receptor signaling pathway|adenylate cyclase-activating G protein-coupled receptor …	rno04115	p53 signaling pathway
Adgrd1	264.8364357	63.94180249	566.1783856	8.838625775	3.143822078	1.24E-40	1.20E-39	Up	1.888636944	2.022804271	0.20416649	0.257293666	0.133491277	689257		GO:0004930,GO:0005654,GO:0005886,GO:0005887,GO:0007166,GO:0007186,GO:0007189	G protein-coupled receptor activity|nucleoplasm|plasma membrane|integral component of plasma membrane|cell surface receptor signaling pathway|G protein-coupled receptor signaling pathway|adenylate cyclase-activating G protein-coupled receptor signaling pathway
Adgre1	55.44389762	13.76359988	117.9643442	8.547242428	3.095459043	1.39E-09	4.73E-09	Up	0.891390861	1.162807532	0.136673298	0.154386765	0.032040099	316137	adhesion G protein-coupled receptor E1	GO:0002250,GO:0004930,GO:0005509,GO:0005886,GO:0005887,GO:0007166,GO:0007189,GO:0009897,GO:0071944	adaptive immune response|G protein-coupled receptor activity|calcium ion binding|plasma membrane|integral component of plasma membrane|cell surface receptor signaling pathway|adenylate cyclase-activating G protein-coupled receptor signaling pathway|external side of plasma membrane|cell periphery
Adgrf5	44.62545742	58.25649931	24.1788946	0.415130247	-1.268364041	0.008694658	0.015277601	Down	0.083177459	0.060352239	0.197429747	0.134275132	0.133867539	245977	adhesion G protein-coupled receptor F5	GO:0003094,GO:0004930,GO:0005886,GO:0006112,GO:0007166,GO:0007186,GO:0009986,GO:0016021,GO:0019216,GO:0031410,GO:0042593,GO:0043031,GO:0043129,GO:0045177,GO:0045444,GO:0048821,GO:0061626,GO:0071073	glomerular filtration|G protein-coupled receptor activity|plasma membrane|energy reserve metabolic process|cell surface receptor signaling pathway|G protein-coupled receptor signaling pathway|cell surface|integral component of membrane|regulation of lipid metabolic process|cytoplasmic vesicle|glucose homeostasis|negative regulation of macrophage activation|surfactant homeostasis|apical part of ce…
Adgrg1	81.98069774	58.30829394	117.4893035	2.016216654	1.011650673	0.003370988	0.006312964	Up	0.689163979	0.756022532	0.391909789	0.261772233	0.311242445	260326	adhesion G protein-coupled receptor G1	GO:0001525,GO:0004930,GO:0005518,GO:0005576,GO:0005886,GO:0005887,GO:0007155,GO:0007166,GO:0007186,GO:0007189,GO:0007266,GO:0007420,GO:0008201,GO:0008285,GO:0010573,GO:0016021,GO:0016477,GO:0021796,GO:0021801,GO:0021819,GO:0035025,GO:0045121,GO:0045785,GO:0050840,GO:0061484,GO:0070528,GO:0072520,GO:0097451,GO:2000179,GO:2001223	angiogenesis|G protein-coupled receptor activity|collagen binding|extracellular region|plasma membrane|integral component of plasma membrane|cell adhesion|cell surface receptor signaling pathway|G protein-coupled receptor signaling pathway|adenylate cyclase-activating G protein-coupled receptor signaling pathway|Rho protein signal transduction|brain development|heparin binding|negative regulation…
Adgrg5	2.127620075	0	5.319050187	28.50228525	4.833005691	0.046403984	0.071501466	Up	0.036684038	0.030631081	0	0	0	307645	adhesion G protein-coupled receptor G5	GO:0004930,GO:0005887,GO:0007166,GO:0007189	G protein-coupled receptor activity|integral component of plasma membrane|cell surface receptor signaling pathway|adenylate cyclase-activating G protein-coupled receptor signaling pathway
Adgrg6	3713.946581	2306.079686	5825.746924	2.526106121	1.336915248	1.53E-99	3.35E-98	Up	18.54962733	19.4097326	6.772873929	6.910412827	6.535112957	308376		GO:0004930,GO:0005737,GO:0005886,GO:0005887,GO:0007005,GO:0007166,GO:0007189,GO:0009986,GO:0014037,GO:0019933,GO:0022011,GO:0042552,GO:0043236,GO:0060347	G protein-coupled receptor activity|cytoplasm|plasma membrane|integral component of plasma membrane|mitochondrion organization|cell surface receptor signaling pathway|adenylate cyclase-activating G protein-coupled receptor signaling pathway|cell surface|Schwann cell differentiation|cAMP-mediated signaling|myelination in peripheral nervous system|myelination|laminin binding|heart trabecula formati…
Adgrl4	10.4939867	1.698167416	23.68771563	13.98269266	3.805570304	0.001021012	0.002070699	Up	0.122041376	0.193081733	0.024563256	0.005896187	0	64124	adhesion G protein-coupled receptor L4	GO:0004930,GO:0005509,GO:0005886,GO:0005887,GO:0007166,GO:0007189,GO:0031410,GO:0065003	G protein-coupled receptor activity|calcium ion binding|plasma membrane|integral component of plasma membrane|cell surface receptor signaling pathway|adenylate cyclase-activating G protein-coupled receptor signaling pathway|cytoplasmic vesicle|protein-containing complex assembly
Adgrv1	4.642696348	0	11.60674087	62.1949378	5.958725256	0.001360416	0.002705569	Up	0.02122382	0.012759723	0	0	0	100362255		GO:0001965,GO:0002141,GO:0002142,GO:0004930,GO:0005509,GO:0005737,GO:0005886,GO:0007166,GO:0007186,GO:0007194,GO:0007601,GO:0007605,GO:0009986,GO:0010739,GO:0010855,GO:0016021,GO:0017022,GO:0030501,GO:0031647,GO:0032391,GO:0032420,GO:0043235,GO:0045184,GO:0045202,GO:0045494,GO:0048471,GO:0048496,GO:0048839,GO:0050877,GO:0050910,GO:0050953,GO:0060122,GO:0071277,GO:0090037,GO:0097264,GO:1990075,GO:…	G-protein alpha-subunit binding|stereocilia ankle link|stereocilia ankle link complex|G protein-coupled receptor activity|calcium ion binding|cytoplasm|plasma membrane|cell surface receptor signaling pathway|G protein-coupled receptor signaling pathway|negative regulation of adenylate cyclase activity|visual perception|sensory perception of sound|cell surface|positive regulation of protein kinase…
Adhfe1	23.58655792	6.108873666	49.80308431	8.166203111	3.029665451	1.72E-05	4.28E-05	Up	0.613208925	0.57965427	0.033183813	0.05310316	0.110205722	362474	alcohol dehydrogenase, iron containing, 1	GO:0004022,GO:0005739,GO:0006539,GO:0046872,GO:0047988	alcohol dehydrogenase (NAD+) activity|mitochondrion|glutamate catabolic process via 2-oxoglutarate|metal ion binding|hydroxyacid-oxoacid transhydrogenase activity
Adipoq	62.34760356	99.39934349	6.769993659	0.068103403	-3.876129305	2.48E-13	1.04E-12	Down	0.146900617	0.110395487	1.895962866	1.685587851	1.504193235	246253	adiponectin, C1Q and collagen domain containing	GO:0001666,GO:0001934,GO:0005102,GO:0005179,GO:0005581,GO:0005615,GO:0005783,GO:0006006,GO:0006635,GO:0007165,GO:0007584,GO:0007623,GO:0009617,GO:0009744,GO:0009749,GO:0009967,GO:0009986,GO:0010467,GO:0010642,GO:0010739,GO:0010745,GO:0010804,GO:0010875,GO:0010906,GO:0014823,GO:0019395,GO:0030336,GO:0030853,GO:0031667,GO:0031953,GO:0032720,GO:0032757,GO:0032869,GO:0032991,GO:0033034,GO:0033691,GO:…	response to hypoxia|positive regulation of protein phosphorylation|signaling receptor binding|hormone activity|collagen trimer|extracellular space|endoplasmic reticulum|glucose metabolic process|fatty acid beta-oxidation|signal transduction|response to nutrient|circadian rhythm|response to bacterium|response to sucrose|response to glucose|positive regulation of signal transduction|cell surface|ge…	rno03320,rno04152,rno04211,rno04920,rno04930,rno04932	PPAR signaling pathway|AMPK signaling pathway|Longevity regulating pathway|Adipocytokine signaling pathway|Type II diabetes mellitus|Non-alcoholic fatty liver disease
Adipor2	4887.596024	6635.849361	2265.216018	0.341375164	-1.550569993	2.93E-136	8.50E-135	Down	19.65833483	20.63598386	52.66097844	51.32031043	54.81600725	312670	adiponectin receptor 2	GO:0001934,GO:0005886,GO:0006629,GO:0007507,GO:0007565,GO:0007584,GO:0009617,GO:0009750,GO:0010629,GO:0014075,GO:0016021,GO:0030308,GO:0031226,GO:0031667,GO:0032496,GO:0033211,GO:0038023,GO:0042493,GO:0042593,GO:0042802,GO:0045471,GO:0046326,GO:0055100,GO:0061042,GO:0061871,GO:0071398,GO:0097003,GO:0120162	positive regulation of protein phosphorylation|plasma membrane|lipid metabolic process|heart development|female pregnancy|response to nutrient|response to bacterium|response to fructose|negative regulation of gene expression|response to amine|integral component of membrane|negative regulation of cell growth|intrinsic component of plasma membrane|response to nutrient levels|response to lipopolysac…	rno04152,rno04211,rno04920,rno04932	AMPK signaling pathway|Longevity regulating pathway|Adipocytokine signaling pathway|Non-alcoholic fatty liver disease
Adm	3442.875459	253.9031025	8226.333995	32.3985619	5.017857871	0	0	Up	175.3081325	159.9367687	4.949898886	4.644286716	4.331633135	25026	adrenomedullin	GO:0001570,GO:0001666,GO:0001843,GO:0001878,GO:0002026,GO:0002031,GO:0003073,GO:0005179,GO:0005515,GO:0005615,GO:0005737,GO:0007189,GO:0007204,GO:0007507,GO:0007565,GO:0007568,GO:0008209,GO:0008284,GO:0008285,GO:0009409,GO:0009611,GO:0010033,GO:0010460,GO:0019731,GO:0019732,GO:0019933,GO:0031100,GO:0031102,GO:0031623,GO:0031700,GO:0032496,GO:0032868,GO:0035809,GO:0042475,GO:0042594,GO:0043065,GO:…	vasculogenesis|response to hypoxia|neural tube closure|response to yeast|regulation of the force of heart contraction|G protein-coupled receptor internalization|regulation of systemic arterial blood pressure|hormone activity|protein binding|extracellular space|cytoplasm|adenylate cyclase-activating G protein-coupled receptor signaling pathway|positive regulation of cytosolic calcium ion concentra…	rno04080,rno04270	Neuroactive ligand-receptor interaction|Vascular smooth muscle contraction
Adm2	341.9934252	559.6757045	15.47000613	0.027648414	-5.176659487	6.07E-64	8.73E-63	Down	0.345971713	0.50666077	13.33217379	12.67892281	15.46317328	399475	adrenomedullin 2	GO:0001525,GO:0005179,GO:0005576,GO:0006468,GO:0007189,GO:0007586,GO:0007631,GO:0010628,GO:0044877,GO:0045766,GO:0045776	angiogenesis|hormone activity|extracellular region|protein phosphorylation|adenylate cyclase-activating G protein-coupled receptor signaling pathway|digestion|feeding behavior|positive regulation of gene expression|protein-containing complex binding|positive regulation of angiogenesis|negative regulation of blood pressure
Adora2a	11.72026803	3.416668741	24.17566697	7.107208751	2.829283074	0.003546242	0.006619709	Up	0.10795964	0.108175239	0.020642575	0.003964051	0.016453298	25369	adenosine A2a receptor	GO:0000139,GO:0001609,GO:0001963,GO:0001973,GO:0001975,GO:0005515,GO:0005882,GO:0005886,GO:0005887,GO:0006355,GO:0006469,GO:0007186,GO:0007189,GO:0007205,GO:0007271,GO:0007626,GO:0008285,GO:0012505,GO:0014049,GO:0014057,GO:0014061,GO:0014069,GO:0016020,GO:0019899,GO:0030424,GO:0030425,GO:0030673,GO:0031000,GO:0031802,GO:0032230,GO:0032279,GO:0035249,GO:0035810,GO:0035815,GO:0040013,GO:0042311,GO:…	Golgi membrane|G protein-coupled adenosine receptor activity|synaptic transmission, dopaminergic|G protein-coupled adenosine receptor signaling pathway|response to amphetamine|protein binding|intermediate filament|plasma membrane|integral component of plasma membrane|regulation of transcription, DNA-templated|negative regulation of protein kinase activity|G protein-coupled receptor signaling path…	rno04015,rno04020,rno04024,rno04080,rno04270,rno05012,rno05034	Rap1 signaling pathway|Calcium signaling pathway|cAMP signaling pathway|Neuroactive ligand-receptor interaction|Vascular smooth muscle contraction|Parkinson disease|Alcoholism
Adora2b	284.9686222	60.11719691	622.2457602	10.34514883	3.370882496	2.26E-58	3.01E-57	Up	8.879362721	10.21903416	0.864484576	0.884476079	0.73422618	29316	adenosine A2B receptor	GO:0001609,GO:0001938,GO:0001973,GO:0002882,GO:0004930,GO:0005886,GO:0007189,GO:0008284,GO:0008285,GO:0009986,GO:0010575,GO:0010595,GO:0010701,GO:0010753,GO:0010893,GO:0010906,GO:0016021,GO:0031284,GO:0031668,GO:0032722,GO:0032755,GO:0032966,GO:0033605,GO:0042311,GO:0043306,GO:0043950,GO:0045202,GO:0060087,GO:0098685,GO:0098978,GO:1990776,GO:2000300	G protein-coupled adenosine receptor activity|positive regulation of endothelial cell proliferation|G protein-coupled adenosine receptor signaling pathway|positive regulation of chronic inflammatory response to non-antigenic stimulus|G protein-coupled receptor activity|plasma membrane|adenylate cyclase-activating G protein-coupled receptor signaling pathway|positive regulation of cell population …	rno04015,rno04020,rno04080,rno04270,rno05034	Rap1 signaling pathway|Calcium signaling pathway|Neuroactive ligand-receptor interaction|Vascular smooth muscle contraction|Alcoholism
Adra1d	46.87408015	63.94525041	21.26732475	0.332465657	-1.588722774	0.004314734	0.007953347	Down	0.120860394	0.288781113	0.27553374	0.742467874	0.6375947	29413	adrenoceptor alpha 1D	GO:0001986,GO:0001994,GO:0001996,GO:0004930,GO:0004937,GO:0005829,GO:0005886,GO:0005887,GO:0007200,GO:0007204,GO:0007267,GO:0007568,GO:0016021,GO:0042802,GO:0043410,GO:0045907,GO:0060073,GO:0071875,GO:0071880,GO:0150099	negative regulation of the force of heart contraction involved in baroreceptor response to increased systemic arterial blood pressure|norepinephrine-epinephrine vasoconstriction involved in regulation of systemic arterial blood pressure|positive regulation of heart rate by epinephrine-norepinephrine|G protein-coupled receptor activity|alpha1-adrenergic receptor activity|cytosol|plasma membrane|in…	rno04020,rno04022,rno04080,rno04261,rno04270,rno04970	Calcium signaling pathway|cGMP-PKG signaling pathway|Neuroactive ligand-receptor interaction|Adrenergic signaling in cardiomyocytes|Vascular smooth muscle contraction|Salivary secretion
Adra2a	1054.986093	42.19995054	2574.165307	61.05848975	5.932120001	2.98E-32	2.39E-31	Up	25.22875178	26.72477285	0.577824059	0.205815031	0.36213262	25083	adrenoceptor alpha 2A	GO:0001819,GO:0002526,GO:0004930,GO:0004935,GO:0004938,GO:0005737,GO:0005886,GO:0005887,GO:0006260,GO:0007165,GO:0007186,GO:0007189,GO:0007193,GO:0007565,GO:0019229,GO:0019901,GO:0030168,GO:0030335,GO:0031692,GO:0031696,GO:0031996,GO:0032147,GO:0032148,GO:0032795,GO:0032870,GO:0035624,GO:0042311,GO:0042593,GO:0042596,GO:0042803,GO:0043025,GO:0043235,GO:0043268,GO:0043406,GO:0043410,GO:0043679,GO:…	positive regulation of cytokine production|acute inflammatory response|G protein-coupled receptor activity|adrenergic receptor activity|alpha2-adrenergic receptor activity|cytoplasm|plasma membrane|integral component of plasma membrane|DNA replication|signal transduction|G protein-coupled receptor signaling pathway|adenylate cyclase-activating G protein-coupled receptor signaling pathway|adenylat…	rno04022,rno04080	cGMP-PKG signaling pathway|Neuroactive ligand-receptor interaction
Adrb2	149.6248377	21.45645117	341.8774176	15.99400764	3.999459577	2.45E-33	2.02E-32	Up	5.279263385	4.178277361	0.357772293	0.134954285	0.305533633	24176	adrenoceptor beta 2	GO:0001540,GO:0001666,GO:0001889,GO:0001965,GO:0001993,GO:0002024,GO:0002025,GO:0002028,GO:0002032,GO:0002086,GO:0003059,GO:0004930,GO:0004941,GO:0005515,GO:0005634,GO:0005737,GO:0005768,GO:0005769,GO:0005794,GO:0005886,GO:0005887,GO:0005901,GO:0006898,GO:0007186,GO:0007189,GO:0007190,GO:0007565,GO:0007568,GO:0008179,GO:0008284,GO:0008306,GO:0009409,GO:0010739,GO:0010765,GO:0015459,GO:0016020,GO:…	amyloid-beta binding|response to hypoxia|liver development|G-protein alpha-subunit binding|regulation of systemic arterial blood pressure by norepinephrine-epinephrine|diet induced thermogenesis|norepinephrine-epinephrine-mediated vasodilation involved in regulation of systemic arterial blood pressure|regulation of sodium ion transport|desensitization of G protein-coupled receptor signaling pathw…	rno04020,rno04022,rno04024,rno04080,rno04261,rno04923,rno04924,rno04970	Calcium signaling pathway|cGMP-PKG signaling pathway|cAMP signaling pathway|Neuroactive ligand-receptor interaction|Adrenergic signaling in cardiomyocytes|Regulation of lipolysis in adipocytes|Renin secretion|Salivary secretion
Adssl1	19.80471004	9.155063269	35.7791802	3.911570355	1.967747914	0.006927525	0.012373243	Up	0.511971603	0.541493698	0.203942186	0.091381687	0.0677306	684425		GO:0000287,GO:0003924,GO:0004019,GO:0005525,GO:0005737,GO:0006163,GO:0006167,GO:0006531,GO:0006541,GO:0009168,GO:0014850,GO:0035690,GO:0042594,GO:0042802,GO:0044208,GO:0046040,GO:0051015,GO:0071257	magnesium ion binding|GTPase activity|adenylosuccinate synthase activity|GTP binding|cytoplasm|purine nucleotide metabolic process|AMP biosynthetic process|aspartate metabolic process|glutamine metabolic process|purine ribonucleoside monophosphate biosynthetic process|response to muscle activity|cellular response to drug|response to starvation|identical protein binding|'de novo' AMP biosynthetic …	rno00230,rno00250	Purine metabolism|Alanine, aspartate and glutamate metabolism
Aebp1	38176.82689	23736.59195	59837.17931	2.520946069	1.333965255	1.79E-152	5.77E-151	Up	422.151006	448.5579299	159.8663164	146.3945717	158.4011101	305494	AE binding protein 1	GO:0000122,GO:0000977,GO:0001227,GO:0004180,GO:0004181,GO:0005516,GO:0005518,GO:0005576,GO:0006355,GO:0006508,GO:0006518,GO:0008270,GO:0016485,GO:1904026	negative regulation of transcription by RNA polymerase II|RNA polymerase II transcription regulatory region sequence-specific DNA binding|DNA-binding transcription repressor activity, RNA polymerase II-specific|carboxypeptidase activity|metallocarboxypeptidase activity|calmodulin binding|collagen binding|extracellular region|regulation of transcription, DNA-templated|proteolysis|peptide metabolic…
Afap1l2	2390.06062	3925.416531	87.02675271	0.022172363	-5.495093674	0	0	Down	0.547686715	0.641345846	23.9344736	23.07792992	25.12860918	292130	actin filament associated protein 1-like 2	GO:0005737,GO:0005829,GO:0005886,GO:0006954,GO:0007346,GO:0017124,GO:0030296,GO:0032675,GO:0032757,GO:0035591,GO:0042169,GO:0045742,GO:0045893,GO:0061098	cytoplasm|cytosol|plasma membrane|inflammatory response|regulation of mitotic cell cycle|SH3 domain binding|protein tyrosine kinase activator activity|regulation of interleukin-6 production|positive regulation of interleukin-8 production|signaling adaptor activity|SH2 domain binding|positive regulation of epidermal growth factor receptor signaling pathway|positive regulation of transcription, DNA…
Aff2	468.2215805	267.8623752	768.7603884	2.870210099	1.521156346	1.48E-22	9.03E-22	Up	2.105490761	2.286655549	0.780895558	0.666196445	0.612429738	293922		GO:0002151,GO:0005634,GO:0007611,GO:0010468,GO:0010629,GO:0016607,GO:0032783,GO:0035063,GO:0043484	G-quadruplex RNA binding|nucleus|learning or memory|regulation of gene expression|negative regulation of gene expression|nuclear speck|super elongation complex|nuclear speck organization|regulation of RNA splicing			AF-4
Ager	41.77492723	15.13962855	81.72787525	5.389026262	2.430024617	4.06E-06	1.07E-05	Up	1.961355999	1.290914553	0.312519857	0.353023822	0.146527045	81722	advanced glycosylation end product-specific receptor	GO:0001540,GO:0001650,GO:0001666,GO:0001774,GO:0001914,GO:0001933,GO:0001934,GO:0001937,GO:0005515,GO:0005576,GO:0005615,GO:0005737,GO:0005829,GO:0005886,GO:0006954,GO:0007162,GO:0007259,GO:0007420,GO:0007611,GO:0008201,GO:0009100,GO:0009750,GO:0009925,GO:0009986,GO:0010255,GO:0010508,GO:0010596,GO:0010628,GO:0010718,GO:0010763,GO:0014002,GO:0014823,GO:0014911,GO:0016021,GO:0016324,GO:0030054,GO:…	amyloid-beta binding|fibrillar center|response to hypoxia|microglial cell activation|regulation of T cell mediated cytotoxicity|negative regulation of protein phosphorylation|positive regulation of protein phosphorylation|negative regulation of endothelial cell proliferation|protein binding|extracellular region|extracellular space|cytoplasm|cytosol|plasma membrane|inflammatory response|negative r…	rno04613,rno04933,rno05010,rno05022,rno05415,rno05417	Neutrophil extracellular trap formation|AGE-RAGE signaling pathway in diabetic complications|Alzheimer disease|Pathways of neurodegeneration - multiple diseases|Diabetic cardiomyopathy|Lipid and atherosclerosis
Agfg1	4502.50286	5632.035218	2808.204322	0.498628245	-1.003963488	7.80E-59	1.05E-57	Down	23.94025785	24.84568501	45.84750707	42.89651693	42.9053162	363266	ArfGAP with FG repeats 1	GO:0001675,GO:0003677,GO:0005096,GO:0005634,GO:0007275,GO:0007289,GO:0031410,GO:0042995,GO:0043025,GO:0043231,GO:0045109,GO:0046872,GO:0050790	acrosome assembly|DNA binding|GTPase activator activity|nucleus|multicellular organism development|spermatid nucleus differentiation|cytoplasmic vesicle|cell projection|neuronal cell body|intracellular membrane-bounded organelle|intermediate filament organization|metal ion binding|regulation of catalytic activity
Agmo	174.6247446	223.344532	101.5450634	0.45460517	-1.137314004	2.06E-06	5.58E-06	Down	1.370668139	1.156551929	2.367920548	2.615733971	2.496637605	362732	alkylglycerol monooxygenase	GO:0005506,GO:0005783,GO:0005789,GO:0006643,GO:0008610,GO:0016021,GO:0046485,GO:0050479	iron ion binding|endoplasmic reticulum|endoplasmic reticulum membrane|membrane lipid metabolic process|lipid biosynthetic process|integral component of membrane|ether lipid metabolic process|glyceryl-ether monooxygenase activity
Ago3	997.2746615	706.6810977	1433.165007	2.027853746	1.019953605	6.53E-21	3.77E-20	Up	2.427869543	2.307963317	1.117068109	1.072568342	0.953312355	313593	argonaute RISC catalytic component 3	GO:0000794,GO:0000932,GO:0003723,GO:0003725,GO:0003727,GO:0004521,GO:0005654,GO:0005737,GO:0005829,GO:0006402,GO:0010501,GO:0010628,GO:0016442,GO:0031054,GO:0035196,GO:0035198,GO:0035278,GO:0035279,GO:0035280,GO:0036464,GO:0070578,GO:0072091,GO:0090502,GO:0090624,GO:0090625,GO:1901224	condensed nuclear chromosome|P-body|RNA binding|double-stranded RNA binding|single-stranded RNA binding|endoribonuclease activity|nucleoplasm|cytoplasm|cytosol|mRNA catabolic process|RNA secondary structure unwinding|positive regulation of gene expression|RISC complex|pre-miRNA processing|production of miRNAs involved in gene silencing by miRNA|miRNA binding|miRNA mediated inhibition of translati…
Ago4	112.1113261	56.93403759	194.8772588	3.41943689	1.773758763	1.40E-08	4.42E-08	Up	0.97947997	0.753295197	0.188925675	0.283929795	0.208690383	298533	argonaute RISC component 4	GO:0000932,GO:0003723,GO:0003725,GO:0003727,GO:0003743,GO:0005634,GO:0005737,GO:0005829,GO:0006402,GO:0006413,GO:0007130,GO:0007140,GO:0008584,GO:0010501,GO:0010586,GO:0016442,GO:0022604,GO:0031054,GO:0035196,GO:0035198,GO:0035278,GO:0035279,GO:0035280,GO:0036464,GO:0043066,GO:0070578,GO:0090625	P-body|RNA binding|double-stranded RNA binding|single-stranded RNA binding|translation initiation factor activity|nucleus|cytoplasm|cytosol|mRNA catabolic process|translational initiation|synaptonemal complex assembly|male meiotic nuclear division|male gonad development|RNA secondary structure unwinding|miRNA metabolic process|RISC complex|regulation of cell morphogenesis|pre-miRNA processing|pro…
Agtr1a	1665.057295	1171.032352	2406.094709	2.054223144	1.038592906	9.83E-25	6.41E-24	Up	19.80127522	17.38690182	7.423785567	9.033432647	7.901421813	24180	angiotensin II receptor, type 1a	GO:0001568,GO:0001596,GO:0001819,GO:0001822,GO:0001921,GO:0001991,GO:0002001,GO:0002018,GO:0002019,GO:0002035,GO:0004930,GO:0004945,GO:0005515,GO:0005737,GO:0005768,GO:0005794,GO:0005886,GO:0006885,GO:0006954,GO:0007186,GO:0007200,GO:0007204,GO:0007266,GO:0007507,GO:0007568,GO:0008284,GO:0009651,GO:0010873,GO:0012505,GO:0014823,GO:0016020,GO:0016021,GO:0016323,GO:0019229,GO:0019722,GO:0019901,GO:…	blood vessel development|angiotensin type I receptor activity|positive regulation of cytokine production|kidney development|positive regulation of receptor recycling|regulation of systemic arterial blood pressure by circulatory renin-angiotensin|renin secretion into blood stream|renin-angiotensin regulation of aldosterone production|regulation of renal output by angiotensin|brain renin-angiotensi…	rno04020,rno04022,rno04072,rno04080,rno04261,rno04270,rno04371,rno04614,rno04924,rno04925,rno04927,rno04933,rno04934,rno05171,rno05200,rno05415	Calcium signaling pathway|cGMP-PKG signaling pathway|Phospholipase D signaling pathway|Neuroactive ligand-receptor interaction|Adrenergic signaling in cardiomyocytes|Vascular smooth muscle contraction|Apelin signaling pathway|Renin-angiotensin system|Renin secretion|Aldosterone synthesis and secretion|Cortisol synthesis and secretion|AGE-RAGE signaling pathway in diabetic complications|Cushing sy…
Agtr2	3211.066357	15.56574177	8004.317279	514.3331328	9.006559283	3.33E-50	3.89E-49	Up	81.71940115	65.92576011	0.21299445	0.114525352	0.059419012	24182	angiotensin II receptor, type 2	GO:0001819,GO:0001822,GO:0001965,GO:0001991,GO:0002018,GO:0002033,GO:0002035,GO:0004930,GO:0004945,GO:0005515,GO:0005886,GO:0006883,GO:0006954,GO:0007166,GO:0007186,GO:0007199,GO:0008284,GO:0010243,GO:0010459,GO:0010700,GO:0016021,GO:0021695,GO:0030182,GO:0032304,GO:0032516,GO:0035556,GO:0035566,GO:0035640,GO:0035815,GO:0035932,GO:0038166,GO:0042306,GO:0042311,GO:0042416,GO:0043524,GO:0045893,GO:…	positive regulation of cytokine production|kidney development|G-protein alpha-subunit binding|regulation of systemic arterial blood pressure by circulatory renin-angiotensin|renin-angiotensin regulation of aldosterone production|angiotensin-mediated vasodilation involved in regulation of systemic arterial blood pressure|brain renin-angiotensin system|G protein-coupled receptor activity|angiotensi…	rno04080,rno04261,rno04614	Neuroactive ligand-receptor interaction|Adrenergic signaling in cardiomyocytes|Renin-angiotensin system
Ahcyl1	12010.09333	7442.969125	18860.77964	2.534027797	1.34143235	2.27E-146	7.11E-145	Up	138.4885136	132.3091129	49.98795481	48.07302116	45.74783134	362013	adenosylhomocysteinase-like 1	GO:0003723,GO:0004013,GO:0005737,GO:0005783,GO:0005829,GO:0006378,GO:0006611,GO:0006730,GO:0006915,GO:0010765,GO:0016324,GO:0031440,GO:0032412,GO:0033353,GO:0038166,GO:0042045,GO:0042802,GO:0043231,GO:0044070,GO:0044233,GO:0051592,GO:1990456	RNA binding|adenosylhomocysteinase activity|cytoplasm|endoplasmic reticulum|cytosol|mRNA polyadenylation|protein export from nucleus|one-carbon metabolic process|apoptotic process|positive regulation of sodium ion transport|apical plasma membrane|regulation of mRNA 3'-end processing|regulation of ion transmembrane transporter activity|S-adenosylmethionine cycle|angiotensin-activated signaling pat…	rno00270	Cysteine and methionine metabolism
Ahi1	1075.972888	657.3353139	1703.92925	2.592506537	1.374347627	1.50E-37	1.37E-36	Up	15.62157224	15.04303408	5.859198624	5.06720121	4.993045505	308923	Abelson helper integration site 1	GO:0001738,GO:0001750,GO:0001947,GO:0002092,GO:0005515,GO:0005737,GO:0005813,GO:0005814,GO:0005911,GO:0005912,GO:0005929,GO:0006903,GO:0007169,GO:0007417,GO:0010628,GO:0010842,GO:0010976,GO:0016192,GO:0021510,GO:0030862,GO:0030902,GO:0032094,GO:0033365,GO:0034613,GO:0035844,GO:0035845,GO:0036038,GO:0036064,GO:0039008,GO:0039023,GO:0042462,GO:0042802,GO:0043066,GO:0045927,GO:0045944,GO:0046325,GO:…	morphogenesis of a polarized epithelium|photoreceptor outer segment|heart looping|positive regulation of receptor internalization|protein binding|cytoplasm|centrosome|centriole|cell-cell junction|adherens junction|cilium|vesicle targeting|transmembrane receptor protein tyrosine kinase signaling pathway|central nervous system development|positive regulation of gene expression|retina layer formatio…
Ahnak	72336.757	44576.05885	113977.8042	2.556958059	1.354428496	2.56E-123	6.88E-122	Up	169.7594782	176.5211894	66.27372447	56.69089779	59.25202635	191572	AHNAK nucleoprotein	GO:0005634,GO:0005737,GO:0005829,GO:0005886,GO:0015629,GO:0030315,GO:0031982,GO:0042383,GO:0042802,GO:0043034,GO:0043484,GO:0044291,GO:0044548,GO:0045121,GO:0070062,GO:0097493,GO:1901385	nucleus|cytoplasm|cytosol|plasma membrane|actin cytoskeleton|T-tubule|vesicle|sarcolemma|identical protein binding|costamere|regulation of RNA splicing|cell-cell contact zone|S100 protein binding|membrane raft|extracellular exosome|structural molecule activity conferring elasticity|regulation of voltage-gated calcium channel activity	rno05132	Salmonella infection
Ahnak2	4077.166684	1859.112391	7404.248122	3.983303057	1.993965247	3.48E-111	8.39E-110	Up	7.435310718	8.144665692	2.025834319	1.57942913	1.658266533	314478		GO:0001778,GO:0005829,GO:0005886,GO:0030018,GO:0030315,GO:0030659,GO:0043034	plasma membrane repair|cytosol|plasma membrane|Z disc|T-tubule|cytoplasmic vesicle membrane|costamere	rno05132	Salmonella infection
Ahrr	605.3202876	881.5546082	190.9688067	0.216662992	-2.206475347	3.62E-47	4.03E-46	Down	1.012163714	1.288131578	5.088561747	4.357219458	4.837124959	498999	aryl-hydrocarbon receptor repressor	GO:0000122,GO:0000976,GO:0004879,GO:0005634,GO:0005654,GO:0005737,GO:0005829,GO:0006357,GO:0006805,GO:0030522,GO:0033235,GO:0034751,GO:0045892,GO:0046983	negative regulation of transcription by RNA polymerase II|transcription cis-regulatory region binding|nuclear receptor activity|nucleus|nucleoplasm|cytoplasm|cytosol|regulation of transcription by RNA polymerase II|xenobiotic metabolic process|intracellular receptor signaling pathway|positive regulation of protein sumoylation|aryl hydrocarbon receptor complex|negative regulation of transcription,…			bHLH
Aif1	14.41432751	22.41351291	2.415549424	0.107705345	-3.214838247	0.00296389	0.005597621	Down	0	0.126548018	0.338079924	0.904276561	0.336835991	29427	allograft inflammatory factor 1	GO:0001726,GO:0001891,GO:0001934,GO:0005509,GO:0005634,GO:0005737,GO:0005829,GO:0005884,GO:0006911,GO:0006954,GO:0008284,GO:0010629,GO:0014739,GO:0016601,GO:0021549,GO:0030027,GO:0030041,GO:0030046,GO:0030335,GO:0031668,GO:0032587,GO:0032722,GO:0032755,GO:0032870,GO:0034097,GO:0034599,GO:0042102,GO:0042116,GO:0042995,GO:0043066,GO:0043204,GO:0045429,GO:0048471,GO:0048661,GO:0048662,GO:0048678,GO:…	ruffle|phagocytic cup|positive regulation of protein phosphorylation|calcium ion binding|nucleus|cytoplasm|cytosol|actin filament|phagocytosis, engulfment|inflammatory response|positive regulation of cell population proliferation|negative regulation of gene expression|positive regulation of muscle hyperplasia|Rac protein signal transduction|cerebellum development|lamellipodium|actin filament poly…
Aif1l	562.7881899	837.0750961	151.3578307	0.180807975	-2.467469783	3.33E-52	4.03E-51	Down	1.592578114	1.194590202	7.468178119	6.925662515	6.35595075	362107	allograft inflammatory factor 1-like	GO:0005509,GO:0005884,GO:0005925,GO:0015629,GO:0032587,GO:0032991,GO:0051015,GO:0051017,GO:0097178	calcium ion binding|actin filament|focal adhesion|actin cytoskeleton|ruffle membrane|protein-containing complex|actin filament binding|actin filament bundle assembly|ruffle assembly
Aifm2	1865.753448	1332.409068	2665.770018	2.000773762	1.000558043	3.73E-30	2.85E-29	Up	18.27763354	15.84209822	7.684778029	7.571625509	7.691840333	361843	apoptosis inducing factor, mitochondria associated 2	GO:0003677,GO:0004174,GO:0005634,GO:0005737,GO:0005739,GO:0005741,GO:0005811,GO:0005829,GO:0005886,GO:0006743,GO:0008637,GO:0016655,GO:0022904,GO:0031966,GO:0043065,GO:0050660,GO:0110076,GO:1900407	DNA binding|electron-transferring-flavoprotein dehydrogenase activity|nucleus|cytoplasm|mitochondrion|mitochondrial outer membrane|lipid droplet|cytosol|plasma membrane|ubiquinone metabolic process|apoptotic mitochondrial changes|oxidoreductase activity, acting on NAD(P)H, quinone or similar compound as acceptor|respiratory electron transport chain|mitochondrial membrane|positive regulation of ap…	rno04115	p53 signaling pathway
Aimp2	1096.655843	1404.503685	634.8840805	0.452017547	-1.145549316	1.69E-27	1.20E-26	Down	15.97397369	14.23256162	28.71945452	30.63462275	30.56223607	288480	aminoacyl tRNA synthetase complex-interacting multifunctional protein 2	GO:0005634,GO:0005829,GO:0006412,GO:0006915,GO:0008285,GO:0017101,GO:0031398,GO:0060090,GO:0060510,GO:0065003,GO:1903632	nucleus|cytosol|translation|apoptotic process|negative regulation of cell population proliferation|aminoacyl-tRNA synthetase multienzyme complex|positive regulation of protein ubiquitination|molecular adaptor activity|type II pneumocyte differentiation|protein-containing complex assembly|positive regulation of aminoacyl-tRNA ligase activity
Aire	2.903349729	0.328276806	6.765959114	18.61518973	4.218408416	0.046993491	0.072281281	Up	0.041879068	0.15386324	0	0.012814259	0	294328	autoimmune regulator	GO:0000977,GO:0002458,GO:0002509,GO:0003682,GO:0005634,GO:0005737,GO:0006355,GO:0006417,GO:0006959,GO:0008270,GO:0016604,GO:0032602,GO:0032722,GO:0042393,GO:0042802,GO:0045060,GO:0045182,GO:0045893,GO:0045944,GO:0097536,GO:2000410	RNA polymerase II transcription regulatory region sequence-specific DNA binding|peripheral T cell tolerance induction|central tolerance induction to self antigen|chromatin binding|nucleus|cytoplasm|regulation of transcription, DNA-templated|regulation of translation|humoral immune response|zinc ion binding|nuclear body|chemokine production|positive regulation of chemokine production|histone bindi…	rno04120,rno05340	Ubiquitin mediated proteolysis|Primary immunodeficiency	SAND
Ajuba	3238.101538	4640.018308	1135.226382	0.244669875	-2.031091617	2.19E-147	6.92E-146	Down	9.253694108	10.59193609	35.22587311	35.65944492	38.22468781	85265	ajuba LIM protein	GO:0000122,GO:0000932,GO:0001666,GO:0003682,GO:0003714,GO:0005634,GO:0005654,GO:0005667,GO:0005794,GO:0005815,GO:0005829,GO:0005886,GO:0005911,GO:0005912,GO:0005925,GO:0006355,GO:0007010,GO:0016339,GO:0030027,GO:0030032,GO:0030334,GO:0031328,GO:0031334,GO:0033673,GO:0033674,GO:0034613,GO:0035195,GO:0035313,GO:0035331,GO:0043087,GO:0043123,GO:0043406,GO:0045294,GO:0046474,GO:0046872,GO:0048041,GO:…	negative regulation of transcription by RNA polymerase II|P-body|response to hypoxia|chromatin binding|transcription corepressor activity|nucleus|nucleoplasm|transcription regulator complex|Golgi apparatus|microtubule organizing center|cytosol|plasma membrane|cell-cell junction|adherens junction|focal adhesion|regulation of transcription, DNA-templated|cytoskeleton organization|calcium-dependent …	rno04390,rno04392	Hippo signaling pathway|Hippo signaling pathway - multiple species
Ak5	47.95911661	78.64356799	1.932439539	0.024584571	-5.346103006	2.09E-10	7.45E-10	Down	0	0.035916878	0.702519588	0.723890003	0.537754736	365985	adenylate kinase 5	GO:0004017,GO:0004550,GO:0005524,GO:0005737,GO:0005829,GO:0006165,GO:0009142,GO:0034451,GO:0046034,GO:0046940	adenylate kinase activity|nucleoside diphosphate kinase activity|ATP binding|cytoplasm|cytosol|nucleoside diphosphate phosphorylation|nucleoside triphosphate biosynthetic process|centriolar satellite|ATP metabolic process|nucleoside monophosphate phosphorylation	rno00230,rno00730	Purine metabolism|Thiamine metabolism
Ak9	18.85035603	31.09464885	0.483916794	0.015549969	-6.006944514	0.000150458	0.00033826	Down	0.004182775	0	0.131962591	0.122866134	0.10757213	294521		GO:0004017,GO:0004550,GO:0005524,GO:0005634,GO:0005654,GO:0005737,GO:0005739,GO:0006174,GO:0006186,GO:0006756,GO:0006757,GO:0031965,GO:0050145,GO:0061508,GO:0061565,GO:0061566,GO:0061567,GO:0061568,GO:0061569,GO:0061570,GO:0061571	adenylate kinase activity|nucleoside diphosphate kinase activity|ATP binding|nucleus|nucleoplasm|cytoplasm|mitochondrion|dADP phosphorylation|dGDP phosphorylation|AMP phosphorylation|ATP generation from ADP|nuclear membrane|nucleoside monophosphate kinase activity|CDP phosphorylation|dAMP phosphorylation|CMP phosphorylation|dCMP phosphorylation|GDP phosphorylation|UDP phosphorylation|dCDP phospho…	rno00230,rno00240	Purine metabolism|Pyrimidine metabolism
Akap12	24843.09334	13622.5408	41673.92215	3.059219556	1.613163651	8.23E-259	5.09E-257	Up	176.5476595	172.9667702	49.52902412	51.02189395	53.15931621	83425	A-kinase anchoring protein 12	GO:0005516,GO:0005737,GO:0005829,GO:0005856,GO:0005886,GO:0007165,GO:0007193,GO:0008179,GO:0010738,GO:0010739,GO:0032496,GO:0032760,GO:0035733,GO:0043025,GO:0043116,GO:0050804,GO:0051018,GO:0051602,GO:0051770,GO:0061870,GO:0070374,GO:0071347,GO:0071356,GO:0090036,GO:0098685,GO:1900143	calmodulin binding|cytoplasm|cytosol|cytoskeleton|plasma membrane|signal transduction|adenylate cyclase-inhibiting G protein-coupled receptor signaling pathway|adenylate cyclase binding|regulation of protein kinase A signaling|positive regulation of protein kinase A signaling|response to lipopolysaccharide|positive regulation of tumor necrosis factor production|hepatic stellate cell activation|ne…
Akap17b	152.2633053	96.1535512	236.4279366	2.46131975	1.29943209	5.83E-06	1.51E-05	Up	0.93199872	1.034491417	0.44551031	0.239694709	0.390300448	313434		GO:0003723	RNA binding
Akap5	251.9166451	359.2725713	90.88275579	0.252995046	-1.982818957	4.68E-18	2.41E-17	Down	0.274999434	0.443939441	1.2889808	1.230620599	1.302428461	171026	A-kinase anchoring protein 5	GO:0001664,GO:0001934,GO:0003779,GO:0005515,GO:0005516,GO:0005737,GO:0005856,GO:0005886,GO:0007193,GO:0007194,GO:0008179,GO:0009898,GO:0010524,GO:0010738,GO:0014069,GO:0014850,GO:0016323,GO:0017124,GO:0019900,GO:0019901,GO:0019904,GO:0021510,GO:0021766,GO:0030346,GO:0030425,GO:0031527,GO:0031698,GO:0032279,GO:0032590,GO:0032591,GO:0032991,GO:0034237,GO:0035254,GO:0036394,GO:0042307,GO:0043025,GO:…	G protein-coupled receptor binding|positive regulation of protein phosphorylation|actin binding|protein binding|calmodulin binding|cytoplasm|cytoskeleton|plasma membrane|adenylate cyclase-inhibiting G protein-coupled receptor signaling pathway|negative regulation of adenylate cyclase activity|adenylate cyclase binding|cytoplasmic side of plasma membrane|positive regulation of calcium ion transpor…
Akap8l	1920.259967	1092.571564	3161.792572	2.893269131	1.532700529	3.66E-71	5.85E-70	Up	23.56119971	21.90305721	6.87312664	7.58125617	6.689047195	299569	A-kinase anchoring protein 8 like	GO:0000785,GO:0003677,GO:0005521,GO:0005634,GO:0005737,GO:0006397,GO:0007076,GO:0010793,GO:0016301,GO:0016310,GO:0016363,GO:0016607,GO:0031065,GO:0033127,GO:0034237,GO:0042826,GO:0044839,GO:0045944,GO:0051081,GO:1990904	chromatin|DNA binding|lamin binding|nucleus|cytoplasm|mRNA processing|mitotic chromosome condensation|regulation of mRNA export from nucleus|kinase activity|phosphorylation|nuclear matrix|nuclear speck|positive regulation of histone deacetylation|regulation of histone phosphorylation|protein kinase A regulatory subunit binding|histone deacetylase binding|cell cycle G2/M phase transition|positive …
Akip1	1300.999949	1641.294295	790.5584307	0.481645328	-1.053956923	1.66E-29	1.24E-28	Down	21.15009465	20.30403085	38.8663105	39.52687874	37.42046547	361624	A-kinase interacting protein 1	GO:0005654,GO:0034446,GO:1901222	nucleoplasm|substrate adhesion-dependent cell spreading|regulation of NIK/NF-kappaB signaling
Akna	708.3004312	916.8269295	395.5106839	0.431428866	-1.212805387	5.26E-23	3.26E-22	Down	1.507440924	1.540287416	3.248841282	3.047669667	3.208524833	362530	AT-hook transcription factor	GO:0001650,GO:0001837,GO:0005654,GO:0005813,GO:0005814,GO:0005829,GO:0005874,GO:0021849,GO:0043231,GO:0045944,GO:0050727,GO:0060232,GO:0060234	fibrillar center|epithelial to mesenchymal transition|nucleoplasm|centrosome|centriole|cytosol|microtubule|neuroblast division in subventricular zone|intracellular membrane-bounded organelle|positive regulation of transcription by RNA polymerase II|regulation of inflammatory response|delamination|neuroblast delamination
Akr1b8	3921.883723	1395.977836	7710.742552	5.523815151	2.465665042	3.74E-287	2.75E-285	Up	224.5456922	214.386387	33.96489726	35.46414032	37.48059992	286921	aldo-keto reductase family 1, member B8	GO:0004032,GO:0004303,GO:0005739,GO:0005829,GO:0016616,GO:0047834	alditol:NADP+ 1-oxidoreductase activity|estradiol 17-beta-dehydrogenase activity|mitochondrion|cytosol|oxidoreductase activity, acting on the CH-OH group of donors, NAD or NADP as acceptor|D-threo-aldose 1-dehydrogenase activity	rno00040,rno00051,rno00052,rno00561,rno00790	Pentose and glucuronate interconversions|Fructose and mannose metabolism|Galactose metabolism|Glycerolipid metabolism|Folate biosynthesis
Akr1c12	16.29194783	2.329398364	37.23577204	15.84270279	3.985746577	2.77E-05	6.73E-05	Up	1.009639972	0.719400008	0	0.102977368	0.042742071	364773	aldo-keto reductase family 1, member C12	GO:0004032,GO:0005829,GO:0008202,GO:0016229,GO:0047086,GO:0047834	alditol:NADP+ 1-oxidoreductase activity|cytosol|steroid metabolic process|steroid dehydrogenase activity|ketosteroid monooxygenase activity|D-threo-aldose 1-dehydrogenase activity
Akr1c13	2.515721801	0	6.289304502	33.7003811	5.074693001	0.029955228	0.047971421	Up	0.119047433	0.021688214	0	0	0	361266	aldo-keto reductase family 1, member C13	GO:0004032,GO:0005829,GO:0008202,GO:0016229,GO:0047086,GO:0047834	alditol:NADP+ 1-oxidoreductase activity|cytosol|steroid metabolic process|steroid dehydrogenase activity|ketosteroid monooxygenase activity|D-threo-aldose 1-dehydrogenase activity
Akr1c14	1704.374109	266.606527	3861.025483	14.47020048	3.855013005	1.28E-293	9.96E-292	Up	49.59747937	44.67369171	2.886728966	3.280605389	2.595237649	191574	aldo-keto reductase family 1, member C14	GO:0004032,GO:0005829,GO:0006693,GO:0008202,GO:0016229,GO:0021766,GO:0032052,GO:0042448,GO:0044597,GO:0044598,GO:0047023,GO:0047042,GO:0047086,GO:0047834	alditol:NADP+ 1-oxidoreductase activity|cytosol|prostaglandin metabolic process|steroid metabolic process|steroid dehydrogenase activity|hippocampus development|bile acid binding|progesterone metabolic process|daunorubicin metabolic process|doxorubicin metabolic process|androsterone dehydrogenase activity|androsterone dehydrogenase (B-specific) activity|ketosteroid monooxygenase activity|D-threo-…
Akr1c15	288.6910823	28.89517064	678.3849498	23.38799474	4.547696267	6.79E-72	1.10E-70	Up	14.79114552	14.01901039	0.568770394	0.772090417	0.312649743	361267	aldo-keto reductase family 1, member C15	GO:0004032,GO:0004033,GO:0005737,GO:0005829,GO:0008202,GO:0016229,GO:0047086,GO:0047834,GO:0047886	alditol:NADP+ 1-oxidoreductase activity|aldo-keto reductase (NADP) activity|cytoplasm|cytosol|steroid metabolic process|steroid dehydrogenase activity|ketosteroid monooxygenase activity|D-threo-aldose 1-dehydrogenase activity|farnesol dehydrogenase activity	rno00140,rno00590,rno00790,rno04913	Steroid hormone biosynthesis|Arachidonic acid metabolism|Folate biosynthesis|Ovarian steroidogenesis
Akr1c19	27.14181835	1.712363263	65.28600099	38.22643277	5.256498672	0.011225323	0.01934511	Up	0.214547957	0.138948172	0.012506995	0	0	307096	aldo-keto reductase family 1, member C19	GO:0004032,GO:0005829,GO:0008202,GO:0016229,GO:0047086,GO:0047834	alditol:NADP+ 1-oxidoreductase activity|cytosol|steroid metabolic process|steroid dehydrogenase activity|ketosteroid monooxygenase activity|D-threo-aldose 1-dehydrogenase activity
Akr1c3	31.53456587	0.342472653	78.32270569	215.4838384	7.751435859	2.15E-09	7.19E-09	Up	1.65143008	2.017408168	0.021627672	0	0	171516	aldo-keto reductase family 1, member C3	GO:0001758,GO:0004032,GO:0004033,GO:0004745,GO:0005634,GO:0005737,GO:0005829,GO:0006693,GO:0006709,GO:0007186,GO:0007565,GO:0007567,GO:0007584,GO:0008202,GO:0008284,GO:0008584,GO:0009267,GO:0010942,GO:0016229,GO:0016488,GO:0016655,GO:0018636,GO:0030216,GO:0032052,GO:0034614,GO:0035410,GO:0042448,GO:0042574,GO:0043170,GO:0044597,GO:0044598,GO:0045550,GO:0045703,GO:0047006,GO:0047020,GO:0047023,GO:…	retinal dehydrogenase activity|alditol:NADP+ 1-oxidoreductase activity|aldo-keto reductase (NADP) activity|NAD-retinol dehydrogenase activity|nucleus|cytoplasm|cytosol|prostaglandin metabolic process|progesterone catabolic process|G protein-coupled receptor signaling pathway|female pregnancy|parturition|response to nutrient|steroid metabolic process|positive regulation of cell population prolifer…	rno00140	Steroid hormone biosynthesis
Akr1e2	162.6783043	89.65102695	272.2192204	3.036867366	1.602583901	5.23E-09	1.70E-08	Up	5.547277858	5.49943348	1.1618702	1.619398579	2.109810627	307091	aldo-keto reductase family 1, member E2	GO:0004032,GO:0005829,GO:0016491,GO:0047834,GO:0050571	alditol:NADP+ 1-oxidoreductase activity|cytosol|oxidoreductase activity|D-threo-aldose 1-dehydrogenase activity|1,5-anhydro-D-fructose reductase activity
Akr7a3	4.658266012	7.44116549	0.483916794	0.064992396	-3.94358525	0.043853558	0.067934035	Down	0.017076393	0	0.179581362	0.109726604	0.06506204	26760	aldo-keto reductase family 7 member A3	GO:0004033,GO:0005829,GO:0042802,GO:0046222,GO:0046223,GO:0047834	aldo-keto reductase (NADP) activity|cytosol|identical protein binding|aflatoxin metabolic process|aflatoxin catabolic process|D-threo-aldose 1-dehydrogenase activity	rno00980	Metabolism of xenobiotics by cytochrome P450
Alas1	1207.708086	1526.753119	729.1405364	0.477634749	-1.066020295	3.82E-26	2.60E-25	Down	9.695122031	9.63748633	18.99072905	16.95276028	18.51828312	65155	5'-aminolevulinate synthase 1	GO:0001666,GO:0003870,GO:0005654,GO:0005739,GO:0005759,GO:0005829,GO:0006782,GO:0006783,GO:0009635,GO:0010033,GO:0010045,GO:0014070,GO:0030170,GO:0031667,GO:0032025,GO:0032869,GO:0034698,GO:0042493,GO:0042541,GO:0042802,GO:0045471,GO:0048821,GO:0051591,GO:0070541,GO:0071407	response to hypoxia|5-aminolevulinate synthase activity|nucleoplasm|mitochondrion|mitochondrial matrix|cytosol|protoporphyrinogen IX biosynthetic process|heme biosynthetic process|response to herbicide|response to organic substance|response to nickel cation|response to organic cyclic compound|pyridoxal phosphate binding|response to nutrient levels|response to cobalt ion|cellular response to insul…	rno00260,rno00860	Glycine, serine and threonine metabolism|Porphyrin and chlorophyll metabolism
Alcam	3740.456804	1668.549121	6848.318328	4.104371446	2.037161301	8.39E-204	3.97E-202	Up	67.60433277	71.75760975	14.6027891	15.33836403	15.73807535	79559	activated leukocyte cell adhesion molecule	GO:0001772,GO:0002250,GO:0005887,GO:0007155,GO:0007157,GO:0007411,GO:0008045,GO:0009897,GO:0030424,GO:0030425,GO:0031226,GO:0031290,GO:0042802,GO:0043025,GO:0048846,GO:1990138	immunological synapse|adaptive immune response|integral component of plasma membrane|cell adhesion|heterophilic cell-cell adhesion via plasma membrane cell adhesion molecules|axon guidance|motor neuron axon guidance|external side of plasma membrane|axon|dendrite|intrinsic component of plasma membrane|retinal ganglion cell axon guidance|identical protein binding|neuronal cell body|axon extension i…	rno04514	Cell adhesion molecules
Aldh18a1	5342.89771	7447.238316	2186.386802	0.293591629	-1.76811726	6.83E-175	2.69E-173	Down	17.25117416	18.47173877	53.25036577	53.70798312	56.73021109	361755	aldehyde dehydrogenase 18 family, member A1	GO:0004349,GO:0004350,GO:0005524,GO:0005739,GO:0006536,GO:0006561,GO:0006592,GO:0009266,GO:0016310,GO:0019240,GO:0031966,GO:0042802,GO:0055129	glutamate 5-kinase activity|glutamate-5-semialdehyde dehydrogenase activity|ATP binding|mitochondrion|glutamate metabolic process|proline biosynthetic process|ornithine biosynthetic process|response to temperature stimulus|phosphorylation|citrulline biosynthetic process|mitochondrial membrane|identical protein binding|L-proline biosynthetic process	rno00330	Arginine and proline metabolism
Aldh1a2	3066.985692	121.468464	7485.261533	61.527425	5.94315771	0	0	Up	94.05919164	94.50307121	1.302903378	1.563750797	1.251748418	116676	aldehyde dehydrogenase 1 family, member A2	GO:0001568,GO:0001758,GO:0001822,GO:0001889,GO:0001936,GO:0002138,GO:0003007,GO:0004028,GO:0004029,GO:0005737,GO:0005829,GO:0007494,GO:0008284,GO:0008285,GO:0009855,GO:0009952,GO:0009954,GO:0010628,GO:0014032,GO:0016331,GO:0016918,GO:0021915,GO:0021983,GO:0030182,GO:0030324,GO:0030326,GO:0030900,GO:0030902,GO:0031016,GO:0031076,GO:0032355,GO:0033189,GO:0034097,GO:0035115,GO:0035799,GO:0042572,GO:…	blood vessel development|retinal dehydrogenase activity|kidney development|liver development|regulation of endothelial cell proliferation|retinoic acid biosynthetic process|heart morphogenesis|3-chloroallyl aldehyde dehydrogenase activity|aldehyde dehydrogenase (NAD+) activity|cytoplasm|cytosol|midgut development|positive regulation of cell population proliferation|negative regulation of cell pop…	rno00830	Retinol metabolism
Aldh1a3	10.35127582	2.745919283	21.75931063	7.974535371	2.995400464	0.005732188	0.010352051	Up	0.181329179	0.158979887	0.02889275	0	0.028786442	266603	aldehyde dehydrogenase 1 family, member A3	GO:0001758,GO:0001822,GO:0002072,GO:0002138,GO:0004029,GO:0004030,GO:0005737,GO:0005829,GO:0007626,GO:0021768,GO:0021983,GO:0031076,GO:0042472,GO:0042493,GO:0042572,GO:0042573,GO:0042574,GO:0042803,GO:0043065,GO:0043584,GO:0048048,GO:0050885,GO:0051289,GO:0060013,GO:0060166,GO:0060324,GO:0070324,GO:0070384,GO:0070403	retinal dehydrogenase activity|kidney development|optic cup morphogenesis involved in camera-type eye development|retinoic acid biosynthetic process|aldehyde dehydrogenase (NAD+) activity|aldehyde dehydrogenase [NAD(P)+] activity|cytoplasm|cytosol|locomotory behavior|nucleus accumbens development|pituitary gland development|embryonic camera-type eye development|inner ear morphogenesis|response to…	rno00830	Retinol metabolism
Aldh1l1	643.1619025	54.93037329	1525.509196	27.82463989	4.798291111	9.62E-171	3.68E-169	Up	11.41619465	11.00505132	0.332585905	0.2997857	0.453087073	64392	aldehyde dehydrogenase 1 family, member L1	GO:0004029,GO:0004030,GO:0005737,GO:0005829,GO:0006730,GO:0009058,GO:0009258,GO:0016155,GO:0016620,GO:0016742,GO:0032991,GO:0033721,GO:0038183,GO:0044877,GO:0046654	aldehyde dehydrogenase (NAD+) activity|aldehyde dehydrogenase [NAD(P)+] activity|cytoplasm|cytosol|one-carbon metabolic process|biosynthetic process|10-formyltetrahydrofolate catabolic process|formyltetrahydrofolate dehydrogenase activity|oxidoreductase activity, acting on the aldehyde or oxo group of donors, NAD or NADP as acceptor|hydroxymethyl-, formyl- and related transferase activity|protein…	rno00670	One carbon pool by folate
Aldh1l2	4492.710531	6193.685309	1941.248363	0.313437255	-1.673751427	5.20E-152	1.67E-150	Down	14.32207384	15.41066865	43.17054385	41.32176831	43.13149212	299699	aldehyde dehydrogenase 1 family, member L2	GO:0004029,GO:0005654,GO:0005739,GO:0006730,GO:0009058,GO:0009258,GO:0016021,GO:0016155,GO:0016742	aldehyde dehydrogenase (NAD+) activity|nucleoplasm|mitochondrion|one-carbon metabolic process|biosynthetic process|10-formyltetrahydrofolate catabolic process|integral component of membrane|formyltetrahydrofolate dehydrogenase activity|hydroxymethyl-, formyl- and related transferase activity	rno00670	One carbon pool by folate
Aldh3a1	493.0802276	22.06312987	1199.605874	54.40133859	5.765570245	6.64E-16	3.14E-15	Up	19.93355713	19.60644236	0.60885364	0.219224706	0.151653355	25375	aldehyde dehydrogenase 3 family, member A1	GO:0001666,GO:0004028,GO:0004029,GO:0005737,GO:0005783,GO:0005829,GO:0005886,GO:0006081,GO:0007568,GO:0007584,GO:0008106,GO:0008284,GO:0014070,GO:0016021,GO:0016620,GO:0018479,GO:0042493,GO:0051384,GO:0051591	response to hypoxia|3-chloroallyl aldehyde dehydrogenase activity|aldehyde dehydrogenase (NAD+) activity|cytoplasm|endoplasmic reticulum|cytosol|plasma membrane|cellular aldehyde metabolic process|aging|response to nutrient|alcohol dehydrogenase (NADP+) activity|positive regulation of cell population proliferation|response to organic cyclic compound|integral component of membrane|oxidoreductase a…	rno00010,rno00340,rno00350,rno00360,rno00410,rno00980,rno00982,rno05204	Glycolysis / Gluconeogenesis|Histidine metabolism|Tyrosine metabolism|Phenylalanine metabolism|beta-Alanine metabolism|Metabolism of xenobiotics by cytochrome P450|Drug metabolism - cytochrome P450|Chemical carcinogenesis
Aldh3b1	64.99001824	31.9283137	114.5825751	3.582788104	1.841082721	8.64E-06	2.20E-05	Up	1.583340332	1.960677399	0.414132054	0.617019207	0.298785317	309147	aldehyde dehydrogenase 3 family, member B1	GO:0004028,GO:0004029,GO:0004030,GO:0005737,GO:0005829,GO:0005886,GO:0006068,GO:0006081,GO:0006979,GO:0016620,GO:0018477,GO:0018479,GO:0034599,GO:0046185	3-chloroallyl aldehyde dehydrogenase activity|aldehyde dehydrogenase (NAD+) activity|aldehyde dehydrogenase [NAD(P)+] activity|cytoplasm|cytosol|plasma membrane|ethanol catabolic process|cellular aldehyde metabolic process|response to oxidative stress|oxidoreductase activity, acting on the aldehyde or oxo group of donors, NAD or NADP as acceptor|benzaldehyde dehydrogenase (NADP+) activity|benzald…	rno00010,rno00340,rno00350,rno00360,rno00410,rno00980,rno00982,rno05204	Glycolysis / Gluconeogenesis|Histidine metabolism|Tyrosine metabolism|Phenylalanine metabolism|beta-Alanine metabolism|Metabolism of xenobiotics by cytochrome P450|Drug metabolism - cytochrome P450|Chemical carcinogenesis
Aldh4a1	1544.390127	812.3856995	2642.396768	3.253864619	1.702154227	1.36E-62	1.93E-61	Up	23.73755737	23.86343163	7.112629972	5.703055965	6.870965053	641316	aldehyde dehydrogenase 4 family, member A1	GO:0003842,GO:0004029,GO:0005739,GO:0005759,GO:0005829,GO:0005882,GO:0010133,GO:0016021,GO:0016620,GO:0042802	1-pyrroline-5-carboxylate dehydrogenase activity|aldehyde dehydrogenase (NAD+) activity|mitochondrion|mitochondrial matrix|cytosol|intermediate filament|proline catabolic process to glutamate|integral component of membrane|oxidoreductase activity, acting on the aldehyde or oxo group of donors, NAD or NADP as acceptor|identical protein binding	rno00250,rno00330	Alanine, aspartate and glutamate metabolism|Arginine and proline metabolism
Aldh8a1	33.6689904	8.416403606	71.54787058	8.4844464	3.084820529	1.28E-07	3.77E-07	Up	0.929068037	1.404274313	0.105381891	0.159003232	0.104994148	685750	aldehyde dehydrogenase 8 family, member A1	GO:0001758,GO:0042573,GO:0042574,GO:0042904	retinal dehydrogenase activity|retinoic acid metabolic process|retinal metabolic process|9-cis-retinoic acid biosynthetic process	rno00380	Tryptophan metabolism
Alg12	607.7889492	795.0690921	326.8687348	0.411035322	-1.282665718	1.80E-17	9.08E-17	Down	3.356415862	3.041017238	7.204074121	7.828376589	5.916765117	315212	ALG12, alpha-1,6-mannosyltransferase	GO:0000009,GO:0000030,GO:0005788,GO:0005789,GO:0006487,GO:0006488,GO:0016021,GO:0052917,GO:0097502	alpha-1,6-mannosyltransferase activity|mannosyltransferase activity|endoplasmic reticulum lumen|endoplasmic reticulum membrane|protein N-linked glycosylation|dolichol-linked oligosaccharide biosynthetic process|integral component of membrane|dolichyl-P-Man:Man(7)GlcNAc(2)-PP-dolichol alpha-1,6-mannosyltransferase|mannosylation	rno00510,rno00513	N-Glycan biosynthesis|Various types of N-glycan biosynthesis
Alk	36.20714421	2.326329333	87.02836653	36.93391002	5.206874097	4.37E-12	1.72E-11	Up	0.207745966	0.232650353	0.004673219	0.011217638	0	266802	ALK receptor tyrosine kinase	GO:0000187,GO:0004713,GO:0004714,GO:0005524,GO:0005886,GO:0005887,GO:0007169,GO:0007275,GO:0007399,GO:0007420,GO:0016310,GO:0018108,GO:0021766,GO:0030534,GO:0032991,GO:0033674,GO:0036269,GO:0042127,GO:0042802,GO:0043235,GO:0045664,GO:0046777,GO:0048666,GO:0050995,GO:0060159,GO:0090648,GO:0097009,GO:1900006	activation of MAPK activity|protein tyrosine kinase activity|transmembrane receptor protein tyrosine kinase activity|ATP binding|plasma membrane|integral component of plasma membrane|transmembrane receptor protein tyrosine kinase signaling pathway|multicellular organism development|nervous system development|brain development|phosphorylation|peptidyl-tyrosine phosphorylation|hippocampus developme…	rno05200,rno05223,rno05235	Pathways in cancer|Non-small cell lung cancer|PD-L1 expression and PD-1 checkpoint pathway in cancer
Alkal1	258.1283143	420.5371351	14.51508309	0.034512759	-4.856726367	1.52E-07	4.46E-07	Down	1.295675058	0.144251397	20.18633378	18.85358154	17.18666955	100910984	ALK and LTK ligand 1	GO:0005576,GO:0010976,GO:0030298,GO:0030971,GO:0061098,GO:0070374,GO:0070378	extracellular region|positive regulation of neuron projection development|receptor signaling protein tyrosine kinase activator activity|receptor tyrosine kinase binding|positive regulation of protein tyrosine kinase activity|positive regulation of ERK1 and ERK2 cascade|positive regulation of ERK5 cascade
Alox12	3.02907628	5.048460467	0	0.035217314	-4.827571294	0.033249405	0.052818435	Down	0	0	0.006803388	0.045726567	0.047448489	287454	arachidonate 12-lipoxygenase, 12S type	GO:0004052,GO:0005506,GO:0005737,GO:0005829,GO:0005886,GO:0006629,GO:0007568,GO:0010628,GO:0010656,GO:0010942,GO:0016020,GO:0016165,GO:0016702,GO:0016787,GO:0019369,GO:0019372,GO:0019395,GO:0033559,GO:0034440,GO:0042383,GO:0043065,GO:0043066,GO:0043280,GO:0043536,GO:0043651,GO:0048661,GO:0050473,GO:0051122,GO:0051901,GO:0061436,GO:0071396,GO:0090331,GO:1901751,GO:1905956,GO:2001303,GO:2001306	arachidonate 12(S)-lipoxygenase activity|iron ion binding|cytoplasm|cytosol|plasma membrane|lipid metabolic process|aging|positive regulation of gene expression|negative regulation of muscle cell apoptotic process|positive regulation of cell death|membrane|linoleate 13S-lipoxygenase activity|oxidoreductase activity, acting on single donors with incorporation of molecular oxygen, incorporation of …	rno00590,rno01523,rno04726,rno04750	Arachidonic acid metabolism|Antifolate resistance|Serotonergic synapse|Inflammatory mediator regulation of TRP channels
Alox5	87.14447389	5.983030766	208.8866386	34.50048615	5.108544786	7.40E-25	4.84E-24	Up	2.235221614	2.022623412	0.028241543	0.117504864	0.018758421	25290	arachidonate 5-lipoxygenase	GO:0001937,GO:0002232,GO:0002523,GO:0002526,GO:0002540,GO:0004051,GO:0004052,GO:0005506,GO:0005515,GO:0005634,GO:0005635,GO:0005641,GO:0005654,GO:0005737,GO:0005829,GO:0006691,GO:0006954,GO:0006959,GO:0007584,GO:0016363,GO:0016525,GO:0016702,GO:0016787,GO:0019233,GO:0019369,GO:0019370,GO:0019372,GO:0030425,GO:0030501,GO:0031965,GO:0034440,GO:0036336,GO:0036403,GO:0042383,GO:0042593,GO:0043651,GO:…	negative regulation of endothelial cell proliferation|leukocyte chemotaxis involved in inflammatory response|leukocyte migration involved in inflammatory response|acute inflammatory response|leukotriene production involved in inflammatory response|arachidonate 5-lipoxygenase activity|arachidonate 12(S)-lipoxygenase activity|iron ion binding|protein binding|nucleus|nuclear envelope|nuclear envelop…	rno00590,rno04664,rno04726,rno04913,rno05145	Arachidonic acid metabolism|Fc epsilon RI signaling pathway|Serotonergic synapse|Ovarian steroidogenesis|Toxoplasmosis
Alox5ap	16.06304625	6.789215425	29.97379249	4.421227428	2.144446948	0.005836964	0.010532735	Up	0.757666975	1.051172397	0.22287812	0.133749687	0.194300804	29624	arachidonate 5-lipoxygenase activating protein	GO:0002540,GO:0002675,GO:0004051,GO:0004364,GO:0004464,GO:0004602,GO:0005634,GO:0005635,GO:0005783,GO:0005789,GO:0005829,GO:0008047,GO:0016020,GO:0016021,GO:0019370,GO:0019372,GO:0019899,GO:0031965,GO:0042802,GO:0044877,GO:0047485,GO:0050544,GO:0070207,GO:0071277,GO:0098869	leukotriene production involved in inflammatory response|positive regulation of acute inflammatory response|arachidonate 5-lipoxygenase activity|glutathione transferase activity|leukotriene-C4 synthase activity|glutathione peroxidase activity|nucleus|nuclear envelope|endoplasmic reticulum|endoplasmic reticulum membrane|cytosol|enzyme activator activity|membrane|integral component of membrane|leuk…	rno04664	Fc epsilon RI signaling pathway
Alpg	46.80319375	5.146296882	109.288539	21.29145842	4.41220287	0.000711735	0.001472757	Up	0.350683817	0.254820564	0.02303347	0	0.015299147	367308		GO:0004035,GO:0005886,GO:0016311,GO:0030016,GO:0031225	alkaline phosphatase activity|plasma membrane|dephosphorylation|myofibril|anchored component of membrane	rno00730,rno00790	Thiamine metabolism|Folate biosynthesis
Alpk1	895.8961671	605.4744365	1331.528763	2.19973001	1.137326461	4.77E-19	2.57E-18	Up	4.017381111	4.541800464	2.006447923	1.553184398	1.676730883	310879		GO:0002753,GO:0004674,GO:0005524,GO:0005829,GO:0006468,GO:0009617,GO:0043123,GO:0045087,GO:0048029	cytoplasmic pattern recognition receptor signaling pathway|protein serine/threonine kinase activity|ATP binding|cytosol|protein phosphorylation|response to bacterium|positive regulation of I-kappaB kinase/NF-kappaB signaling|innate immune response|monosaccharide binding
Alpk3	8.963454761	2.042174584	19.34537503	9.502690299	3.248336012	0.004882265	0.008926687	Up	0.135638891	0.073182182	0.019950019	0.004788821	0.004969154	365298	alpha-kinase 3	GO:0004674,GO:0005524,GO:0005634,GO:0006468,GO:0007507,GO:0055007,GO:0055013	protein serine/threonine kinase activity|ATP binding|nucleus|protein phosphorylation|heart development|cardiac muscle cell differentiation|cardiac muscle cell development
Alpl	1641.231298	2634.178107	151.8110849	0.057638445	-4.116824779	1.02E-248	6.00E-247	Down	1.429167565	1.734561456	26.45099334	22.9120658	24.48427493	25586	alkaline phosphatase, biomineralization associated	GO:0001958,GO:0003006,GO:0004035,GO:0005615,GO:0005886,GO:0016311,GO:0016462,GO:0031012,GO:0031225,GO:0032496,GO:0033280,GO:0046677,GO:0046872,GO:0051384,GO:0065010,GO:0071407,GO:0071529	endochondral ossification|developmental process involved in reproduction|alkaline phosphatase activity|extracellular space|plasma membrane|dephosphorylation|pyrophosphatase activity|extracellular matrix|anchored component of membrane|response to lipopolysaccharide|response to vitamin D|response to antibiotic|metal ion binding|response to glucocorticoid|extracellular membrane-bounded organelle|cel…	rno00730,rno00790	Thiamine metabolism|Folate biosynthesis
Als2cl	370.3849534	538.9739843	117.5014071	0.217988434	-2.197676502	8.72E-35	7.44E-34	Down	0.508454148	0.43557702	1.892444337	2.023702158	1.911360425	316017		GO:0005085,GO:0007032,GO:0008104,GO:0031267,GO:0031410,GO:0042802,GO:0050790	guanyl-nucleotide exchange factor activity|endosome organization|protein localization|small GTPase binding|cytoplasmic vesicle|identical protein binding|regulation of catalytic activity
Alx1	4.055573529	6.759289215	0	0.026314752	-5.24798441	0.009823416	0.01712401	Down	0	0	0.103589682	0.099463061	0.088464457	25401	ALX homeobox 1	GO:0000122,GO:0000977,GO:0000981,GO:0001228,GO:0001501,GO:0001755,GO:0001843,GO:0003677,GO:0003700,GO:0005634,GO:0005654,GO:0005667,GO:0005794,GO:0006357,GO:0009952,GO:0010718,GO:0014031,GO:0016604,GO:0030326,GO:0042803,GO:0043565,GO:0045892,GO:0045893,GO:0045944,GO:0048704,GO:0060021,GO:1990837	negative regulation of transcription by RNA polymerase II|RNA polymerase II transcription regulatory region sequence-specific DNA binding|DNA-binding transcription factor activity, RNA polymerase II-specific|DNA-binding transcription activator activity, RNA polymerase II-specific|skeletal system development|neural crest cell migration|neural tube closure|DNA binding|DNA-binding transcription fact…			Homeobox
Alx4	153.7823258	53.55626434	304.1214179	5.684015401	2.506910464	2.35E-21	1.38E-20	Up	4.751440327	5.089809106	0.866666737	0.645627424	0.818815269	296511	ALX homeobox 4	GO:0000977,GO:0000981,GO:0001228,GO:0001942,GO:0003700,GO:0005634,GO:0005654,GO:0005667,GO:0006357,GO:0007389,GO:0007517,GO:0009791,GO:0009952,GO:0035108,GO:0035115,GO:0035116,GO:0042733,GO:0042981,GO:0043565,GO:0045944,GO:0048565,GO:0048704,GO:0048705,GO:0060021,GO:0071837,GO:1990837	RNA polymerase II transcription regulatory region sequence-specific DNA binding|DNA-binding transcription factor activity, RNA polymerase II-specific|DNA-binding transcription activator activity, RNA polymerase II-specific|hair follicle development|DNA-binding transcription factor activity|nucleus|nucleoplasm|transcription regulator complex|regulation of transcription by RNA polymerase II|pattern…			Homeobox
Amer2	17.89674508	29.50529726	0.483916794	0.01637679	-5.932203596	0.000324779	0.000703012	Down	0.002583025	0	0.019755633	0.113811861	0.078731777	498529		GO:0005546,GO:0005886,GO:0090090	phosphatidylinositol-4,5-bisphosphate binding|plasma membrane|negative regulation of canonical Wnt signaling pathway
Amigo1	295.6483311	175.2699813	476.2158558	2.715716385	1.44133282	2.16E-09	7.22E-09	Up	2.370351904	2.978368196	0.570422324	1.090418634	0.986816277	295365	adhesion molecule with Ig like domain 1	GO:0005515,GO:0005887,GO:0007155,GO:0007156,GO:0007157,GO:0007409,GO:0007413,GO:0007420,GO:0008076,GO:0010976,GO:0015459,GO:0016021,GO:0030425,GO:0032809,GO:0042552,GO:0043025,GO:0043204,GO:0050772,GO:0051965,GO:0106030,GO:1901381,GO:1903818,GO:1905232,GO:1990030	protein binding|integral component of plasma membrane|cell adhesion|homophilic cell adhesion via plasma membrane adhesion molecules|heterophilic cell-cell adhesion via plasma membrane cell adhesion molecules|axonogenesis|axonal fasciculation|brain development|voltage-gated potassium channel complex|positive regulation of neuron projection development|potassium channel regulator activity|integral …
Amigo2	342.9077991	118.3251117	679.7818303	5.750466318	2.523678952	2.11E-40	2.03E-39	Up	5.783719666	6.625689756	1.053624468	0.793135212	1.058145741	300186	adhesion molecule with Ig like domain 2	GO:0005515,GO:0005634,GO:0005886,GO:0005887,GO:0007155,GO:0007156,GO:0007157,GO:0007420,GO:0016021,GO:0021549,GO:0043066,GO:0043069,GO:0043524,GO:0051965	protein binding|nucleus|plasma membrane|integral component of plasma membrane|cell adhesion|homophilic cell adhesion via plasma membrane adhesion molecules|heterophilic cell-cell adhesion via plasma membrane cell adhesion molecules|brain development|integral component of membrane|cerebellum development|negative regulation of apoptotic process|negative regulation of programmed cell death|negative …
Amot	4926.5438	6171.81137	3058.642446	0.495575458	-1.01282335	1.12E-67	1.71E-66	Down	10.8790384	11.45198605	19.93497337	20.57810188	20.11354775	300289		GO:0001525,GO:0001570,GO:0001701,GO:0001702,GO:0001725,GO:0001726,GO:0003365,GO:0005515,GO:0005654,GO:0005737,GO:0005884,GO:0005886,GO:0005923,GO:0006935,GO:0009897,GO:0009986,GO:0016021,GO:0016525,GO:0030027,GO:0030036,GO:0030054,GO:0030139,GO:0030334,GO:0031410,GO:0034260,GO:0034613,GO:0035329,GO:0038023,GO:0040019,GO:0042074,GO:0043116,GO:0043532,GO:0043534,GO:0043536,GO:0048514,GO:0051056	angiogenesis|vasculogenesis|in utero embryonic development|gastrulation with mouth forming second|stress fiber|ruffle|establishment of cell polarity involved in ameboidal cell migration|protein binding|nucleoplasm|cytoplasm|actin filament|plasma membrane|bicellular tight junction|chemotaxis|external side of plasma membrane|cell surface|integral component of membrane|negative regulation of angioge…	rno04390,rno04530	Hippo signaling pathway|Tight junction
Ampd1	14.44299208	3.762210424	30.46416456	8.138379483	3.024741553	0.000782734	0.001610273	Up	0.208254592	0.166936388	0.022754064	0.005461907	0.034005514	25028	adenosine monophosphate deaminase 1	GO:0003876,GO:0005829,GO:0006188,GO:0010033,GO:0032036,GO:0032264,GO:0042802,GO:0046033,GO:0046872	AMP deaminase activity|cytosol|IMP biosynthetic process|response to organic substance|myosin heavy chain binding|IMP salvage|identical protein binding|AMP metabolic process|metal ion binding	rno00230	Purine metabolism
Amph	1658.82733	945.68151	2728.546061	2.885091256	1.528616952	3.33E-54	4.14E-53	Up	23.0315765	21.50535756	6.120974606	7.17995201	7.465347723	60668	amphiphysin	GO:0005515,GO:0005543,GO:0005737,GO:0005856,GO:0005886,GO:0007612,GO:0008021,GO:0008022,GO:0031256,GO:0043195,GO:0043547,GO:0043679,GO:0044877,GO:0045807,GO:0048488,GO:0098684,GO:0098793,GO:0098833,GO:0098850,GO:0098978	protein binding|phospholipid binding|cytoplasm|cytoskeleton|plasma membrane|learning|synaptic vesicle|protein C-terminus binding|leading edge membrane|terminal bouton|positive regulation of GTPase activity|axon terminus|protein-containing complex binding|positive regulation of endocytosis|synaptic vesicle endocytosis|photoreceptor ribbon synapse|presynapse|presynaptic endocytic zone|extrinsic com…	rno04144,rno04666	Endocytosis|Fc gamma R-mediated phagocytosis
Amt	122.8422409	42.28895876	243.6721641	5.775163062	2.529861682	7.42E-12	2.88E-11	Up	2.612987815	3.144133903	0.490893018	0.19900925	0.652115766	306586	aminomethyltransferase	GO:0004047,GO:0005654,GO:0005739,GO:0008483,GO:0019464	aminomethyltransferase activity|nucleoplasm|mitochondrion|transaminase activity|glycine decarboxylation via glycine cleavage system	rno00260,rno00630,rno00670	Glycine, serine and threonine metabolism|Glyoxylate and dicarboxylate metabolism|One carbon pool by folate
Amz1	394.3308695	272.0468594	577.7568847	2.124114149	1.086861298	5.76E-11	2.12E-10	Up	1.603939007	1.910320961	0.814452281	0.701110247	0.710723165	304317	archaelysin family metallopeptidase 1	GO:0006508,GO:0008237,GO:0046872	proteolysis|metallopeptidase activity|metal ion binding
Ang	81.92645056	56.60590187	119.9072736	2.119354465	1.083624901	0.004494609	0.0082644	Up	4.778401625	5.190292532	1.420397343	1.84299201	3.059829467	305843	angiogenin	GO:0001525,GO:0001666,GO:0001878,GO:0001889,GO:0001938,GO:0003779,GO:0004540,GO:0005102,GO:0005507,GO:0005604,GO:0005615,GO:0005634,GO:0005694,GO:0005730,GO:0006651,GO:0007202,GO:0008201,GO:0009303,GO:0009725,GO:0015629,GO:0016477,GO:0019731,GO:0019732,GO:0030426,GO:0032148,GO:0032311,GO:0032431,GO:0042277,GO:0042327,GO:0042803,GO:0043025,GO:0045087,GO:0048662,GO:0050714,GO:0050830,GO:0061844	angiogenesis|response to hypoxia|response to yeast|liver development|positive regulation of endothelial cell proliferation|actin binding|ribonuclease activity|signaling receptor binding|copper ion binding|basement membrane|extracellular space|nucleus|chromosome|nucleolus|diacylglycerol biosynthetic process|activation of phospholipase C activity|heparin binding|rRNA transcription|response to hormo…	rno05014	Amyotrophic lateral sclerosis
Angpt1	6863.438777	694.8577525	16116.31031	23.19459531	4.535716769	0	0	Up	66.4944725	63.46197179	2.509914448	2.510044696	2.519230495	89807	angiopoietin 1	GO:0001525,GO:0001541,GO:0001666,GO:0001701,GO:0001933,GO:0001934,GO:0001936,GO:0002040,GO:0002092,GO:0002719,GO:0005102,GO:0005615,GO:0005886,GO:0005902,GO:0007162,GO:0007169,GO:0007171,GO:0010595,GO:0010628,GO:0014068,GO:0014842,GO:0030097,GO:0030154,GO:0030210,GO:0030971,GO:0031100,GO:0031398,GO:0031589,GO:0032680,GO:0033138,GO:0033552,GO:0034394,GO:0042308,GO:0042802,GO:0043066,GO:0043116,GO:…	angiogenesis|ovarian follicle development|response to hypoxia|in utero embryonic development|negative regulation of protein phosphorylation|positive regulation of protein phosphorylation|regulation of endothelial cell proliferation|sprouting angiogenesis|positive regulation of receptor internalization|negative regulation of cytokine production involved in immune response|signaling receptor bindin…	rno04010,rno04014,rno04015,rno04066,rno04151,rno05323	MAPK signaling pathway|Ras signaling pathway|Rap1 signaling pathway|HIF-1 signaling pathway|PI3K-Akt signaling pathway|Rheumatoid arthritis
Angpt4	1425.783902	90.22907615	3429.116141	38.09067442	5.251365927	0	0	Up	15.19771202	14.81294418	0.379909024	0.27940204	0.402671473	296269	angiopoietin 4	GO:0001525,GO:0001935,GO:0005102,GO:0005615,GO:0007165,GO:0007171,GO:0007219,GO:0010595,GO:0016525,GO:0030297,GO:0030971,GO:0043066,GO:0043536,GO:0043537,GO:0045766,GO:0050731,GO:0062023,GO:0071456	angiogenesis|endothelial cell proliferation|signaling receptor binding|extracellular space|signal transduction|activation of transmembrane receptor protein tyrosine kinase activity|Notch signaling pathway|positive regulation of endothelial cell migration|negative regulation of angiogenesis|transmembrane receptor protein tyrosine kinase activator activity|receptor tyrosine kinase binding|negative …	rno04010,rno04014,rno04015,rno04066,rno04151	MAPK signaling pathway|Ras signaling pathway|Rap1 signaling pathway|HIF-1 signaling pathway|PI3K-Akt signaling pathway
Angptl1	43.93003997	6.49700289	100.0795956	15.4974635	3.953960201	2.70E-11	1.01E-10	Up	1.965301915	2.367261881	0.099941041	0.038383907	0.238975961	679942	angiopoietin-like 1	GO:0001525,GO:0005102,GO:0005615,GO:0007169,GO:0062023	angiogenesis|signaling receptor binding|extracellular space|transmembrane receptor protein tyrosine kinase signaling pathway|collagen-containing extracellular matrix
Angptl4	1054.499087	257.6403691	2249.787164	8.732384794	3.126375704	2.58E-174	1.01E-172	Up	31.02676301	31.10209038	2.958606331	3.220329176	3.392419626	362850	angiopoietin-like 4	GO:0001525,GO:0001666,GO:0004857,GO:0005102,GO:0005576,GO:0005615,GO:0006629,GO:0019216,GO:0042802,GO:0043066,GO:0043086,GO:0043335,GO:0051005,GO:0062023,GO:0070328,GO:2000352	angiogenesis|response to hypoxia|enzyme inhibitor activity|signaling receptor binding|extracellular region|extracellular space|lipid metabolic process|regulation of lipid metabolic process|identical protein binding|negative regulation of apoptotic process|negative regulation of catalytic activity|protein unfolding|negative regulation of lipoprotein lipase activity|collagen-containing extracellula…	rno03320,rno04979	PPAR signaling pathway|Cholesterol metabolism
Angptl7	34.59571455	11.89445928	68.64759745	5.782673961	2.531736762	6.32E-06	1.63E-05	Up	0.597463982	0.892734331	0.130272475	0.0769741	0.139777239	102552055		GO:0001525,GO:0005102,GO:0005576,GO:0005615,GO:0042802,GO:0062023,GO:1901346,GO:1903053	angiogenesis|signaling receptor binding|extracellular region|extracellular space|identical protein binding|collagen-containing extracellular matrix|negative regulation of vasculature development involved in avascular cornea development in camera-type eye|regulation of extracellular matrix organization
Angptl8	33.19701425	4.077825898	76.87579677	18.91160049	4.241199558	2.34E-10	8.31E-10	Up	2.363543921	2.586393587	0.059463781	0.085642453	0.207357464	100361444	angiopoietin-like 8	GO:0005576,GO:0006006,GO:0010954,GO:0019216,GO:0044255,GO:0044342,GO:0045444,GO:0048469,GO:0050746,GO:0070328	extracellular region|glucose metabolic process|positive regulation of protein processing|regulation of lipid metabolic process|cellular lipid metabolic process|type B pancreatic cell proliferation|fat cell differentiation|cell maturation|regulation of lipoprotein metabolic process|triglyceride homeostasis	rno04979	Cholesterol metabolism
Ank1	21.27734077	0.328276806	52.70093671	144.9919775	7.179829267	9.48E-08	2.82E-07	Up	0.155670202	0.170979262	0	0.00274802	0	306570	ankyrin 1	GO:0005515,GO:0005634,GO:0005886,GO:0006779,GO:0006888,GO:0008093,GO:0009898,GO:0010638,GO:0014731,GO:0016020,GO:0016529,GO:0019899,GO:0019903,GO:0030018,GO:0030507,GO:0030673,GO:0030863,GO:0031430,GO:0031672,GO:0042383,GO:0043005,GO:0044325,GO:0045211,GO:0048821,GO:0051117,GO:0055072,GO:0072659,GO:0098662	protein binding|nucleus|plasma membrane|porphyrin-containing compound biosynthetic process|endoplasmic reticulum to Golgi vesicle-mediated transport|cytoskeletal anchor activity|cytoplasmic side of plasma membrane|positive regulation of organelle organization|spectrin-associated cytoskeleton|membrane|sarcoplasmic reticulum|enzyme binding|protein phosphatase binding|Z disc|spectrin binding|axolemm…	rno05205	Proteoglycans in cancer
Ankef1	7.739118302	0	19.34779575	103.6747018	6.695920088	4.44E-05	0.000105471	Up	0.249558592	0.094849195	0	0	0	296184	ankyrin repeat and EF-hand domain containing 1
Ankle1	57.50713036	88.7483089	10.64536256	0.119944144	-3.059565369	0.009880991	0.017208989	Down	0.239219105	0.011414135	1.208848803	0.805165304	0.802933974	361122		GO:0004519,GO:0005634,GO:0005654,GO:0005737,GO:0005829,GO:0006281,GO:0006611,GO:0008340,GO:0033081,GO:0043249,GO:0045577,GO:0045950,GO:0046637,GO:0090305,GO:1905453,GO:1905456,GO:2001020,GO:2001022	endonuclease activity|nucleus|nucleoplasm|cytoplasm|cytosol|DNA repair|protein export from nucleus|determination of adult lifespan|regulation of T cell differentiation in thymus|erythrocyte maturation|regulation of B cell differentiation|negative regulation of mitotic recombination|regulation of alpha-beta T cell differentiation|nucleic acid phosphodiester bond hydrolysis|regulation of myeloid pr…
Ankrd1	432.4575506	158.3568974	843.6085304	5.328506763	2.413731295	8.94E-40	8.54E-39	Up	9.833673673	13.9941628	1.968928359	1.915533354	2.130570568	27064	ankyrin repeat domain 1	GO:0000122,GO:0001650,GO:0002039,GO:0003677,GO:0003712,GO:0003713,GO:0003714,GO:0005515,GO:0005634,GO:0005654,GO:0005667,GO:0005737,GO:0005829,GO:0006357,GO:0010976,GO:0030016,GO:0031432,GO:0031674,GO:0032991,GO:0035690,GO:0035914,GO:0035994,GO:0042826,GO:0043065,GO:0043517,GO:0045892,GO:0045893,GO:0050714,GO:0055008,GO:0061629,GO:0070412,GO:0070528,GO:0071222,GO:0071260,GO:0071347,GO:0071356,GO:…	negative regulation of transcription by RNA polymerase II|fibrillar center|p53 binding|DNA binding|transcription coregulator activity|transcription coactivator activity|transcription corepressor activity|protein binding|nucleus|nucleoplasm|transcription regulator complex|cytoplasm|cytosol|regulation of transcription by RNA polymerase II|positive regulation of neuron projection development|myofibr…
Ankrd13d	258.6418279	156.0717178	412.4969932	2.641366357	1.401284417	5.66E-10	1.97E-09	Up	6.306999181	4.440114297	1.684944203	2.195616116	1.594807382	361699	ankyrin repeat domain 13D	GO:0002091,GO:0005737,GO:0005770,GO:0005886,GO:0048471,GO:0140036	negative regulation of receptor internalization|cytoplasm|late endosome|plasma membrane|perinuclear region of cytoplasm|ubiquitin-dependent protein binding
Ankrd2	5.620187465	0.342472653	13.53675968	37.2427849	5.218889052	0.002435279	0.004664802	Up	0.293603786	0.392253499	0.023391218	0	0	309374	ankyrin repeat domain 2	GO:0000122,GO:0000791,GO:0001817,GO:0003682,GO:0005634,GO:0005737,GO:0005829,GO:0006357,GO:0010832,GO:0016605,GO:0030016,GO:0030017,GO:0031432,GO:0031674,GO:0035914,GO:0043231,GO:0043422,GO:0043619,GO:0045662,GO:0061629,GO:1902253,GO:2000291	negative regulation of transcription by RNA polymerase II|euchromatin|regulation of cytokine production|chromatin binding|nucleus|cytoplasm|cytosol|regulation of transcription by RNA polymerase II|negative regulation of myotube differentiation|PML body|myofibril|sarcomere|titin binding|I band|skeletal muscle cell differentiation|intracellular membrane-bounded organelle|protein kinase B binding|re…
Ankrd22	3.095453662	0	7.738634156	41.46719525	5.373898565	0.011671874	0.020063686	Up	0.205582939	0.093633407	0	0	0	294093	ankyrin repeat domain 22	GO:0016021	integral component of membrane
Ankrd23	16.27448293	8.433668483	28.03570459	3.322168466	1.732125234	0.026234183	0.042461428	Up	0.181524804	0.373347649	0.054803219	0.08770011	0.081902363	316330	ankyrin repeat domain 23	GO:0005634,GO:0005654,GO:0005829,GO:0006631,GO:0009612,GO:0014704,GO:0015629,GO:0030016,GO:0031432,GO:0031674,GO:0035994,GO:0060297	nucleus|nucleoplasm|cytosol|fatty acid metabolic process|response to mechanical stimulus|intercalated disc|actin cytoskeleton|myofibril|titin binding|I band|response to muscle stretch|regulation of sarcomere organization
Ankrd33	4.257176731	0	10.64294183	57.02922039	5.833629406	0.002867202	0.005432777	Up	0.205387688	0.045732857	0	0	0	683410		GO:0000122,GO:0005634,GO:0005829,GO:0035914,GO:2000678	negative regulation of transcription by RNA polymerase II|nucleus|cytosol|skeletal muscle cell differentiation|negative regulation of transcription regulatory region DNA binding
Ankrd33b	16.8779161	9.112475727	28.52607666	3.128800543	1.645609692	0.029376188	0.047107	Up	0.085952137	0.095351335	0.035216998	0.028178405	0.014619759	310200	ankyrin repeat domain 33B
Ankrd34a	132.6751092	205.6522173	23.2094472	0.112840563	-3.147642326	2.21E-20	1.25E-19	Down	0.146424025	0.134979124	1.299070605	1.193556731	0.864720146	295283	ankyrin repeat domain 34A
Ankrd34c	3.490227804	5.81704634	0	0.030615673	-5.029585812	0.02234254	0.036572456	Down	0	0	0.105260483	0.01010673	0.062923912	300889	ankyrin repeat domain 34C
Ankrd44	583.0367133	225.8693654	1118.787735	4.955656547	2.309076205	4.76E-56	6.10E-55	Up	4.839908799	5.54108765	1.045383614	0.839192029	0.934822346	301415	ankyrin repeat domain 44
Anln	985.8155171	1526.960605	174.0978854	0.114018877	-3.132655403	4.76E-85	8.95E-84	Down	1.254561044	0.790643604	9.144750667	7.14942963	7.851229788	363031		GO:0000281,GO:0000915,GO:0002244,GO:0003779,GO:0005654,GO:0005826,GO:0015629,GO:0016021,GO:0030496,GO:0031106,GO:0032059,GO:0090521,GO:0099738,GO:1904172	mitotic cytokinesis|actomyosin contractile ring assembly|hematopoietic progenitor cell differentiation|actin binding|nucleoplasm|actomyosin contractile ring|actin cytoskeleton|integral component of membrane|midbody|septin ring organization|bleb|glomerular visceral epithelial cell migration|cell cortex region|positive regulation of bleb assembly
Anlnl1	210.2784932	328.8642675	32.39983173	0.098509822	-3.34358861	2.01E-32	1.61E-31	Down	0.259605298	0.186755506	2.36099623	2.053080519	1.686561293	307056
Ano3	96.37563716	2.01378289	237.9184186	117.3676475	6.874890973	1.03E-24	6.70E-24	Up	0.974323295	0.720990222	0.006582928	0.009481033	0.003279353	311287		GO:0005229,GO:0005254,GO:0005886,GO:0016021,GO:0016048,GO:0017128,GO:0046983,GO:0050982,GO:0055085,GO:0061590,GO:0061591,GO:1902476	intracellular calcium activated chloride channel activity|chloride channel activity|plasma membrane|integral component of membrane|detection of temperature stimulus|phospholipid scramblase activity|protein dimerization activity|detection of mechanical stimulus|transmembrane transport|calcium activated phosphatidylcholine scrambling|calcium activated galactosylceramide scrambling|chloride transmem…
Ano5	90.46622778	134.3410894	24.6539354	0.183451315	-2.446530849	5.32E-10	1.86E-09	Down	0.059318304	0.100104026	0.382047654	0.495791402	0.29142899	308637		GO:0005229,GO:0005886,GO:0006821,GO:0016021,GO:0017128,GO:0031982,GO:0046983	intracellular calcium activated chloride channel activity|plasma membrane|chloride transport|integral component of membrane|phospholipid scramblase activity|vesicle|protein dimerization activity
Ano7	2.818068434	4.696780723	0	0.037840772	-4.723914684	0.040700391	0.063376729	Down	0	0	0.057121663	0.063987177	0.009485248	367318	anoctamin 7	GO:0005229,GO:0005254,GO:0005634,GO:0005783,GO:0005886,GO:0006821,GO:0016021,GO:0017128,GO:0046983,GO:0055085,GO:0061588,GO:0061589,GO:0061590,GO:0061591,GO:1902476	intracellular calcium activated chloride channel activity|chloride channel activity|nucleus|endoplasmic reticulum|plasma membrane|chloride transport|integral component of membrane|phospholipid scramblase activity|protein dimerization activity|transmembrane transport|calcium activated phospholipid scrambling|calcium activated phosphatidylserine scrambling|calcium activated phosphatidylcholine scra…
Anos1	31.52071241	0	78.80178103	422.2729916	8.722032166	1.92E-11	7.28E-11	Up	8.037880284	11.25181709	0	0	0	100362450		GO:0004867,GO:0005615,GO:0010951,GO:0019731,GO:0045087	serine-type endopeptidase inhibitor activity|extracellular space|negative regulation of endopeptidase activity|antibacterial humoral response|innate immune response
Anpep	6849.178859	1502.509074	14869.18354	9.894351165	3.306605104	0	0	Up	103.4162819	108.7963505	9.654945404	10.07396835	9.126959139	81641	alanyl aminopeptidase, membrane	GO:0001525,GO:0004177,GO:0005615,GO:0005737,GO:0005793,GO:0005886,GO:0006508,GO:0007165,GO:0008217,GO:0008237,GO:0008270,GO:0009897,GO:0016020,GO:0016021,GO:0030154,GO:0031526,GO:0035814,GO:0042277,GO:0043171,GO:0070006,GO:0070062	angiogenesis|aminopeptidase activity|extracellular space|cytoplasm|endoplasmic reticulum-Golgi intermediate compartment|plasma membrane|proteolysis|signal transduction|regulation of blood pressure|metallopeptidase activity|zinc ion binding|external side of plasma membrane|membrane|integral component of membrane|cell differentiation|brush border membrane|negative regulation of renal sodium excreti…	rno00480,rno04614,rno04640	Glutathione metabolism|Renin-angiotensin system|Hematopoietic cell lineage
Anxa3	2282.38937	3773.362192	45.93013614	0.012172829	-6.360191672	0	0	Down	0.307764493	0.372923576	23.42229232	25.70198494	26.09717724	25291	annexin A3	GO:0004859,GO:0005509,GO:0005544,GO:0005737,GO:0005886,GO:0006909,GO:0010595,GO:0016020,GO:0019834,GO:0021766,GO:0030424,GO:0030425,GO:0030670,GO:0031100,GO:0042581,GO:0042742,GO:0043025,GO:0043086,GO:0043312,GO:0045766,GO:0048306,GO:0051054,GO:0051091,GO:0051384,GO:0070848	phospholipase inhibitor activity|calcium ion binding|calcium-dependent phospholipid binding|cytoplasm|plasma membrane|phagocytosis|positive regulation of endothelial cell migration|membrane|phospholipase A2 inhibitor activity|hippocampus development|axon|dendrite|phagocytic vesicle membrane|animal organ regeneration|specific granule|defense response to bacterium|neuronal cell body|negative regula…
Anxa8	675.2478115	1085.441507	59.95726789	0.055227662	-4.178465145	1.60E-117	4.09E-116	Down	0.751625693	0.706056298	11.36251829	13.24924975	10.90681149	306283	annexin A8	GO:0005509,GO:0005544,GO:0005546,GO:0005547,GO:0005737,GO:0005829,GO:0005886,GO:0007032,GO:0007596,GO:0016197,GO:0031902,GO:0043325,GO:0051015,GO:1900004,GO:1900138	calcium ion binding|calcium-dependent phospholipid binding|phosphatidylinositol-4,5-bisphosphate binding|phosphatidylinositol-3,4,5-trisphosphate binding|cytoplasm|cytosol|plasma membrane|endosome organization|blood coagulation|endosomal transport|late endosome membrane|phosphatidylinositol-3,4-bisphosphate binding|actin filament binding|negative regulation of serine-type endopeptidase activity|n…
Aoc3	5538.508874	1129.942179	12151.35892	10.75549384	3.427001862	2.82E-92	5.78E-91	Up	88.74001058	85.72746553	8.049526083	5.978091229	7.795298337	29473	amine oxidase, copper containing 3	GO:0002523,GO:0002675,GO:0002687,GO:0005507,GO:0005509,GO:0005615,GO:0005737,GO:0005769,GO:0005783,GO:0005794,GO:0005886,GO:0005902,GO:0007155,GO:0007568,GO:0008131,GO:0008217,GO:0009308,GO:0009986,GO:0010828,GO:0016021,GO:0035902,GO:0042755,GO:0042802,GO:0043231,GO:0046677,GO:0046982,GO:0048038,GO:0052593,GO:0052594,GO:0052595,GO:0052596,GO:1902283	leukocyte migration involved in inflammatory response|positive regulation of acute inflammatory response|positive regulation of leukocyte migration|copper ion binding|calcium ion binding|extracellular space|cytoplasm|early endosome|endoplasmic reticulum|Golgi apparatus|plasma membrane|microvillus|cell adhesion|aging|primary amine oxidase activity|regulation of blood pressure|amine metabolic proce…	rno00260,rno00350,rno00360,rno00410	Glycine, serine and threonine metabolism|Tyrosine metabolism|Phenylalanine metabolism|beta-Alanine metabolism
Aox1	1653.327819	171.2956543	3876.376066	22.64648182	4.501215037	0	0	Up	24.72896511	24.02952006	0.906167684	0.897956232	1.093817543	54349	aldehyde oxidase 1	GO:0004031,GO:0005506,GO:0005829,GO:0006805,GO:0009055,GO:0016491,GO:0017144,GO:0022900,GO:0042802,GO:0042803,GO:0043546,GO:0050250,GO:0050660,GO:0051287,GO:0051537,GO:0071949,GO:0102797,GO:0102798	aldehyde oxidase activity|iron ion binding|cytosol|xenobiotic metabolic process|electron transfer activity|oxidoreductase activity|drug metabolic process|electron transport chain|identical protein binding|protein homodimerization activity|molybdopterin cofactor binding|retinal oxidase activity|flavin adenine dinucleotide binding|NAD binding|2 iron, 2 sulfur cluster binding|FAD binding|geranial:ox…	rno00280,rno00350,rno00380,rno00750,rno00760,rno00830,rno00982,rno04630	Valine, leucine and isoleucine degradation|Tyrosine metabolism|Tryptophan metabolism|Vitamin B6 metabolism|Nicotinate and nicotinamide metabolism|Retinol metabolism|Drug metabolism - cytochrome P450|JAK-STAT signaling pathway
Aox3	468.6635196	1.000560779	1170.157958	1153.836188	10.1722227	2.70E-33	2.22E-32	Up	5.752477284	5.142051831	0	0.008257187	0.004284064	493909	aldehyde oxidase 3	GO:0004031,GO:0005506,GO:0005737,GO:0005829,GO:0009055,GO:0016491,GO:0017144,GO:0022900,GO:0030151,GO:0042803,GO:0043546,GO:0050250,GO:0050660,GO:0051287,GO:0051537,GO:0071949,GO:0102797,GO:0102798	aldehyde oxidase activity|iron ion binding|cytoplasm|cytosol|electron transfer activity|oxidoreductase activity|drug metabolic process|electron transport chain|molybdenum ion binding|protein homodimerization activity|molybdopterin cofactor binding|retinal oxidase activity|flavin adenine dinucleotide binding|NAD binding|2 iron, 2 sulfur cluster binding|FAD binding|geranial:oxygen oxidoreductase ac…	rno00280,rno00350,rno00380,rno00750,rno00760,rno00830,rno00982,rno04630	Valine, leucine and isoleucine degradation|Tyrosine metabolism|Tryptophan metabolism|Vitamin B6 metabolism|Nicotinate and nicotinamide metabolism|Retinol metabolism|Drug metabolism - cytochrome P450|JAK-STAT signaling pathway
Ap1s2	619.5257897	414.6175077	926.8882127	2.234924819	1.160226301	2.63E-16	1.26E-15	Up	7.231640517	7.375749114	3.158460085	3.179379582	2.458014666	302671	adaptor related protein complex 1 subunit sigma 2	GO:0005794,GO:0006886,GO:0008542,GO:0016182,GO:0016192,GO:0030117,GO:0036465,GO:0043231,GO:0045444,GO:0050885,GO:0060612,GO:0098793	Golgi apparatus|intracellular protein transport|visual learning|synaptic vesicle budding from endosome|vesicle-mediated transport|membrane coat|synaptic vesicle recycling|intracellular membrane-bounded organelle|fat cell differentiation|neuromuscular process controlling balance|adipose tissue development|presynapse	rno04142,rno05170	Lysosome|Human immunodeficiency virus 1 infection
Apba2	15.86171616	25.46943589	1.450136563	0.056977397	-4.133466482	0.000190344	0.000423234	Down	0.006241178	0.012507283	0.125302079	0.108852374	0.208068404	83610	amyloid beta precursor protein binding family A member 2	GO:0001540,GO:0001701,GO:0005515,GO:0005546,GO:0005737,GO:0005829,GO:0005886,GO:0007268,GO:0007626,GO:0008021,GO:0010468,GO:0015031,GO:0016079,GO:0035264,GO:0042802,GO:0043197,GO:0098685,GO:2000300	amyloid-beta binding|in utero embryonic development|protein binding|phosphatidylinositol-4,5-bisphosphate binding|cytoplasm|cytosol|plasma membrane|chemical synaptic transmission|locomotory behavior|synaptic vesicle|regulation of gene expression|protein transport|synaptic vesicle exocytosis|multicellular organism growth|identical protein binding|dendritic spine|Schaffer collateral - CA1 synapse|r…
Apbb3	531.6745231	340.3888643	818.6030113	2.404210957	1.265563491	3.99E-19	2.15E-18	Up	10.92458677	10.47817592	4.081107651	4.312703598	3.584897335	117026	amyloid beta precursor protein binding family B member 3	GO:0001540,GO:0005515,GO:0005634,GO:0005737,GO:0005829,GO:0006355,GO:0008134,GO:0015629,GO:0016020,GO:0050714,GO:0050750	amyloid-beta binding|protein binding|nucleus|cytoplasm|cytosol|regulation of transcription, DNA-templated|transcription factor binding|actin cytoskeleton|membrane|positive regulation of protein secretion|low-density lipoprotein particle receptor binding
Apc2	276.269167	138.7537597	482.5422781	3.480726785	1.799388576	5.25E-18	2.70E-17	Up	1.131606137	1.156818751	0.306597649	0.231301682	0.346926135	299611	APC regulator of WNT signaling pathway 2	GO:0000226,GO:0001708,GO:0005737,GO:0005794,GO:0005829,GO:0005881,GO:0005884,GO:0007026,GO:0007389,GO:0007399,GO:0008013,GO:0008017,GO:0015630,GO:0016055,GO:0016342,GO:0016477,GO:0030496,GO:0030877,GO:0031258,GO:0045171,GO:0045295,GO:0045595,GO:0045732,GO:0048471,GO:0090090,GO:0090630,GO:0098794	microtubule cytoskeleton organization|cell fate specification|cytoplasm|Golgi apparatus|cytosol|cytoplasmic microtubule|actin filament|negative regulation of microtubule depolymerization|pattern specification process|nervous system development|beta-catenin binding|microtubule binding|microtubule cytoskeleton|Wnt signaling pathway|catenin complex|cell migration|midbody|beta-catenin destruction com…	rno04310,rno04390,rno04550,rno04810,rno04934,rno05010,rno05022,rno05165,rno05200,rno05206,rno05210,rno05213,rno05217,rno05224,rno05225,rno05226	Wnt signaling pathway|Hippo signaling pathway|Signaling pathways regulating pluripotency of stem cells|Regulation of actin cytoskeleton|Cushing syndrome|Alzheimer disease|Pathways of neurodegeneration - multiple diseases|Human papillomavirus infection|Pathways in cancer|MicroRNAs in cancer|Colorectal cancer|Endometrial cancer|Basal cell carcinoma|Breast cancer|Hepatocellular carcinoma|Gastric can…
Apcdd1	95.42726709	125.8536098	49.78775304	0.395658799	-1.337671254	0.000169301	0.000378875	Down	0.271454729	0.551993575	0.984647186	0.894120568	0.920185557	689616		GO:0001942,GO:0005886,GO:0005887,GO:0017147,GO:0030178,GO:0042487,GO:0042802,GO:0043615	hair follicle development|plasma membrane|integral component of plasma membrane|Wnt-protein binding|negative regulation of Wnt signaling pathway|regulation of odontogenesis of dentin-containing tooth|identical protein binding|astrocyte cell migration
Aplf	450.8283984	309.4524306	662.8923502	2.142296048	1.099157863	5.89E-14	2.54E-13	Up	4.414527688	4.494897756	1.96125857	1.829496016	1.805634031	500247	aprataxin and PNKP like factor	GO:0000012,GO:0000166,GO:0003906,GO:0004520,GO:0005634,GO:0005654,GO:0006302,GO:0006974,GO:0008408,GO:0035861,GO:0045191,GO:0051106,GO:0090305	single strand break repair|nucleotide binding|DNA-(apurinic or apyrimidinic site) endonuclease activity|endodeoxyribonuclease activity|nucleus|nucleoplasm|double-strand break repair|cellular response to DNA damage stimulus|3'-5' exonuclease activity|site of double-strand break|regulation of isotype switching|positive regulation of DNA ligation|nucleic acid phosphodiester bond hydrolysis
Apln	617.1432453	5.089513493	1535.223843	302.664054	8.241573533	8.76E-97	1.87E-95	Up	12.05635248	10.84566949	0.034447875	0.026460482	0.041185353	58812	apelin	GO:0001525,GO:0002026,GO:0003085,GO:0005179,GO:0005576,GO:0005615,GO:0007369,GO:0007631,GO:0008284,GO:0010460,GO:0010629,GO:0031652,GO:0031704,GO:0040037,GO:0042327,GO:0042756,GO:0042802,GO:0045776,GO:0045823,GO:0045906,GO:0048471,GO:0050878,GO:0051461,GO:0051466,GO:0060183,GO:0060976,GO:1902895,GO:1904022,GO:1904706,GO:1905564	angiogenesis|regulation of the force of heart contraction|negative regulation of systemic arterial blood pressure|hormone activity|extracellular region|extracellular space|gastrulation|feeding behavior|positive regulation of cell population proliferation|positive regulation of heart rate|negative regulation of gene expression|positive regulation of heat generation|apelin receptor binding|negative…	rno04080,rno04371	Neuroactive ligand-receptor interaction|Apelin signaling pathway
Aplp1	1891.682094	1327.051741	2738.627623	2.063694411	1.045229354	1.81E-35	1.57E-34	Up	33.57907503	33.40935585	13.58885054	14.7069327	15.37329292	502317	amyloid beta precursor like protein 1	GO:0005515,GO:0005654,GO:0005794,GO:0005886,GO:0006378,GO:0006417,GO:0008201,GO:0016020,GO:0016021,GO:0030198,GO:0030900,GO:0031694,GO:0031695,GO:0031696,GO:0042802,GO:0046914,GO:0048471,GO:0071874,GO:0106072	protein binding|nucleoplasm|Golgi apparatus|plasma membrane|mRNA polyadenylation|regulation of translation|heparin binding|membrane|integral component of membrane|extracellular matrix organization|forebrain development|alpha-2A adrenergic receptor binding|alpha-2B adrenergic receptor binding|alpha-2C adrenergic receptor binding|identical protein binding|transition metal ion binding|perinuclear re…
Apoa5	4.448806867	0	11.12201717	59.59792233	5.897190132	0.001703574	0.003339493	Up	0.191563399	0.147650737	0	0	0	140638	apolipoprotein A5	GO:0005543,GO:0005576,GO:0005615,GO:0005769,GO:0005770,GO:0005794,GO:0006641,GO:0006695,GO:0006869,GO:0008047,GO:0008201,GO:0008289,GO:0009725,GO:0010873,GO:0010898,GO:0010902,GO:0015485,GO:0016021,GO:0019433,GO:0019899,GO:0030300,GO:0031100,GO:0031210,GO:0033344,GO:0033700,GO:0034361,GO:0034362,GO:0034364,GO:0034370,GO:0034372,GO:0034380,GO:0035473,GO:0042157,GO:0042246,GO:0042627,GO:0042632,GO:…	phospholipid binding|extracellular region|extracellular space|early endosome|late endosome|Golgi apparatus|triglyceride metabolic process|cholesterol biosynthetic process|lipid transport|enzyme activator activity|heparin binding|lipid binding|response to hormone|positive regulation of cholesterol esterification|positive regulation of triglyceride catabolic process|positive regulation of very-low-…	rno03320	PPAR signaling pathway
Apoe	5904.661147	9391.783745	673.9772495	0.071761602	-3.800644098	2.86E-117	7.27E-116	Down	13.39380852	15.49483103	170.026245	209.6768797	162.0654104	25728	apolipoprotein E	GO:0001540,GO:0001937,GO:0002021,GO:0005102,GO:0005319,GO:0005543,GO:0005576,GO:0005615,GO:0005635,GO:0005737,GO:0005764,GO:0005768,GO:0005769,GO:0005770,GO:0005783,GO:0005794,GO:0005874,GO:0005886,GO:0006629,GO:0006641,GO:0006707,GO:0006869,GO:0006874,GO:0006898,GO:0006979,GO:0007186,GO:0007263,GO:0007568,GO:0007616,GO:0008104,GO:0008201,GO:0008203,GO:0008289,GO:0009986,GO:0010043,GO:0010467,GO:…	amyloid-beta binding|negative regulation of endothelial cell proliferation|response to dietary excess|signaling receptor binding|lipid transporter activity|phospholipid binding|extracellular region|extracellular space|nuclear envelope|cytoplasm|lysosome|endosome|early endosome|late endosome|endoplasmic reticulum|Golgi apparatus|microtubule|plasma membrane|lipid metabolic process|triglyceride meta…	rno04979,rno05010	Cholesterol metabolism|Alzheimer disease
Apol3	35.41215688	0.672283974	87.52196623	129.4950413	7.016753045	6.98E-10	2.42E-09	Up	1.56760686	1.330318436	0	0.014683475	0.015236409	315108	apolipoprotein L, 3	GO:0005576,GO:0006869,GO:0008289,GO:0042157,GO:0043123	extracellular region|lipid transport|lipid binding|lipoprotein metabolic process|positive regulation of I-kappaB kinase/NF-kappaB signaling
Apol9a	119.7775223	7.550892818	288.1174666	38.20592145	5.255724351	0.000958084	0.001950685	Up	2.324710488	3.759657511	0.009747797	0.009359481	0.194238614	503164	apolipoprotein L 9a	GO:0005576,GO:0006869,GO:0008289,GO:0042157	extracellular region|lipid transport|lipid binding|lipoprotein metabolic process
Apold1	30.30250515	48.24858658	3.383383012	0.070179362	-3.832809349	6.50E-07	1.83E-06	Down	0.009459606	0.023696242	0.239657681	0.143276427	0.252291499	444983	apolipoprotein L domain containing 1	GO:0001525,GO:0001666,GO:0005576,GO:0005886,GO:0006869,GO:0008289,GO:0016021,GO:0030154,GO:0042118,GO:0042157,GO:0045601	angiogenesis|response to hypoxia|extracellular region|plasma membrane|lipid transport|lipid binding|integral component of membrane|cell differentiation|endothelial cell activation|lipoprotein metabolic process|regulation of endothelial cell differentiation
Aqp1	21237.11522	30889.6766	6758.273144	0.218787957	-2.192394768	3.16E-37	2.85E-36	Down	81.62409047	63.93657292	299.4567681	268.8532022	326.7720624	25240	aquaporin 1	GO:0003094,GO:0003097,GO:0005223,GO:0005267,GO:0005372,GO:0005515,GO:0005634,GO:0005737,GO:0005886,GO:0005901,GO:0005903,GO:0006813,GO:0006833,GO:0006884,GO:0006972,GO:0008519,GO:0009725,GO:0009925,GO:0009992,GO:0010592,GO:0010634,GO:0015079,GO:0015168,GO:0015250,GO:0015267,GO:0015670,GO:0015696,GO:0015793,GO:0016020,GO:0016021,GO:0016323,GO:0016324,GO:0019233,GO:0019725,GO:0019934,GO:0020003,GO:…	glomerular filtration|renal water transport|intracellular cGMP-activated cation channel activity|potassium channel activity|water transmembrane transporter activity|protein binding|nucleus|cytoplasm|plasma membrane|caveola|brush border|potassium ion transport|water transport|cell volume homeostasis|hyperosmotic response|ammonium transmembrane transporter activity|response to hormone|basal plasma …	rno04924,rno04964,rno04976	Renin secretion|Proximal tubule bicarbonate reclamation|Bile secretion
Aqp9	3.480650516	0	8.701626289	46.62897317	5.543154755	0.006522388	0.011692474	Up	0.039961544	0.062922119	0	0	0	65054	aquaporin 9	GO:0005345,GO:0005350,GO:0005515,GO:0005887,GO:0006833,GO:0006863,GO:0010033,GO:0015204,GO:0015250,GO:0015254,GO:0015265,GO:0015722,GO:0015791,GO:0015793,GO:0015837,GO:0015855,GO:0016323,GO:0043231,GO:0046689,GO:0071320,GO:0071918,GO:0072531,GO:1904823	purine nucleobase transmembrane transporter activity|pyrimidine nucleobase transmembrane transporter activity|protein binding|integral component of plasma membrane|water transport|purine nucleobase transport|response to organic substance|urea transmembrane transporter activity|water channel activity|glycerol channel activity|urea channel activity|canalicular bile acid transport|polyol transport|g…	rno04613,rno04976	Neutrophil extracellular trap formation|Bile secretion
Arap2	30.91457255	47.97771618	5.319857096	0.110857902	-3.173216489	2.05E-06	5.55E-06	Down	0.019704749	0.011282343	0.121103814	0.131783429	0.123339518	305367	ArfGAP with RhoGAP domain, ankyrin repeat and PH domain 2	GO:0005096,GO:0005547,GO:0005737,GO:0007165,GO:0043547	GTPase activator activity|phosphatidylinositol-3,4,5-trisphosphate binding|cytoplasm|signal transduction|positive regulation of GTPase activity	rno04144	Endocytosis
Areg	78.04783947	10.49157343	179.3822385	17.10829298	4.096623913	9.55E-23	5.87E-22	Up	4.372626627	4.452794127	0.22719408	0.218143528	0.248993956	29183	amphiregulin	GO:0005125,GO:0005154,GO:0005615,GO:0005634,GO:0005737,GO:0007173,GO:0007186,GO:0007417,GO:0008083,GO:0008284,GO:0009986,GO:0014009,GO:0014070,GO:0016021,GO:0031175,GO:0032355,GO:0042327,GO:0042542,GO:0043434,GO:0045668,GO:0045741,GO:0050731,GO:0051384,GO:0051591,GO:0060598,GO:0060744,GO:0060749,GO:0060750	cytokine activity|epidermal growth factor receptor binding|extracellular space|nucleus|cytoplasm|epidermal growth factor receptor signaling pathway|G protein-coupled receptor signaling pathway|central nervous system development|growth factor activity|positive regulation of cell population proliferation|cell surface|glial cell proliferation|response to organic cyclic compound|integral component of…	rno04010,rno04012,rno04151,rno04390,rno05210	MAPK signaling pathway|ErbB signaling pathway|PI3K-Akt signaling pathway|Hippo signaling pathway|Colorectal cancer
Arf2	1889.079358	2716.212471	648.3796878	0.238704508	-2.06670228	7.78E-134	2.24E-132	Down	7.21683312	7.550919368	27.39826049	28.17505594	27.66421162	79119	ADP-ribosylation factor 2	GO:0005525,GO:0005737,GO:0005794,GO:0005886,GO:0006886,GO:0016192	GTP binding|cytoplasm|Golgi apparatus|plasma membrane|intracellular protein transport|vesicle-mediated transport	rno04072,rno04144,rno05132,rno05134	Phospholipase D signaling pathway|Endocytosis|Salmonella infection|Legionellosis
Arg2	23.69814386	38.20753754	1.934053357	0.050620082	-4.30414634	3.50E-06	9.27E-06	Down	0.038135687	0.038211846	0.802096643	0.665124491	0.563034263	29215	arginase 2	GO:0000050,GO:0001657,GO:0001666,GO:0002250,GO:0002829,GO:0004053,GO:0005515,GO:0005737,GO:0005739,GO:0006525,GO:0006915,GO:0006941,GO:0007494,GO:0007584,GO:0009635,GO:0009725,GO:0009749,GO:0010269,GO:0010963,GO:0014075,GO:0019547,GO:0030145,GO:0030324,GO:0032651,GO:0032696,GO:0032700,GO:0032720,GO:0033197,GO:0042493,GO:0043200,GO:0045428,GO:0045988,GO:0046686,GO:0046689,GO:0046872,GO:0048678,GO:…	urea cycle|ureteric bud development|response to hypoxia|adaptive immune response|negative regulation of type 2 immune response|arginase activity|protein binding|cytoplasm|mitochondrion|arginine metabolic process|apoptotic process|striated muscle contraction|midgut development|response to nutrient|response to herbicide|response to hormone|response to glucose|response to selenium ion|regulation of …	rno00220,rno00330,rno05146	Arginine biosynthesis|Arginine and proline metabolism|Amoebiasis
Arhgap11a	536.2704463	777.4123471	174.5575949	0.224501786	-2.155201173	4.71E-45	4.98E-44	Down	1.257215638	1.108821627	4.638731048	5.103099029	4.440788473	296060	Rho GTPase activating protein 11A	GO:0005096,GO:0005634,GO:0007165,GO:0043547	GTPase activator activity|nucleus|signal transduction|positive regulation of GTPase activity
Arhgap12	441.5344645	309.4554092	639.6530474	2.067893242	1.048161706	4.16E-09	1.37E-08	Up	3.200186615	3.657988906	1.821826804	1.226377843	1.415599087	307016	Rho GTPase activating protein 12	GO:0001891,GO:0002011,GO:0005096,GO:0005737,GO:0006911,GO:0007015,GO:0007165,GO:0043087,GO:0051058	phagocytic cup|morphogenesis of an epithelial sheet|GTPase activator activity|cytoplasm|phagocytosis, engulfment|actin filament organization|signal transduction|regulation of GTPase activity|negative regulation of small GTPase mediated signal transduction
Arhgap20	705.7588832	45.15060235	1696.671305	37.68799181	5.236033019	9.30E-193	4.12E-191	Up	12.52510581	12.14890928	0.295498429	0.219243505	0.368013963	367085	Rho GTPase activating protein 20	GO:0005096,GO:0007165,GO:0031267,GO:0035023,GO:0050790	GTPase activator activity|signal transduction|small GTPase binding|regulation of Rho protein signal transduction|regulation of catalytic activity
Arhgap21	5094.911645	6453.667551	3056.777786	0.473674574	-1.078031862	7.21E-72	1.16E-70	Down	13.03163059	12.99172831	25.18071715	23.62271663	25.11548578	307178	Rho GTPase activating protein 21	GO:0005096,GO:0005794,GO:0005886,GO:0007030,GO:0007165,GO:0015629,GO:0030054,GO:0030100,GO:0050790,GO:0051645,GO:0051683,GO:0051684,GO:0072384	GTPase activator activity|Golgi apparatus|plasma membrane|Golgi organization|signal transduction|actin cytoskeleton|cell junction|regulation of endocytosis|regulation of catalytic activity|Golgi localization|establishment of Golgi localization|maintenance of Golgi location|organelle transport along microtubule
Arhgap22	1104.22675	650.9281088	1784.174712	2.741727861	1.455085379	1.91E-24	1.24E-23	Up	7.82916245	7.735021084	2.187468782	2.231840572	3.214945822	306279	Rho GTPase activating protein 22	GO:0005096,GO:0007165,GO:0090630,GO:0098978,GO:0099175	GTPase activator activity|signal transduction|activation of GTPase activity|glutamatergic synapse|regulation of postsynapse organization
Arhgap25	8.060194549	12.78951107	0.96621977	0.075546811	-3.72648534	0.009750479	0.017004469	Down	0	0.015124202	0.072152017	0.117772182	0.079075195	500246	Rho GTPase activating protein 25	GO:0001891,GO:0005096,GO:0006911,GO:0007015,GO:0007165,GO:0051058,GO:0090630	phagocytic cup|GTPase activator activity|phagocytosis, engulfment|actin filament organization|signal transduction|negative regulation of small GTPase mediated signal transduction|activation of GTPase activity
Arhgap26	107.6885832	57.33828239	183.2140343	3.193467188	1.675123627	4.62E-07	1.31E-06	Up	0.219954752	0.363727177	0.085289927	0.094599725	0.065929741	307459	Rho GTPase activating protein 26	GO:0005096,GO:0005543,GO:0005856,GO:0005925,GO:0007165,GO:0030036,GO:0050790,GO:0051056	GTPase activator activity|phospholipid binding|cytoskeleton|focal adhesion|signal transduction|actin cytoskeleton organization|regulation of catalytic activity|regulation of small GTPase mediated signal transduction
Arhgap27	80.77117614	47.26092494	131.036553	2.771499249	1.470666617	3.69E-05	8.84E-05	Up	0.781413934	0.721891334	0.174843068	0.274709424	0.279775355	303583	Rho GTPase activating protein 27	GO:0005096,GO:0005515,GO:0005737,GO:0006898,GO:0007165,GO:0016020,GO:0017124,GO:0043087,GO:0043547	GTPase activator activity|protein binding|cytoplasm|receptor-mediated endocytosis|signal transduction|membrane|SH3 domain binding|regulation of GTPase activity|positive regulation of GTPase activity
Arhgap30	19.33263388	30.28807898	2.899466218	0.095710181	-3.385183797	0.000199281	0.000442285	Down	0.007436044	0.037254468	0.127963725	0.27986175	0.219571096	498282	Rho GTPase activating protein 30	GO:0005096,GO:0007264,GO:0043231,GO:0050790	GTPase activator activity|small GTPase mediated signal transduction|intracellular membrane-bounded organelle|regulation of catalytic activity
Arhgap31	1306.921716	882.7753497	1943.141264	2.201336187	1.13837949	1.72E-30	1.32E-29	Up	11.28445512	12.77504185	5.20834219	4.775795328	4.722095562	288093	Rho GTPase activating protein 31	GO:0005096,GO:0007264,GO:0017124,GO:0030027,GO:0050790	GTPase activator activity|small GTPase mediated signal transduction|SH3 domain binding|lamellipodium|regulation of catalytic activity
Arhgap4	86.18246945	57.24327719	129.5912578	2.264822683	1.179398103	0.000572038	0.001200038	Up	1.183655645	0.991057349	0.542554034	0.372100525	0.378390431	246249	Rho GTPase activating protein 4	GO:0005096,GO:0005737,GO:0005794,GO:0005874,GO:0007165,GO:0007399,GO:0010764,GO:0030336,GO:0030426,GO:0030517,GO:0035023,GO:0042802,GO:0050790	GTPase activator activity|cytoplasm|Golgi apparatus|microtubule|signal transduction|nervous system development|negative regulation of fibroblast migration|negative regulation of cell migration|growth cone|negative regulation of axon extension|regulation of Rho protein signal transduction|identical protein binding|regulation of catalytic activity
Arhgap44	382.2975994	522.085684	172.6154725	0.330630914	-1.596706472	4.33E-21	2.52E-20	Down	1.102743412	1.086529871	2.764498792	2.980544405	3.162807797	303222		GO:0005096,GO:0005543,GO:0005622,GO:0005737,GO:0006887,GO:0007165,GO:0014069,GO:0030425,GO:0031256,GO:0031267,GO:0032956,GO:0035020,GO:0035021,GO:0043087,GO:0043197,GO:0048786,GO:0051490,GO:0055037,GO:0061001,GO:0098886,GO:0098887,GO:0098978,GO:0099010,GO:0099152	GTPase activator activity|phospholipid binding|intracellular anatomical structure|cytoplasm|exocytosis|signal transduction|postsynaptic density|dendrite|leading edge membrane|small GTPase binding|regulation of actin cytoskeleton organization|regulation of Rac protein signal transduction|negative regulation of Rac protein signal transduction|regulation of GTPase activity|dendritic spine|presynapti…
Arhgap45	34.70746147	55.26541749	3.870527442	0.069991077	-3.836685176	9.58E-07	2.66E-06	Down	0.034383174	0.004921691	0.347497821	0.297584031	0.11228732	314618	Rho GTPase activating protein 45	GO:0005096,GO:0035556,GO:0090630	GTPase activator activity|intracellular signal transduction|activation of GTPase activity
Arhgap8	7.348111703	0	18.37027926	98.44030013	6.621177151	5.33E-05	0.000125615	Up	0.128716933	0.197760112	0	0	0	300115	Rho GTPase activating protein 8	GO:0005096,GO:0007165,GO:0050790,GO:0070374	GTPase activator activity|signal transduction|regulation of catalytic activity|positive regulation of ERK1 and ERK2 cascade
Arhgdib	188.8851323	118.1749544	294.9503992	2.494992338	1.319035385	6.05E-09	1.96E-08	Up	5.896710985	5.569783867	2.136483755	2.240997163	1.806646215	362456	Rho GDP dissociation inhibitor beta	GO:0003924,GO:0005094,GO:0005829,GO:0007266,GO:0016020,GO:0031267,GO:0035023,GO:0050790,GO:0071461,GO:1901164,GO:2000249	GTPase activity|Rho GDP-dissociation inhibitor activity|cytosol|Rho protein signal transduction|membrane|small GTPase binding|regulation of Rho protein signal transduction|regulation of catalytic activity|cellular response to redox state|negative regulation of trophoblast cell migration|regulation of actin cytoskeleton reorganization	rno04722,rno04962	Neurotrophin signaling pathway|Vasopressin-regulated water reabsorption
Arhgdig	45.82414517	74.11852454	3.382576102	0.045639828	-4.453562844	3.84E-10	1.35E-09	Down	0.025142866	0.151158462	1.322056161	2.16950367	1.700374846	360500	Rho GDP dissociation inhibitor gamma	GO:0001835,GO:0005092,GO:0005829,GO:0005886,GO:0016020,GO:0030695,GO:0032880	blastocyst hatching|GDP-dissociation inhibitor activity|cytosol|plasma membrane|membrane|GTPase regulator activity|regulation of protein localization	rno04722,rno04962	Neurotrophin signaling pathway|Vasopressin-regulated water reabsorption
Arhgef2	4549.050981	5930.737346	2476.521434	0.417589719	-1.259841903	3.08E-96	6.55E-95	Down	11.14234217	11.53689472	24.4088369	23.80597527	24.85411294	310635	Rho/Rac guanine nucleotide exchange factor 2	GO:0000132,GO:0000902,GO:0002102,GO:0005085,GO:0005515,GO:0005737,GO:0005794,GO:0005819,GO:0005856,GO:0005874,GO:0005923,GO:0007015,GO:0007026,GO:0007399,GO:0008017,GO:0014069,GO:0030154,GO:0031267,GO:0031410,GO:0031982,GO:0032587,GO:0032755,GO:0032760,GO:0032991,GO:0033209,GO:0035022,GO:0035023,GO:0035556,GO:0043025,GO:0043198,GO:0045087,GO:0045666,GO:0045742,GO:0045944,GO:0046872,GO:0050731,GO:…	establishment of mitotic spindle orientation|cell morphogenesis|podosome|guanyl-nucleotide exchange factor activity|protein binding|cytoplasm|Golgi apparatus|spindle|cytoskeleton|microtubule|bicellular tight junction|actin filament organization|negative regulation of microtubule depolymerization|nervous system development|microtubule binding|postsynaptic density|cell differentiation|small GTPase …	rno04530,rno05418	Tight junction|Fluid shear stress and atherosclerosis
Arhgef26	684.2375302	1051.084225	133.9674886	0.127442643	-2.97208	3.12E-59	4.22E-58	Down	1.122469348	0.596531781	5.697597191	6.261903356	6.19645002	310460		GO:0001886,GO:0005085,GO:0090630,GO:0097178	endothelial cell morphogenesis|guanyl-nucleotide exchange factor activity|activation of GTPase activity|ruffle assembly	rno05100,rno05132	Bacterial invasion of epithelial cells|Salmonella infection
Arhgef3	647.4047945	254.4151549	1236.889254	4.862684749	2.281753064	7.82E-66	1.16E-64	Up	7.193663552	6.389418543	1.298383049	1.202832477	1.258233741	290541	Rho guanine nucleotide exchange factor 3	GO:0005085,GO:0005737,GO:0035025,GO:0035556,GO:0050790	guanyl-nucleotide exchange factor activity|cytoplasm|positive regulation of Rho protein signal transduction|intracellular signal transduction|regulation of catalytic activity
Arhgef37	9.702293773	1.014756626	22.73359949	22.40885395	4.485996962	0.000396353	0.000849335	Up	0.12449714	0.04769691	0.003500684	0.00336123	0.003487803	307398	Rho guanine nucleotide exchange factor 37	GO:0005085,GO:0005737,GO:0050790	guanyl-nucleotide exchange factor activity|cytoplasm|regulation of catalytic activity
Arhgef39	154.3093521	253.312533	5.804580799	0.022907466	-5.448038294	1.67E-29	1.25E-28	Down	0.151601708	0.050634821	3.542882148	3.942934172	4.396263312	298404	Rho guanine nucleotide exchange factor 39	GO:0005085,GO:0005886,GO:0030335,GO:0050790	guanyl-nucleotide exchange factor activity|plasma membrane|positive regulation of cell migration|regulation of catalytic activity
Arhgef4	7.072732936	11.46527703	0.483916794	0.042163874	-4.56784875	0.011101145	0.019150151	Down	0.004146568	0	0.027749764	0.053288638	0.051345658	301334		GO:0005085,GO:0019904,GO:0030032,GO:0035556,GO:0046847,GO:0050790	guanyl-nucleotide exchange factor activity|protein domain specific binding|lamellipodium assembly|intracellular signal transduction|filopodium assembly|regulation of catalytic activity	rno04810	Regulation of actin cytoskeleton
Arhgef5	1817.970528	2843.969905	278.9714621	0.098094567	-3.349682956	7.69E-253	4.58E-251	Down	1.103031375	1.265472582	11.01183675	10.88934556	10.58464811	140898		GO:0002408,GO:0005085,GO:0005634,GO:0005654,GO:0005737,GO:0005829,GO:0005886,GO:0030036,GO:0032956,GO:0035556,GO:0043087,GO:0043507,GO:0043547,GO:0051091,GO:0051493,GO:0051496,GO:0061484,GO:0070372,GO:0071803,GO:0071944,GO:0090630,GO:1904591	myeloid dendritic cell chemotaxis|guanyl-nucleotide exchange factor activity|nucleus|nucleoplasm|cytoplasm|cytosol|plasma membrane|actin cytoskeleton organization|regulation of actin cytoskeleton organization|intracellular signal transduction|regulation of GTPase activity|positive regulation of JUN kinase activity|positive regulation of GTPase activity|positive regulation of DNA-binding transcrip…
Arhgef9	552.2649094	347.9541908	858.7309873	2.466919754	1.302710787	3.20E-20	1.80E-19	Up	4.107612947	3.988052316	1.384466769	1.655373211	1.375035106	66013	Cdc42 guanine nucleotide exchange factor 9	GO:0005085,GO:0005515,GO:0005829,GO:0005886,GO:0005938,GO:0014069,GO:0043113,GO:0050790,GO:0098690,GO:0098982,GO:0099150,GO:0099572	guanyl-nucleotide exchange factor activity|protein binding|cytosol|plasma membrane|cell cortex|postsynaptic density|receptor clustering|regulation of catalytic activity|glycinergic synapse|GABA-ergic synapse|regulation of postsynaptic specialization assembly|postsynaptic specialization
Arid3a	212.5034318	151.1236808	304.5730583	2.016291192	1.011704007	1.46E-05	3.67E-05	Up	1.486109122	2.050992765	0.793485474	0.679511041	0.88671583	314616	AT-rich interaction domain 3A	GO:0003677,GO:0003682,GO:0003712,GO:0005634,GO:0005654,GO:0005829,GO:0006355,GO:0006357,GO:0042802,GO:0045121,GO:0045944	DNA binding|chromatin binding|transcription coregulator activity|nucleus|nucleoplasm|cytosol|regulation of transcription, DNA-templated|regulation of transcription by RNA polymerase II|identical protein binding|membrane raft|positive regulation of transcription by RNA polymerase II			ARID
Arid4b	1391.687601	960.8560725	2037.934893	2.12080591	1.084612596	2.26E-31	1.78E-30	Up	9.290664425	10.15425144	4.229606048	4.21763667	3.889211091	84481	AT-rich interaction domain 4B	GO:0000976,GO:0003677,GO:0005634,GO:0005654,GO:0005739,GO:0005829,GO:0006349,GO:0006355,GO:0006357,GO:0007283,GO:0034773,GO:0036124,GO:0045944,GO:0097368	transcription cis-regulatory region binding|DNA binding|nucleus|nucleoplasm|mitochondrion|cytosol|regulation of gene expression by genetic imprinting|regulation of transcription, DNA-templated|regulation of transcription by RNA polymerase II|spermatogenesis|histone H4-K20 trimethylation|histone H3-K9 trimethylation|positive regulation of transcription by RNA polymerase II|establishment of Sertoli…			ARID
Arl10	638.7705515	812.5486546	378.1033968	0.465311521	-1.103731186	9.84E-18	5.03E-17	Down	3.580091279	3.680174558	6.65915573	7.19417941	7.138216297	306767	ADP-ribosylation factor like GTPase 10	GO:0005525	GTP binding
Armc3	46.43957903	73.20750459	6.287690684	0.085896761	-3.541252462	1.72E-09	5.80E-09	Down	0.082603822	0.036786126	0.701972432	0.522356593	0.646935373	100361506	armadillo repeat containing 3
Armcx4	2095.512146	2860.399338	948.1813586	0.331524239	-1.592813739	7.66E-66	1.13E-64	Down	3.2631067	3.174327695	9.352632871	7.818040285	8.955862862	100359678		GO:0016021	integral component of membrane
Armh1	6.959687213	0	17.39921803	93.23800897	6.542846292	0.000106938	0.000244221	Up	0.067736044	0.203613948	0	0	0	500531	armadillo-like helical domain containing 1
Armh4	99.98556875	8.037866682	237.9071218	29.40894916	4.878183329	2.04E-28	1.49E-27	Up	2.251022349	1.86981581	0.072001654	0.099859328	0.015941496	361032	armadillo-like helical domain containing 4	GO:0016021	integral component of membrane
Arnt2	1546.739685	674.1317621	2855.651568	4.235347936	2.082480493	6.07E-124	1.66E-122	Up	12.03866746	11.84412313	2.541326629	2.629215292	2.416536425	25243	aryl hydrocarbon receptor nuclear translocator 2	GO:0000978,GO:0000981,GO:0001228,GO:0001666,GO:0001701,GO:0003700,GO:0005634,GO:0005654,GO:0005667,GO:0005737,GO:0006355,GO:0006357,GO:0007417,GO:0007420,GO:0008284,GO:0017162,GO:0032355,GO:0034751,GO:0043066,GO:0044877,GO:0045893,GO:0045944,GO:0046982,GO:1990837	RNA polymerase II cis-regulatory region sequence-specific DNA binding|DNA-binding transcription factor activity, RNA polymerase II-specific|DNA-binding transcription activator activity, RNA polymerase II-specific|response to hypoxia|in utero embryonic development|DNA-binding transcription factor activity|nucleus|nucleoplasm|transcription regulator complex|cytoplasm|regulation of transcription, DN…	rno05200,rno05202,rno05211	Pathways in cancer|Transcriptional misregulation in cancer|Renal cell carcinoma	bHLH
Arntl2	417.1566829	97.68276189	896.3675645	9.175274905	3.197751384	1.81E-63	2.59E-62	Up	6.976974164	8.347722618	0.915673898	0.750349091	0.581987522	362464	aryl hydrocarbon receptor nuclear translocator-like 2	GO:0000978,GO:0000981,GO:0003700,GO:0005634,GO:0005654,GO:0005667,GO:0005730,GO:0005737,GO:0006357,GO:0007623,GO:0034751,GO:0042753,GO:0045893,GO:0045944,GO:0046983,GO:0070888	RNA polymerase II cis-regulatory region sequence-specific DNA binding|DNA-binding transcription factor activity, RNA polymerase II-specific|DNA-binding transcription factor activity|nucleus|nucleoplasm|transcription regulator complex|nucleolus|cytoplasm|regulation of transcription by RNA polymerase II|circadian rhythm|aryl hydrocarbon receptor complex|positive regulation of circadian rhythm|posit…			bHLH
Arrb1	1132.212581	429.0495965	2186.957058	5.098510087	2.350075717	6.83E-117	1.73E-115	Up	4.173641992	4.06348149	0.760108617	0.688076548	0.726118247	25387	arrestin, beta 1	GO:0000187,GO:0000785,GO:0001664,GO:0001933,GO:0001934,GO:0002031,GO:0002092,GO:0003713,GO:0004402,GO:0005096,GO:0005102,GO:0005159,GO:0005515,GO:0005634,GO:0005654,GO:0005737,GO:0005768,GO:0005829,GO:0005886,GO:0005905,GO:0006355,GO:0006357,GO:0006511,GO:0006897,GO:0006915,GO:0007186,GO:0007188,GO:0007602,GO:0008277,GO:0008284,GO:0014069,GO:0015031,GO:0016323,GO:0016567,GO:0016573,GO:0016604,GO:…	activation of MAPK activity|chromatin|G protein-coupled receptor binding|negative regulation of protein phosphorylation|positive regulation of protein phosphorylation|G protein-coupled receptor internalization|positive regulation of receptor internalization|transcription coactivator activity|histone acetyltransferase activity|GTPase activator activity|signaling receptor binding|insulin-like growt…	rno04010,rno04062,rno04144,rno04340,rno04728,rno04740,rno04926,rno04928,rno04929,rno05032	MAPK signaling pathway|Chemokine signaling pathway|Endocytosis|Hedgehog signaling pathway|Dopaminergic synapse|Olfactory transduction|Relaxin signaling pathway|Parathyroid hormone synthesis, secretion and action|GnRH secretion|Morphine addiction
Arrdc3	1398.906698	729.4934308	2403.026599	3.292798294	1.71931414	1.92E-59	2.60E-58	Up	16.12945852	16.73083575	4.394968911	5.080844544	3.950984444	309945	arrestin domain containing 3	GO:0001659,GO:0005737,GO:0005764,GO:0005768,GO:0005769,GO:0005886,GO:0015031,GO:0031651,GO:0031699,GO:0043588,GO:0051443,GO:0060613,GO:0071878,GO:0090327,GO:0120163	temperature homeostasis|cytoplasm|lysosome|endosome|early endosome|plasma membrane|protein transport|negative regulation of heat generation|beta-3 adrenergic receptor binding|skin development|positive regulation of ubiquitin-protein transferase activity|fat pad development|negative regulation of adenylate cyclase-activating adrenergic receptor signaling pathway|negative regulation of locomotion i…
Arrdc4	1269.848549	435.0788101	2522.003157	5.799325277	2.53588506	3.76E-137	1.11E-135	Up	17.68521167	17.76134474	2.868779991	2.49275896	2.864691163	293019	arrestin domain containing 4	GO:0005737,GO:0005768,GO:0005769,GO:0005886,GO:0006511,GO:0015031,GO:0016567,GO:0043231,GO:0051443,GO:0140112,GO:1903561,GO:1990756	cytoplasm|endosome|early endosome|plasma membrane|ubiquitin-dependent protein catabolic process|protein transport|protein ubiquitination|intracellular membrane-bounded organelle|positive regulation of ubiquitin-protein transferase activity|extracellular vesicle biogenesis|extracellular vesicle|ubiquitin ligase-substrate adaptor activity
Arsi	5673.768613	9337.667151	177.9208052	0.019055167	-5.71367393	0	0	Down	2.679773933	3.161775047	127.4456276	136.1382451	148.7562216	307404	arylsulfatase family, member I	GO:0005576,GO:0005783,GO:0008484,GO:0046872	extracellular region|endoplasmic reticulum|sulfuric ester hydrolase activity|metal ion binding
Arsj	590.7341597	147.0257588	1256.296761	8.543655105	3.094853409	5.46E-83	1.01E-81	Up	22.20636398	17.37050017	1.847984492	2.151595578	2.232618045	311013	arylsulfatase family, member J	GO:0015629	actin cytoskeleton
Art1	3.09254879	0	7.731371974	41.43070205	5.372628362	0.014314682	0.024224847	Up	0.037688271	0.264344749	0	0	0	308873	ADP-ribosyltransferase 1	GO:0003950,GO:0006471,GO:0009986,GO:0018120,GO:0031225,GO:0106274,GO:0106275	NAD+ ADP-ribosyltransferase activity|protein ADP-ribosylation|cell surface|peptidyl-arginine ADP-ribosylation|anchored component of membrane|NAD+-protein-arginine ADP-ribosyltransferase activity|NADP+-protein-arginine ADP-ribosyltransferase activity
Art3	5.032906385	0.328276806	12.08985076	33.26126233	5.055771018	0.004392118	0.008088342	Up	0.103874533	0.069387983	0	0.006356757	0	305235	ADP-ribosyltransferase 3	GO:0003950,GO:0016021,GO:0018120,GO:0106274,GO:0106275	NAD+ ADP-ribosyltransferase activity|integral component of membrane|peptidyl-arginine ADP-ribosylation|NAD+-protein-arginine ADP-ribosyltransferase activity|NADP+-protein-arginine ADP-ribosyltransferase activity
Artn	219.0222707	342.4747758	33.84351302	0.098811899	-3.339171409	3.20E-37	2.89E-36	Down	0.10263889	0.122127088	1.024190807	1.092329436	0.944043474	362572	artemin	GO:0005102,GO:0005615,GO:0007165,GO:0007411,GO:0007422,GO:0008083,GO:0030116,GO:0030971,GO:0050930,GO:0061146,GO:0097021	signaling receptor binding|extracellular space|signal transduction|axon guidance|peripheral nervous system development|growth factor activity|glial cell-derived neurotrophic factor receptor binding|receptor tyrosine kinase binding|induction of positive chemotaxis|Peyer's patch morphogenesis|lymphocyte migration into lymphoid organs
Arvcf	509.1439411	109.7610872	1108.218222	10.08279364	3.333823517	5.33E-63	7.61E-62	Up	8.342035087	8.257201193	0.47035315	0.963004834	0.778740382	303798	ARVCF, delta catenin family member	GO:0005634,GO:0005737,GO:0005886,GO:0005912,GO:0007043,GO:0007275,GO:0016339,GO:0045296,GO:0098609	nucleus|cytoplasm|plasma membrane|adherens junction|cell-cell junction assembly|multicellular organism development|calcium-dependent cell-cell adhesion via plasma membrane cell adhesion molecules|cadherin binding|cell-cell adhesion
Asah2	821.1678922	569.5464098	1198.600116	2.10511908	1.073901844	3.15E-19	1.71E-18	Up	4.75508078	5.053699142	2.123738434	1.894002444	2.251463981	114104	N-acylsphingosine amidohydrolase 2	GO:0000139,GO:0005509,GO:0005576,GO:0005615,GO:0005739,GO:0005794,GO:0005886,GO:0005887,GO:0005901,GO:0006670,GO:0006672,GO:0006915,GO:0007346,GO:0008270,GO:0010033,GO:0016020,GO:0017040,GO:0042759,GO:0044241,GO:0045121,GO:0046512,GO:0046513,GO:0046514,GO:0070062,GO:0070774,GO:0071345,GO:0071633,GO:0102121,GO:2001234	Golgi membrane|calcium ion binding|extracellular region|extracellular space|mitochondrion|Golgi apparatus|plasma membrane|integral component of plasma membrane|caveola|sphingosine metabolic process|ceramide metabolic process|apoptotic process|regulation of mitotic cell cycle|zinc ion binding|response to organic substance|membrane|N-acylsphingosine amidohydrolase activity|long-chain fatty acid bio…	rno00600,rno04071	Sphingolipid metabolism|Sphingolipid signaling pathway
Asap2	951.670286	589.7764189	1494.511087	2.534166906	1.341511547	2.24E-37	2.03E-36	Up	4.133825921	4.336841443	1.546803539	1.480158733	1.470706082	362719		GO:0005096,GO:0005737,GO:0043547,GO:0046872	GTPase activator activity|cytoplasm|positive regulation of GTPase activity|metal ion binding	rno04144,rno04666	Endocytosis|Fc gamma R-mediated phagocytosis
Asap3	2409.810414	1454.751082	3842.399413	2.641250986	1.401221401	3.12E-66	4.64E-65	Up	15.75344172	16.60410289	5.055262889	5.581962395	5.842528542	684122		GO:0001726,GO:0005096,GO:0005654,GO:0005829,GO:0005925,GO:0016477,GO:0043231,GO:0043547,GO:0046872,GO:0051492	ruffle|GTPase activator activity|nucleoplasm|cytosol|focal adhesion|cell migration|intracellular membrane-bounded organelle|positive regulation of GTPase activity|metal ion binding|regulation of stress fiber assembly	rno04144,rno04666	Endocytosis|Fc gamma R-mediated phagocytosis
Asb2	16.80118236	6.402620716	32.39902482	5.053854851	2.33738423	0.00224979	0.00433505	Up	0.210764936	0.161168142	0.026512898	0.04073076	0.031698416	299266	ankyrin repeat and SOCS box-containing 2	GO:0000151,GO:0000209,GO:0006511,GO:0016567,GO:0031466,GO:0035556,GO:0035914,GO:0045445,GO:0061630	ubiquitin ligase complex|protein polyubiquitination|ubiquitin-dependent protein catabolic process|protein ubiquitination|Cul5-RING ubiquitin ligase complex|intracellular signal transduction|skeletal muscle cell differentiation|myoblast differentiation|ubiquitin protein ligase activity
Asb5	60.98271828	35.56981107	99.1020791	2.787583218	1.479014874	0.000344842	0.000744373	Up	0.463289962	0.725336203	0.171631515	0.170110312	0.231677438	361187	ankyrin repeat and SOCS box-containing 5	GO:0016021,GO:0016567,GO:0035556,GO:0045732	integral component of membrane|protein ubiquitination|intracellular signal transduction|positive regulation of protein catabolic process
Ascl2	12.20724023	0.684945305	29.49068261	43.48653593	5.442496885	5.04E-05	0.000118999	Up	0.451611931	0.609153215	0.033211959	0	0	24209	achaete-scute family bHLH transcription factor 2	GO:0000122,GO:0000977,GO:0000978,GO:0000981,GO:0001227,GO:0001666,GO:0001701,GO:0001890,GO:0003700,GO:0005634,GO:0005737,GO:0006357,GO:0007423,GO:0010626,GO:0030154,GO:0030182,GO:0035019,GO:0043565,GO:0045944,GO:0046983,GO:0050767,GO:0060708,GO:0060712,GO:0070888,GO:0090575,GO:1990837	negative regulation of transcription by RNA polymerase II|RNA polymerase II transcription regulatory region sequence-specific DNA binding|RNA polymerase II cis-regulatory region sequence-specific DNA binding|DNA-binding transcription factor activity, RNA polymerase II-specific|DNA-binding transcription repressor activity, RNA polymerase II-specific|response to hypoxia|in utero embryonic developme…			bHLH
Asf1b	204.8089395	331.026288	15.48291668	0.046769468	-4.418289156	4.67E-06	1.22E-05	Down	0.459575979	0.047637287	5.605746916	4.4805136	4.528476576	304648	anti-silencing function 1B histone chaperone	GO:0000785,GO:0001835,GO:0005654,GO:0006334,GO:0006335,GO:0006336,GO:0032991,GO:0042393	chromatin|blastocyst hatching|nucleoplasm|nucleosome assembly|DNA replication-dependent nucleosome assembly|DNA replication-independent nucleosome assembly|protein-containing complex|histone binding
Asgr1	3.095453662	0	7.738634156	41.46719525	5.373898565	0.011671874	0.020063686	Up	0.2122662	0.09667732	0	0	0	24210	asialoglycoprotein receptor 1	GO:0004873,GO:0006897,GO:0016021,GO:0030246,GO:0031668,GO:0042802,GO:0046872	asialoglycoprotein receptor activity|endocytosis|integral component of membrane|carbohydrate binding|cellular response to extracellular stimulus|identical protein binding|metal ion binding	rno04918	Thyroid hormone synthesis
Asic1	5.61199272	0.328276806	13.53756659	37.24483666	5.21896853	0.002419443	0.004636745	Up	0.061765613	0.07141034	0	0.004361352	0	79123	acid sensing ion channel subunit 1	GO:0001662,GO:0001975,GO:0005216,GO:0005261,GO:0005794,GO:0005886,GO:0005887,GO:0006812,GO:0007613,GO:0008306,GO:0009986,GO:0010447,GO:0015280,GO:0016021,GO:0019233,GO:0022839,GO:0034220,GO:0035725,GO:0042391,GO:0044736,GO:0045202,GO:0046929,GO:0050915,GO:0070207,GO:0070588,GO:0071467	behavioral fear response|response to amphetamine|ion channel activity|cation channel activity|Golgi apparatus|plasma membrane|integral component of plasma membrane|cation transport|memory|associative learning|cell surface|response to acidic pH|ligand-gated sodium channel activity|integral component of membrane|sensory perception of pain|ion gated channel activity|ion transmembrane transport|sodiu…	rno04750	Inflammatory mediator regulation of TRP channels
Asns	7194.149964	9576.859975	3620.084948	0.377999394	-1.403544171	2.03E-163	7.35E-162	Down	35.45060917	35.04074959	83.7901003	84.64837544	82.48733178	25612	asparagine synthetase (glutamine-hydrolyzing)	GO:0001889,GO:0004066,GO:0005524,GO:0005829,GO:0006520,GO:0006529,GO:0006541,GO:0009416,GO:0009612,GO:0009636,GO:0031427,GO:0031667,GO:0032354,GO:0032870,GO:0042149,GO:0042802,GO:0043066,GO:0043200,GO:0045931,GO:0070981	liver development|asparagine synthase (glutamine-hydrolyzing) activity|ATP binding|cytosol|cellular amino acid metabolic process|asparagine biosynthetic process|glutamine metabolic process|response to light stimulus|response to mechanical stimulus|response to toxic substance|response to methotrexate|response to nutrient levels|response to follicle-stimulating hormone|cellular response to hormone …	rno00250	Alanine, aspartate and glutamate metabolism
Aspa	37.15473428	15.50243511	69.63318304	4.486638257	2.165634869	2.97E-05	7.20E-05	Up	0.466115347	0.363258154	0.082522444	0.100364412	0.065775049	79251	aspartoacylase	GO:0005634,GO:0005737,GO:0005829,GO:0016788,GO:0016811,GO:0019807,GO:0022010,GO:0042802,GO:0046872,GO:0048714	nucleus|cytoplasm|cytosol|hydrolase activity, acting on ester bonds|hydrolase activity, acting on carbon-nitrogen (but not peptide) bonds, in linear amides|aspartoacylase activity|central nervous system myelination|identical protein binding|metal ion binding|positive regulation of oligodendrocyte differentiation	rno00250,rno00340	Alanine, aspartate and glutamate metabolism|Histidine metabolism
Aspg	6.810662302	1.358763794	14.98851006	11.05893804	3.467140949	0.007473204	0.013273405	Up	0.162273091	0.173436967	0.010342551	0.009930543	0.020608994	246266	asparaginase	GO:0003847,GO:0004067,GO:0004622,GO:0006520,GO:0006528,GO:0006644,GO:0016042,GO:0016747,GO:0102545	1-alkyl-2-acetylglycerophosphocholine esterase activity|asparaginase activity|lysophospholipase activity|cellular amino acid metabolic process|asparagine metabolic process|phospholipid metabolic process|lipid catabolic process|acyltransferase activity, transferring groups other than amino-acyl groups|phosphatidyl phospholipase B activity
Aspm	265.6069377	374.6637509	102.021718	0.27230552	-1.876701867	1.83E-18	9.64E-18	Down	0.297649746	0.295430539	1.127512539	0.958871368	0.84519765	289054	assembly factor for spindle microtubules	GO:0000922,GO:0001764,GO:0002052,GO:0005516,GO:0005634,GO:0005737,GO:0005813,GO:0005874,GO:0007051,GO:0007283,GO:0007420,GO:0008584,GO:0016324,GO:0021873,GO:0021987,GO:0030496,GO:0036449,GO:0045665,GO:0045769,GO:0048477,GO:0048589,GO:0051445,GO:0051653,GO:0051661,GO:0072687,GO:0090263,GO:0090306,GO:0097150,GO:0097431	spindle pole|neuron migration|positive regulation of neuroblast proliferation|calmodulin binding|nucleus|cytoplasm|centrosome|microtubule|spindle organization|spermatogenesis|brain development|male gonad development|apical plasma membrane|forebrain neuroblast division|cerebral cortex development|midbody|microtubule minus-end|negative regulation of neuron differentiation|negative regulation of asy…
Asrgl1	455.5001704	324.6361812	651.7961541	2.007847517	1.00564971	9.96E-12	3.85E-11	Up	8.659846346	8.056457956	3.96780442	3.684646096	3.551984433	246307	asparaginase and isoaspartyl peptidase 1	GO:0001917,GO:0003948,GO:0004067,GO:0005737,GO:0006508,GO:0008798,GO:0033345	photoreceptor inner segment|N4-(beta-N-acetylglucosaminyl)-L-asparaginase activity|asparaginase activity|cytoplasm|proteolysis|beta-aspartyl-peptidase activity|asparagine catabolic process via L-aspartate	rno00250	Alanine, aspartate and glutamate metabolism
Astn1	34.18490831	51.17430093	8.70081938	0.17009318	-2.555602796	3.01E-05	7.29E-05	Down	0.017469707	0.035009189	0.114127596	0.120272031	0.180268264	304900	astrotactin 1	GO:0001764,GO:0005768,GO:0007158,GO:0007626,GO:0009897,GO:0016021,GO:0016477,GO:0098609	neuron migration|endosome|neuron cell-cell adhesion|locomotory behavior|external side of plasma membrane|integral component of membrane|cell migration|cell-cell adhesion
Astn2	1375.352026	27.3972796	3397.284144	124.0215146	6.954446604	2.44E-98	5.27E-97	Up	11.09603308	10.21926168	0.110109312	0.072336772	0.049078184	100361323	astrotactin 2	GO:0005509,GO:0005768,GO:0016021,GO:0043533,GO:0048105,GO:0060187,GO:2000009	calcium ion binding|endosome|integral component of membrane|inositol 1,3,4,5 tetrakisphosphate binding|establishment of body hair planar orientation|cell pole|negative regulation of protein localization to cell surface
Atad5	152.822953	210.8486269	65.78444214	0.311921445	-1.680745353	1.23E-06	3.39E-06	Down	0.378146218	0.131302462	0.740936811	0.838582845	0.620524857	303348		GO:0003677,GO:0005524,GO:0005634,GO:0006974,GO:0008283,GO:0008630,GO:0030890,GO:0031391,GO:0033260,GO:0042770,GO:0042771,GO:0045190,GO:0045740,GO:0048304,GO:0061860,GO:0090305,GO:0090618,GO:1901990,GO:1902166,GO:1902230,GO:1902751	DNA binding|ATP binding|nucleus|cellular response to DNA damage stimulus|cell population proliferation|intrinsic apoptotic signaling pathway in response to DNA damage|positive regulation of B cell proliferation|Elg1 RFC-like complex|nuclear DNA replication|signal transduction in response to DNA damage|intrinsic apoptotic signaling pathway in response to DNA damage by p53 class mediator|isotype sw…
Atat1	358.6922101	248.3965355	524.135722	2.109246449	1.076727673	4.21E-10	1.48E-09	Up	5.60758063	5.435225596	2.06268176	2.653139151	2.326519609	361789	alpha tubulin acetyltransferase 1	GO:0004468,GO:0005737,GO:0005794,GO:0005819,GO:0005829,GO:0005874,GO:0005905,GO:0005925,GO:0007283,GO:0019799,GO:0021542,GO:0030424,GO:0045598,GO:0048666,GO:0070507,GO:0071929,GO:0072686,GO:0097427,GO:1900227	lysine N-acetyltransferase activity, acting on acetyl phosphate as donor|cytoplasm|Golgi apparatus|spindle|cytosol|microtubule|clathrin-coated pit|focal adhesion|spermatogenesis|tubulin N-acetyltransferase activity|dentate gyrus development|axon|regulation of fat cell differentiation|neuron development|regulation of microtubule cytoskeleton organization|alpha-tubulin acetylation|mitotic spindle|m…
Atcay	123.1686977	199.8005381	8.220937132	0.041148833	-4.603004688	8.25E-26	5.54E-25	Down	0.100312829	0.07035921	1.879684631	1.675890457	2.025647575	362826	ATCAY kinesin light chain interacting caytaxin	GO:0004309,GO:0005737,GO:0005739,GO:0006798,GO:0006915,GO:0019894,GO:0030424,GO:0030425,GO:0030426,GO:0031175,GO:0031966,GO:0032880,GO:0043005,GO:0044306,GO:0045202,GO:0048311,GO:0048471,GO:0098793,GO:2000212	exopolyphosphatase activity|cytoplasm|mitochondrion|polyphosphate catabolic process|apoptotic process|kinesin binding|axon|dendrite|growth cone|neuron projection development|mitochondrial membrane|regulation of protein localization|neuron projection|neuron projection terminus|synapse|mitochondrion distribution|perinuclear region of cytoplasm|presynapse|negative regulation of glutamate metabolic p…
Atf3	209.6315525	332.2988241	25.63064498	0.077114529	-3.696853479	3.31E-35	2.85E-34	Down	0.44040568	0.289593404	4.776194424	4.535395258	3.434596886	25389	activating transcription factor 3	GO:0000122,GO:0000976,GO:0000977,GO:0000978,GO:0000981,GO:0001227,GO:0001228,GO:0001709,GO:0003677,GO:0003700,GO:0005634,GO:0005654,GO:0005730,GO:0006094,GO:0006357,GO:0008284,GO:0010628,GO:0030968,GO:0034198,GO:0035914,GO:0042802,GO:0042803,GO:0045892,GO:0045944,GO:0046982,GO:0070373,GO:1903984,GO:1990440,GO:1990622,GO:1990837	negative regulation of transcription by RNA polymerase II|transcription cis-regulatory region binding|RNA polymerase II transcription regulatory region sequence-specific DNA binding|RNA polymerase II cis-regulatory region sequence-specific DNA binding|DNA-binding transcription factor activity, RNA polymerase II-specific|DNA-binding transcription repressor activity, RNA polymerase II-specific|DNA-…			TF_bZIP
Atf4	13636.15778	18556.82402	6255.158411	0.337076615	-1.568851552	2.15E-240	1.22E-238	Down	102.3463607	104.6812172	268.8865484	283.1811176	274.307979	79255	activating transcription factor 4	GO:0000122,GO:0000976,GO:0000977,GO:0000978,GO:0000981,GO:0001228,GO:0003677,GO:0003700,GO:0005634,GO:0005654,GO:0005667,GO:0005737,GO:0005813,GO:0006094,GO:0006355,GO:0006357,GO:0006874,GO:0007214,GO:0007623,GO:0008022,GO:0008140,GO:0009636,GO:0010575,GO:0010628,GO:0016607,GO:0019901,GO:0030182,GO:0030282,GO:0030968,GO:0031667,GO:0032057,GO:0032590,GO:0032922,GO:0032991,GO:0034198,GO:0034399,GO:…	negative regulation of transcription by RNA polymerase II|transcription cis-regulatory region binding|RNA polymerase II transcription regulatory region sequence-specific DNA binding|RNA polymerase II cis-regulatory region sequence-specific DNA binding|DNA-binding transcription factor activity, RNA polymerase II-specific|DNA-binding transcription activator activity, RNA polymerase II-specific|DNA …	rno04010,rno04022,rno04137,rno04141,rno04151,rno04210,rno04211,rno04261,rno04668,rno04720,rno04722,rno04725,rno04728,rno04911,rno04912,rno04915,rno04918,rno04922,rno04925,rno04926,rno04927,rno04928,rno04932,rno04934,rno04935,rno05010,rno05012,rno05014,rno05020,rno05022,rno05030,rno05031,rno05034,rno05161,rno05163,rno05166,rno05203,rno05215,rno05417	MAPK signaling pathway|cGMP-PKG signaling pathway|Mitophagy - animal|Protein processing in endoplasmic reticulum|PI3K-Akt signaling pathway|Apoptosis|Longevity regulating pathway|Adrenergic signaling in cardiomyocytes|TNF signaling pathway|Long-term potentiation|Neurotrophin signaling pathway|Cholinergic synapse|Dopaminergic synapse|Insulin secretion|GnRH signaling pathway|Estrogen signaling path…	TF_bZIP
Atf6	6436.856034	8283.85002	3666.365054	0.442570867	-1.176019608	2.55E-77	4.39E-76	Down	13.70896061	14.82484948	28.28597264	30.82018489	27.64482629	304962	activating transcription factor 6	GO:0000139,GO:0000976,GO:0000977,GO:0000978,GO:0000981,GO:0001228,GO:0001654,GO:0003700,GO:0005515,GO:0005634,GO:0005737,GO:0005783,GO:0005794,GO:0006357,GO:0007601,GO:0010508,GO:0016020,GO:0030176,GO:0030968,GO:0031625,GO:0035497,GO:0042802,GO:0043065,GO:0043565,GO:0045944,GO:0046982,GO:1903893,GO:1990440,GO:1990837	Golgi membrane|transcription cis-regulatory region binding|RNA polymerase II transcription regulatory region sequence-specific DNA binding|RNA polymerase II cis-regulatory region sequence-specific DNA binding|DNA-binding transcription factor activity, RNA polymerase II-specific|DNA-binding transcription activator activity, RNA polymerase II-specific|eye development|DNA-binding transcription facto…	rno04141,rno05010,rno05012,rno05014,rno05022,rno05417	Protein processing in endoplasmic reticulum|Alzheimer disease|Parkinson disease|Amyotrophic lateral sclerosis|Pathways of neurodegeneration - multiple diseases|Lipid and atherosclerosis	TF_bZIP
Atoh8	120.3997043	23.04565535	266.4307778	11.57528347	3.532975619	5.29E-28	3.79E-27	Up	3.380090412	2.960605542	0.23081962	0.211071085	0.295676153	500200	atonal bHLH transcription factor 8	GO:0000978,GO:0000981,GO:0001704,GO:0001937,GO:0003700,GO:0005634,GO:0005654,GO:0005737,GO:0006357,GO:0010595,GO:0010629,GO:0030182,GO:0035148,GO:0045603,GO:0045892,GO:0045893,GO:0046983,GO:0051450,GO:0060395,GO:0070888,GO:0140297,GO:1902895	RNA polymerase II cis-regulatory region sequence-specific DNA binding|DNA-binding transcription factor activity, RNA polymerase II-specific|formation of primary germ layer|negative regulation of endothelial cell proliferation|DNA-binding transcription factor activity|nucleus|nucleoplasm|cytoplasm|regulation of transcription by RNA polymerase II|positive regulation of endothelial cell migration|ne…			bHLH
Atp10a	1536.648166	2318.371911	364.0625476	0.15703998	-2.670796203	1.03E-158	3.54E-157	Down	1.717677683	2.003013564	10.73063268	10.55689277	10.58771794	365266	ATPase phospholipid transporting 10A (putative)	GO:0000287,GO:0005524,GO:0005783,GO:0005886,GO:0005887,GO:0045332,GO:0140326,GO:0140345,GO:0140351,GO:1903527,GO:1990531	magnesium ion binding|ATP binding|endoplasmic reticulum|plasma membrane|integral component of plasma membrane|phospholipid translocation|ATPase-coupled intramembrane lipid transporter activity|phosphatidylcholine flippase activity|glycosylceramide flippase activity|positive regulation of membrane tubulation|phospholipid-translocating ATPase complex
Atp12a	19.26218778	32.1036463	0	0.005540525	-7.495761495	6.26E-06	1.62E-05	Down	0	0	0.041091117	0.202907328	0.304125168	171028	ATPase H+/K+ transporting non-gastric alpha2 subunit	GO:0005391,GO:0005515,GO:0005524,GO:0005886,GO:0006883,GO:0006885,GO:0008900,GO:0010038,GO:0010248,GO:0014070,GO:0016021,GO:0016323,GO:0016324,GO:0030007,GO:0036376,GO:0046872,GO:0055075,GO:0071805,GO:1902600,GO:1990573	P-type sodium:potassium-exchanging transporter activity|protein binding|ATP binding|plasma membrane|cellular sodium ion homeostasis|regulation of pH|P-type potassium:proton transporter activity|response to metal ion|establishment or maintenance of transmembrane electrochemical gradient|response to organic cyclic compound|integral component of membrane|basolateral plasma membrane|apical plasma mem…	rno00190	Oxidative phosphorylation
Atp13a4	2.319572974	0	5.798932435	31.07502171	4.957683494	0.038942243	0.06093711	Up	0.011981199	0.060025629	0	0	0	288026	ATPase 13A4	GO:0005524,GO:0005789,GO:0006874,GO:0016021,GO:0019829,GO:0031901,GO:0031902,GO:0046872,GO:0055038,GO:0098655	ATP binding|endoplasmic reticulum membrane|cellular calcium ion homeostasis|integral component of membrane|ATPase-coupled cation transmembrane transporter activity|early endosome membrane|late endosome membrane|metal ion binding|recycling endosome membrane|cation transmembrane transport
Atp1a1	20954.31356	26263.34774	12990.76228	0.494643522	-1.015538913	4.72E-98	1.02E-96	Down	102.8298813	99.12993535	187.4706575	175.8044068	186.0727237	24211	ATPase Na+/K+ transporting subunit alpha 1	GO:0002026,GO:0002028,GO:0005391,GO:0005515,GO:0005524,GO:0005768,GO:0005783,GO:0005794,GO:0005886,GO:0005890,GO:0005901,GO:0006813,GO:0006814,GO:0006883,GO:0008217,GO:0010248,GO:0014069,GO:0014704,GO:0015988,GO:0016020,GO:0016021,GO:0016311,GO:0016323,GO:0016324,GO:0016328,GO:0016791,GO:0019901,GO:0019904,GO:0030007,GO:0030315,GO:0030424,GO:0030506,GO:0030955,GO:0031090,GO:0031402,GO:0031947,GO:…	regulation of the force of heart contraction|regulation of sodium ion transport|P-type sodium:potassium-exchanging transporter activity|protein binding|ATP binding|endosome|endoplasmic reticulum|Golgi apparatus|plasma membrane|sodium:potassium-exchanging ATPase complex|caveola|potassium ion transport|sodium ion transport|cellular sodium ion homeostasis|regulation of blood pressure|establishment o…	rno04022,rno04024,rno04260,rno04261,rno04911,rno04918,rno04919,rno04925,rno04960,rno04961,rno04964,rno04970,rno04971,rno04972,rno04973,rno04974,rno04976,rno04978	cGMP-PKG signaling pathway|cAMP signaling pathway|Cardiac muscle contraction|Adrenergic signaling in cardiomyocytes|Insulin secretion|Thyroid hormone synthesis|Thyroid hormone signaling pathway|Aldosterone synthesis and secretion|Aldosterone-regulated sodium reabsorption|Endocrine and other factor-regulated calcium reabsorption|Proximal tubule bicarbonate reclamation|Salivary secretion|Gastric ac…
Atp1a3	28.9180374	44.00923872	6.281235411	0.142780977	-2.808124311	0.000244577	0.000537085	Down	0.007659229	0.0920943	0.468637977	0.274199989	0.196979204	24213	ATPase Na+/K+ transporting subunit alpha 3	GO:0001540,GO:0001917,GO:0005391,GO:0005515,GO:0005524,GO:0005634,GO:0005737,GO:0005783,GO:0005794,GO:0005886,GO:0005890,GO:0006813,GO:0006814,GO:0006883,GO:0007613,GO:0008344,GO:0008542,GO:0010248,GO:0016020,GO:0021987,GO:0030007,GO:0030424,GO:0031090,GO:0031748,GO:0035235,GO:0036376,GO:0042383,GO:0042493,GO:0043025,GO:0043209,GO:0043395,GO:0044305,GO:0044326,GO:0044327,GO:0045202,GO:0046872,GO:…	amyloid-beta binding|photoreceptor inner segment|P-type sodium:potassium-exchanging transporter activity|protein binding|ATP binding|nucleus|cytoplasm|endoplasmic reticulum|Golgi apparatus|plasma membrane|sodium:potassium-exchanging ATPase complex|potassium ion transport|sodium ion transport|cellular sodium ion homeostasis|memory|adult locomotory behavior|visual learning|establishment or maintena…	rno04022,rno04024,rno04260,rno04261,rno04911,rno04918,rno04919,rno04925,rno04960,rno04961,rno04964,rno04970,rno04971,rno04972,rno04973,rno04974,rno04976,rno04978	cGMP-PKG signaling pathway|cAMP signaling pathway|Cardiac muscle contraction|Adrenergic signaling in cardiomyocytes|Insulin secretion|Thyroid hormone synthesis|Thyroid hormone signaling pathway|Aldosterone synthesis and secretion|Aldosterone-regulated sodium reabsorption|Endocrine and other factor-regulated calcium reabsorption|Proximal tubule bicarbonate reclamation|Salivary secretion|Gastric ac…
Atp1b1	2204.999422	3298.489868	564.763753	0.1712241	-2.546042321	4.57E-186	1.95E-184	Down	7.548269475	6.94237948	36.94695518	36.98833933	39.92778832	25650	ATPase Na+/K+ transporting subunit beta 1	GO:0001666,GO:0001671,GO:0001824,GO:0005391,GO:0005515,GO:0005886,GO:0005890,GO:0005901,GO:0006813,GO:0006814,GO:0006874,GO:0006883,GO:0007155,GO:0008022,GO:0010248,GO:0010468,GO:0010882,GO:0014704,GO:0016020,GO:0016323,GO:0016324,GO:0016328,GO:0019901,GO:0030001,GO:0030007,GO:0030315,GO:0030674,GO:0031090,GO:0032781,GO:0035725,GO:0036126,GO:0036376,GO:0042383,GO:0046034,GO:0046982,GO:0050790,GO:…	response to hypoxia|ATPase activator activity|blastocyst development|P-type sodium:potassium-exchanging transporter activity|protein binding|plasma membrane|sodium:potassium-exchanging ATPase complex|caveola|potassium ion transport|sodium ion transport|cellular calcium ion homeostasis|cellular sodium ion homeostasis|cell adhesion|protein C-terminus binding|establishment or maintenance of transmem…	rno04022,rno04024,rno04260,rno04261,rno04911,rno04918,rno04919,rno04925,rno04960,rno04961,rno04964,rno04970,rno04971,rno04972,rno04973,rno04974,rno04976,rno04978	cGMP-PKG signaling pathway|cAMP signaling pathway|Cardiac muscle contraction|Adrenergic signaling in cardiomyocytes|Insulin secretion|Thyroid hormone synthesis|Thyroid hormone signaling pathway|Aldosterone synthesis and secretion|Aldosterone-regulated sodium reabsorption|Endocrine and other factor-regulated calcium reabsorption|Proximal tubule bicarbonate reclamation|Salivary secretion|Gastric ac…
Atp1b2	48.55515666	13.88291951	100.5635124	7.248451133	2.857672749	1.60E-09	5.43E-09	Up	0.871050857	1.038161188	0.096423975	0.109416047	0.14847057	24214	ATPase Na+/K+ transporting subunit beta 2	GO:0001671,GO:0001895,GO:0001917,GO:0005391,GO:0005737,GO:0005886,GO:0005890,GO:0006883,GO:0009897,GO:0010248,GO:0010976,GO:0016020,GO:0016324,GO:0016328,GO:0021670,GO:0021678,GO:0021944,GO:0030007,GO:0030674,GO:0031253,GO:0031589,GO:0032781,GO:0036376,GO:0044298,GO:0045494,GO:0046982,GO:0050790,GO:0050821,GO:0051117,GO:0061744,GO:0071944,GO:0086009,GO:0097449,GO:0097450,GO:0098984,GO:0120036,GO:…	ATPase activator activity|retina homeostasis|photoreceptor inner segment|P-type sodium:potassium-exchanging transporter activity|cytoplasm|plasma membrane|sodium:potassium-exchanging ATPase complex|cellular sodium ion homeostasis|external side of plasma membrane|establishment or maintenance of transmembrane electrochemical gradient|positive regulation of neuron projection development|membrane|api…	rno04022,rno04024,rno04260,rno04261,rno04911,rno04918,rno04919,rno04925,rno04960,rno04961,rno04964,rno04970,rno04971,rno04972,rno04973,rno04974,rno04976,rno04978	cGMP-PKG signaling pathway|cAMP signaling pathway|Cardiac muscle contraction|Adrenergic signaling in cardiomyocytes|Insulin secretion|Thyroid hormone synthesis|Thyroid hormone signaling pathway|Aldosterone synthesis and secretion|Aldosterone-regulated sodium reabsorption|Endocrine and other factor-regulated calcium reabsorption|Proximal tubule bicarbonate reclamation|Salivary secretion|Gastric ac…
Atp2a1	84.21912367	27.56264101	169.2038477	6.150831497	2.620781454	4.52E-10	1.58E-09	Up	1.129160427	1.637783136	0.324608963	0.108724803	0.172989202	116601	ATPase sarcoplasmic/endoplasmic reticulum Ca2+ transporting 1	GO:0005338,GO:0005388,GO:0005509,GO:0005515,GO:0005524,GO:0005739,GO:0005783,GO:0005789,GO:0005793,GO:0006816,GO:0006874,GO:0006937,GO:0006942,GO:0008553,GO:0008637,GO:0015931,GO:0016020,GO:0016021,GO:0016529,GO:0016887,GO:0030899,GO:0031448,GO:0031673,GO:0031674,GO:0032470,GO:0032471,GO:0033017,GO:0034976,GO:0042803,GO:0043231,GO:0043434,GO:0045988,GO:0048471,GO:0051561,GO:0051659,GO:0070059,GO:…	nucleotide-sugar transmembrane transporter activity|P-type calcium transporter activity|calcium ion binding|protein binding|ATP binding|mitochondrion|endoplasmic reticulum|endoplasmic reticulum membrane|endoplasmic reticulum-Golgi intermediate compartment|calcium ion transport|cellular calcium ion homeostasis|regulation of muscle contraction|regulation of striated muscle contraction|P-type proton…	rno04020,rno04022,rno04024,rno04260,rno04261,rno04919,rno04972,rno05010,rno05017,rno05022,rno05410,rno05412,rno05414,rno05415	Calcium signaling pathway|cGMP-PKG signaling pathway|cAMP signaling pathway|Cardiac muscle contraction|Adrenergic signaling in cardiomyocytes|Thyroid hormone signaling pathway|Pancreatic secretion|Alzheimer disease|Spinocerebellar ataxia|Pathways of neurodegeneration - multiple diseases|Hypertrophic cardiomyopathy|Arrhythmogenic right ventricular cardiomyopathy|Dilated cardiomyopathy|Diabetic car…
Atp2a3	77.76725635	128.9679474	0.96621977	0.007496632	-7.05954166	4.62E-11	1.71E-10	Down	0	0.011029906	0.663007373	0.72248556	0.59241407	25391	ATPase sarcoplasmic/endoplasmic reticulum Ca2+ transporting 3	GO:0005388,GO:0005509,GO:0005524,GO:0005783,GO:0006874,GO:0006919,GO:0008553,GO:0008656,GO:0015085,GO:0016021,GO:0016529,GO:0016887,GO:0030899,GO:0031090,GO:0032469,GO:0033017,GO:0044325,GO:0046872,GO:0070059,GO:0070588,GO:0097421,GO:1900121,GO:1902600,GO:1903515	P-type calcium transporter activity|calcium ion binding|ATP binding|endoplasmic reticulum|cellular calcium ion homeostasis|activation of cysteine-type endopeptidase activity involved in apoptotic process|P-type proton-exporting transporter activity|cysteine-type endopeptidase activator activity involved in apoptotic process|calcium ion transmembrane transporter activity|integral component of memb…	rno04020,rno04022,rno04024,rno04260,rno04261,rno04919,rno04972,rno05010,rno05017,rno05022,rno05410,rno05412,rno05414,rno05415	Calcium signaling pathway|cGMP-PKG signaling pathway|cAMP signaling pathway|Cardiac muscle contraction|Adrenergic signaling in cardiomyocytes|Thyroid hormone signaling pathway|Pancreatic secretion|Alzheimer disease|Spinocerebellar ataxia|Pathways of neurodegeneration - multiple diseases|Hypertrophic cardiomyopathy|Arrhythmogenic right ventricular cardiomyopathy|Dilated cardiomyopathy|Diabetic car…
Atp2b4	795.1770953	1041.643683	425.4772142	0.408514556	-1.29154061	4.95E-25	3.26E-24	Down	1.303039037	1.417022974	3.270823997	2.794728674	2.894087262	29600	ATPase plasma membrane Ca2+ transporting 4	GO:0003407,GO:0005388,GO:0005516,GO:0005524,GO:0005886,GO:0005887,GO:0006357,GO:0006816,GO:0006874,GO:0007283,GO:0010629,GO:0010751,GO:0014832,GO:0015085,GO:0016020,GO:0016323,GO:0016525,GO:0017080,GO:0019829,GO:0019901,GO:0021766,GO:0030018,GO:0030165,GO:0030315,GO:0030317,GO:0030346,GO:0032991,GO:0033138,GO:0036126,GO:0036487,GO:0042383,GO:0043005,GO:0043231,GO:0043537,GO:0045019,GO:0046872,GO:…	neural retina development|P-type calcium transporter activity|calmodulin binding|ATP binding|plasma membrane|integral component of plasma membrane|regulation of transcription by RNA polymerase II|calcium ion transport|cellular calcium ion homeostasis|spermatogenesis|negative regulation of gene expression|negative regulation of nitric oxide mediated signal transduction|urinary bladder smooth muscl…	rno04020,rno04022,rno04024,rno04261,rno04925,rno04961,rno04970,rno04972,rno04978	Calcium signaling pathway|cGMP-PKG signaling pathway|cAMP signaling pathway|Adrenergic signaling in cardiomyocytes|Aldosterone synthesis and secretion|Endocrine and other factor-regulated calcium reabsorption|Salivary secretion|Pancreatic secretion|Mineral absorption
Atp6v0d2	13.94973497	22.92748503	0.483109885	0.02108103	-5.567910811	0.000668677	0.001389928	Down	0	0.02094922	0.31981133	0.5373747	0.477951923	297932	ATPase H+ transporting V0 subunit D2	GO:0005768,GO:0005769,GO:0007034,GO:0007035,GO:0016020,GO:0016324,GO:0016471,GO:0033179,GO:0033181,GO:0046961,GO:1902600	endosome|early endosome|vacuolar transport|vacuolar acidification|membrane|apical plasma membrane|vacuolar proton-transporting V-type ATPase complex|proton-transporting V-type ATPase, V0 domain|plasma membrane proton-transporting V-type ATPase complex|proton-transporting ATPase activity, rotational mechanism|proton transmembrane transport	rno00190,rno04142,rno04145,rno04721,rno04966,rno05152,rno05165,rno05203,rno05323	Oxidative phosphorylation|Lysosome|Phagosome|Synaptic vesicle cycle|Collecting duct acid secretion|Tuberculosis|Human papillomavirus infection|Viral carcinogenesis|Rheumatoid arthritis
Atp6v0e2	357.8207312	521.9087139	111.6887572	0.214028658	-2.224124109	1.42E-31	1.12E-30	Down	3.547769188	3.777032606	14.14251522	14.48052934	17.40943575	436582	ATPase, H+ transporting V0 subunit e2	GO:0016021,GO:0016787,GO:0033179,GO:0046961,GO:0055085,GO:1902600	integral component of membrane|hydrolase activity|proton-transporting V-type ATPase, V0 domain|proton-transporting ATPase activity, rotational mechanism|transmembrane transport|proton transmembrane transport	rno00190,rno04145,rno04721,rno04966,rno05165,rno05323	Oxidative phosphorylation|Phagosome|Synaptic vesicle cycle|Collecting duct acid secretion|Human papillomavirus infection|Rheumatoid arthritis
Atp6v1c2	115.2943627	77.39429372	172.1444662	2.226133735	1.154540265	0.000204396	0.000452671	Up	1.642351841	1.358701028	0.748836454	0.440680878	0.625745508	362802	ATPase H+ transporting V1 subunit C2	GO:0000221,GO:0015078,GO:0030177,GO:0033180,GO:0042802,GO:0046961,GO:1902600	vacuolar proton-transporting V-type ATPase, V1 domain|proton transmembrane transporter activity|positive regulation of Wnt signaling pathway|proton-transporting V-type ATPase, V1 domain|identical protein binding|proton-transporting ATPase activity, rotational mechanism|proton transmembrane transport	rno00190,rno04145,rno04150,rno04721,rno04966,rno05165,rno05323	Oxidative phosphorylation|Phagosome|mTOR signaling pathway|Synaptic vesicle cycle|Collecting duct acid secretion|Human papillomavirus infection|Rheumatoid arthritis
Atp7a	1794.043754	1254.553328	2603.279392	2.075474248	1.053441031	1.63E-31	1.29E-30	Up	15.12302295	14.55724888	6.955259454	5.884489859	6.405090787	24941	ATPase copper transporting alpha	GO:0001568,GO:0001701,GO:0001836,GO:0001889,GO:0001974,GO:0002082,GO:0005375,GO:0005507,GO:0005524,GO:0005634,GO:0005770,GO:0005783,GO:0005794,GO:0005802,GO:0005829,GO:0005886,GO:0005902,GO:0006568,GO:0006570,GO:0006584,GO:0006825,GO:0006878,GO:0007005,GO:0007565,GO:0007595,GO:0007626,GO:0010041,GO:0010042,GO:0010043,GO:0010273,GO:0010288,GO:0010468,GO:0010592,GO:0014069,GO:0015677,GO:0016020,GO:…	blood vessel development|in utero embryonic development|release of cytochrome c from mitochondria|liver development|blood vessel remodeling|regulation of oxidative phosphorylation|copper ion transmembrane transporter activity|copper ion binding|ATP binding|nucleus|late endosome|endoplasmic reticulum|Golgi apparatus|trans-Golgi network|cytosol|plasma membrane|microvillus|tryptophan metabolic proce…	rno01524,rno04978	Platinum drug resistance|Mineral absorption
Atp7b	5.86525298	9.13127512	0.96621977	0.105868963	-3.239648384	0.037653781	0.059080946	Down	0	0.008420955	0.040173284	0.034715639	0.032020376	24218	ATPase copper transporting beta	GO:0005375,GO:0005507,GO:0005524,GO:0005770,GO:0005783,GO:0005794,GO:0005802,GO:0005886,GO:0005923,GO:0006825,GO:0006878,GO:0006882,GO:0007595,GO:0007623,GO:0008270,GO:0010043,GO:0015677,GO:0015680,GO:0016020,GO:0016021,GO:0016323,GO:0031410,GO:0032588,GO:0035434,GO:0043682,GO:0045177,GO:0046688,GO:0048471,GO:0051208,GO:0051591,GO:0060003,GO:0070160,GO:0071280,GO:0071287,GO:0140581,GO:1990637	copper ion transmembrane transporter activity|copper ion binding|ATP binding|late endosome|endoplasmic reticulum|Golgi apparatus|trans-Golgi network|plasma membrane|bicellular tight junction|copper ion transport|cellular copper ion homeostasis|cellular zinc ion homeostasis|lactation|circadian rhythm|zinc ion binding|response to zinc ion|copper ion import|protein maturation by copper ion transfer|…	rno01524,rno04978	Platinum drug resistance|Mineral absorption
Atp8a1	803.6764681	31.73854113	1961.583358	61.73583936	5.948036352	3.37E-224	1.76E-222	Up	6.380067822	6.633623062	0.094970378	0.102953198	0.085464079	289615		GO:0000287,GO:0005524,GO:0005783,GO:0005794,GO:0005802,GO:0005886,GO:0006869,GO:0007612,GO:0022857,GO:0030285,GO:0030335,GO:0031090,GO:0031410,GO:0043231,GO:0045332,GO:0055085,GO:0061092,GO:0140326,GO:0140327,GO:0140331,GO:0140346,GO:1990531	magnesium ion binding|ATP binding|endoplasmic reticulum|Golgi apparatus|trans-Golgi network|plasma membrane|lipid transport|learning|transmembrane transporter activity|integral component of synaptic vesicle membrane|positive regulation of cell migration|organelle membrane|cytoplasmic vesicle|intracellular membrane-bounded organelle|phospholipid translocation|transmembrane transport|positive regul…
Atp8b1	618.6760387	268.1144399	1144.518437	4.270388789	2.094367423	6.45E-54	7.98E-53	Up	5.077353399	4.655303122	1.040727991	0.942706911	1.083852637	291555	ATPase phospholipid transporting 8B1	GO:0000287,GO:0005319,GO:0005524,GO:0005654,GO:0005783,GO:0005794,GO:0005802,GO:0005829,GO:0005886,GO:0005887,GO:0006855,GO:0007030,GO:0007605,GO:0008206,GO:0015247,GO:0015711,GO:0015721,GO:0015917,GO:0016020,GO:0016324,GO:0016604,GO:0021650,GO:0031526,GO:0032420,GO:0032534,GO:0045176,GO:0045332,GO:0045892,GO:0060119,GO:0140326,GO:0140331,GO:0140345,GO:0140346,GO:1901612,GO:1903729,GO:1990531,GO:…	magnesium ion binding|lipid transporter activity|ATP binding|nucleoplasm|endoplasmic reticulum|Golgi apparatus|trans-Golgi network|cytosol|plasma membrane|integral component of plasma membrane|drug transmembrane transport|Golgi organization|sensory perception of sound|bile acid metabolic process|aminophospholipid flippase activity|organic anion transport|bile acid and bile salt transport|aminopho…
Atp8b3	2.128265602	0	5.320664005	28.51034767	4.833413727	0.048196255	0.073970795	Up	0.048564077	0.018247898	0	0	0	299616		GO:0000287,GO:0001669,GO:0005524,GO:0005802,GO:0005886,GO:0007030,GO:0007339,GO:0016021,GO:0045332,GO:0140326	magnesium ion binding|acrosomal vesicle|ATP binding|trans-Golgi network|plasma membrane|Golgi organization|binding of sperm to zona pellucida|integral component of membrane|phospholipid translocation|ATPase-coupled intramembrane lipid transporter activity
Atp8b4	73.1167892	15.49591184	159.5481052	10.2781976	3.361515388	6.46E-16	3.05E-15	Up	0.504537197	0.599288179	0.028749559	0.061342857	0.054104914	311396		GO:0000287,GO:0005524,GO:0005794,GO:0005886,GO:0016021	magnesium ion binding|ATP binding|Golgi apparatus|plasma membrane|integral component of membrane
Atp8b5p	7.729445135	11.59303965	1.934053357	0.167011705	-2.581978875	0.040305884	0.062812781	Down	0.010116766	0.01013697	0.07737562	0.023216646	0.062636376	691125		GO:0000287,GO:0001669,GO:0005524,GO:0005802,GO:0005886,GO:0007030,GO:0016021,GO:0045332,GO:0090555,GO:0140326,GO:0140345	magnesium ion binding|acrosomal vesicle|ATP binding|trans-Golgi network|plasma membrane|Golgi organization|integral component of membrane|phospholipid translocation|phosphatidylethanolamine flippase activity|ATPase-coupled intramembrane lipid transporter activity|phosphatidylcholine flippase activity
Atp9a	681.7803767	1048.303083	131.9963174	0.125905547	-2.989586252	4.00E-66	5.96E-65	Down	0.830646211	0.876110572	4.794600563	6.656017074	6.781735483	84011		GO:0000287,GO:0002020,GO:0005524,GO:0005769,GO:0005802,GO:0005886,GO:0016021,GO:0031901,GO:0032588,GO:0048471,GO:0055037,GO:0055038,GO:1903542,GO:1905279,GO:2001135	magnesium ion binding|protease binding|ATP binding|early endosome|trans-Golgi network|plasma membrane|integral component of membrane|early endosome membrane|trans-Golgi network membrane|perinuclear region of cytoplasm|recycling endosome|recycling endosome membrane|negative regulation of exosomal secretion|regulation of retrograde transport, endosome to Golgi|regulation of endocytic recycling
Atrn	8286.142936	11077.48915	4099.123613	0.370046386	-1.434221969	2.01E-155	6.67E-154	Down	12.86273177	13.6845423	33.22811418	31.78096045	31.51775081	83526	attractin	GO:0005604,GO:0005615,GO:0005737,GO:0005886,GO:0006954,GO:0006979,GO:0009887,GO:0009888,GO:0016021,GO:0016477,GO:0021549,GO:0030246,GO:0034446,GO:0038023,GO:0040014,GO:0042552,GO:0043473	basement membrane|extracellular space|cytoplasm|plasma membrane|inflammatory response|response to oxidative stress|animal organ morphogenesis|tissue development|integral component of membrane|cell migration|cerebellum development|carbohydrate binding|substrate adhesion-dependent cell spreading|signaling receptor activity|regulation of multicellular organism growth|myelination|pigmentation
Atxn3	598.6593628	396.6148358	901.7261533	2.273594176	1.184974764	9.34E-20	5.16E-19	Up	3.908180173	4.198806092	1.531901612	1.606404359	1.658624163	60331	ataxin 3	GO:0000226,GO:0000977,GO:0004407,GO:0004843,GO:0005515,GO:0005634,GO:0005654,GO:0005730,GO:0005737,GO:0005759,GO:0005789,GO:0005829,GO:0005886,GO:0006511,GO:0006515,GO:0010810,GO:0016579,GO:0030036,GO:0031625,GO:0031966,GO:0034605,GO:0035520,GO:0035640,GO:0042405,GO:0042802,GO:0043161,GO:0045104,GO:0051117,GO:0061578,GO:0070536,GO:0070932,GO:0071108,GO:0071218,GO:1904294,GO:1904379,GO:1990380	microtubule cytoskeleton organization|RNA polymerase II transcription regulatory region sequence-specific DNA binding|histone deacetylase activity|thiol-dependent deubiquitinase|protein binding|nucleus|nucleoplasm|nucleolus|cytoplasm|mitochondrial matrix|endoplasmic reticulum membrane|cytosol|plasma membrane|ubiquitin-dependent protein catabolic process|protein quality control for misfolded or in…	rno04141,rno05017,rno05022	Protein processing in endoplasmic reticulum|Spinocerebellar ataxia|Pathways of neurodegeneration - multiple diseases
Aunip	38.56420477	64.27367462	0	0.002767668	-8.497113513	2.04E-08	6.39E-08	Down	0	0	0.596947292	0.57316717	0.604191372	689656		GO:0000724,GO:0000922,GO:0003684,GO:0005634,GO:0005737,GO:0005813,GO:0007051,GO:0090734,GO:2001033	double-strand break repair via homologous recombination|spindle pole|damaged DNA binding|nucleus|cytoplasm|centrosome|spindle organization|site of DNA damage|negative regulation of double-strand break repair via nonhomologous end joining
Aurka	246.0973477	367.939987	63.33338872	0.172123624	-2.538482972	1.42E-28	1.04E-27	Down	0.590661735	0.768355384	3.239546164	3.738301213	3.642184107	261730	aurora kinase A	GO:0000212,GO:0000226,GO:0000278,GO:0004672,GO:0004674,GO:0005524,GO:0005634,GO:0005654,GO:0005813,GO:0005814,GO:0005815,GO:0005819,GO:0005829,GO:0005876,GO:0005929,GO:0006468,GO:0007051,GO:0007052,GO:0007057,GO:0007098,GO:0007100,GO:0009611,GO:0009948,GO:0010629,GO:0015630,GO:0018105,GO:0019901,GO:0031616,GO:0031625,GO:0031647,GO:0032091,GO:0032133,GO:0032355,GO:0032436,GO:0032465,GO:0035174,GO:…	meiotic spindle organization|microtubule cytoskeleton organization|mitotic cell cycle|protein kinase activity|protein serine/threonine kinase activity|ATP binding|nucleus|nucleoplasm|centrosome|centriole|microtubule organizing center|spindle|cytosol|spindle microtubule|cilium|protein phosphorylation|spindle organization|mitotic spindle organization|spindle assembly involved in female meiosis I|ce…	rno04114,rno04914	Oocyte meiosis|Progesterone-mediated oocyte maturation
Aurkb	335.0895375	500.4458995	87.05499453	0.173960202	-2.523170809	1.56E-27	1.10E-26	Down	1.476630592	0.777406167	6.544095373	5.226596957	5.67372595	114592	aurora kinase B	GO:0000122,GO:0000775,GO:0000776,GO:0000779,GO:0002903,GO:0004672,GO:0004674,GO:0005524,GO:0005634,GO:0005654,GO:0005694,GO:0005737,GO:0005819,GO:0005876,GO:0006468,GO:0007051,GO:0007052,GO:0007094,GO:0007568,GO:0008283,GO:0009838,GO:0010369,GO:0019900,GO:0030496,GO:0031616,GO:0032091,GO:0032133,GO:0032212,GO:0032465,GO:0032466,GO:0032467,GO:0034501,GO:0034644,GO:0035174,GO:0036089,GO:0043988,GO:…	negative regulation of transcription by RNA polymerase II|chromosome, centromeric region|kinetochore|condensed chromosome, centromeric region|negative regulation of B cell apoptotic process|protein kinase activity|protein serine/threonine kinase activity|ATP binding|nucleus|nucleoplasm|chromosome|cytoplasm|spindle|spindle microtubule|protein phosphorylation|spindle organization|mitotic spindle or…
Avil	105.8530466	47.47947442	193.4134048	4.068465628	2.024484802	1.86E-10	6.66E-10	Up	1.579201859	1.431655053	0.309142879	0.421081292	0.265027917	79253	advillin	GO:0003779,GO:0005546,GO:0005737,GO:0005884,GO:0005925,GO:0007015,GO:0007399,GO:0008154,GO:0010592,GO:0010976,GO:0015629,GO:0030027,GO:0030424,GO:0042995,GO:0043005,GO:0051014,GO:0051015,GO:0051016,GO:0060271,GO:0071933,GO:1900480	actin binding|phosphatidylinositol-4,5-bisphosphate binding|cytoplasm|actin filament|focal adhesion|actin filament organization|nervous system development|actin polymerization or depolymerization|positive regulation of lamellipodium assembly|positive regulation of neuron projection development|actin cytoskeleton|lamellipodium|axon|cell projection|neuron projection|actin filament severing|actin fi…
Avpi1	2218.493651	2788.49994	1363.484216	0.488998714	-1.032097425	3.18E-41	3.11E-40	Down	34.7863608	36.31972488	66.2729324	63.10105413	66.26901881	171386	arginine vasopressin-induced 1	GO:0000187	activation of MAPK activity
Avpr1a	6689.269747	3863.505546	10927.91605	2.828576282	1.500076078	8.85E-183	3.65E-181	Up	193.993183	193.0606101	61.04158305	60.94991673	62.12067317	25107	arginine vasopressin receptor 1A	GO:0001992,GO:0002125,GO:0003084,GO:0004930,GO:0005000,GO:0005768,GO:0005886,GO:0005887,GO:0007186,GO:0007204,GO:0007621,GO:0007625,GO:0008284,GO:0010033,GO:0010035,GO:0010460,GO:0014049,GO:0014902,GO:0016021,GO:0017046,GO:0019722,GO:0021537,GO:0030139,GO:0030307,GO:0030659,GO:0031394,GO:0031410,GO:0031894,GO:0032849,GO:0035176,GO:0035810,GO:0035815,GO:0042277,GO:0042631,GO:0042711,GO:0042713,GO:…	regulation of systemic arterial blood pressure by vasopressin|maternal aggressive behavior|positive regulation of systemic arterial blood pressure|G protein-coupled receptor activity|vasopressin receptor activity|endosome|plasma membrane|integral component of plasma membrane|G protein-coupled receptor signaling pathway|positive regulation of cytosolic calcium ion concentration|negative regulation…	rno04020,rno04072,rno04080,rno04270	Calcium signaling pathway|Phospholipase D signaling pathway|Neuroactive ligand-receptor interaction|Vascular smooth muscle contraction
Axin2	274.0045715	374.1589795	123.7729596	0.330793743	-1.595996147	3.90E-16	1.85E-15	Down	0.723954542	0.822120347	2.13981585	2.143180634	2.005520131	29134	axin 2	GO:0001756,GO:0001934,GO:0001957,GO:0003139,GO:0003413,GO:0005634,GO:0005737,GO:0005813,GO:0008013,GO:0008219,GO:0008283,GO:0008285,GO:0010718,GO:0010942,GO:0016055,GO:0019899,GO:0019901,GO:0030111,GO:0030282,GO:0031625,GO:0032423,GO:0032991,GO:0034613,GO:0042476,GO:0043570,GO:0045668,GO:0045860,GO:0048255,GO:0061181,GO:0070411,GO:0070602,GO:0071407,GO:0090090,GO:2000054	somitogenesis|positive regulation of protein phosphorylation|intramembranous ossification|secondary heart field specification|chondrocyte differentiation involved in endochondral bone morphogenesis|nucleus|cytoplasm|centrosome|beta-catenin binding|cell death|cell population proliferation|negative regulation of cell population proliferation|positive regulation of epithelial to mesenchymal transiti…	rno04310,rno04390,rno04550,rno04934,rno05010,rno05022,rno05165,rno05200,rno05210,rno05213,rno05217,rno05224,rno05225,rno05226	Wnt signaling pathway|Hippo signaling pathway|Signaling pathways regulating pluripotency of stem cells|Cushing syndrome|Alzheimer disease|Pathways of neurodegeneration - multiple diseases|Human papillomavirus infection|Pathways in cancer|Colorectal cancer|Endometrial cancer|Basal cell carcinoma|Breast cancer|Hepatocellular carcinoma|Gastric cancer
Azin2	149.6700327	93.12779223	234.4833934	2.516616179	1.331485201	3.00E-07	8.62E-07	Up	2.323614908	2.875448886	0.900864621	1.051734107	0.826153956	366473	antizyme inhibitor 2	GO:0003824,GO:0004586,GO:0005634,GO:0005737,GO:0005739,GO:0005801,GO:0005802,GO:0005829,GO:0006591,GO:0006596,GO:0008792,GO:0030133,GO:0030424,GO:0030425,GO:0031410,GO:0033116,GO:0033387,GO:0042177,GO:0042978,GO:0043085,GO:0043204,GO:0048471,GO:0050790,GO:0098629,GO:1902269,GO:1990005	catalytic activity|ornithine decarboxylase activity|nucleus|cytoplasm|mitochondrion|cis-Golgi network|trans-Golgi network|cytosol|ornithine metabolic process|polyamine biosynthetic process|arginine decarboxylase activity|transport vesicle|axon|dendrite|cytoplasmic vesicle|endoplasmic reticulum-Golgi intermediate compartment membrane|putrescine biosynthetic process from ornithine|negative regulati…	rno00330	Arginine and proline metabolism
B3galnt1	1831.076626	1047.134355	3006.990033	2.870801578	1.521453619	3.78E-62	5.30E-61	Up	30.14142675	29.71030209	8.658638393	10.39655155	8.99309738	310508	beta-1,3-N-acetylgalactosaminyltransferase 1 (globoside blood group)	GO:0000139,GO:0005794,GO:0006486,GO:0008375,GO:0008376,GO:0008499,GO:0008532,GO:0009312,GO:0016021,GO:0030311,GO:0047273	Golgi membrane|Golgi apparatus|protein glycosylation|acetylglucosaminyltransferase activity|acetylgalactosaminyltransferase activity|UDP-galactose:beta-N-acetylglucosamine beta-1,3-galactosyltransferase activity|N-acetyllactosaminide beta-1,3-N-acetylglucosaminyltransferase activity|oligosaccharide biosynthetic process|integral component of membrane|poly-N-acetyllactosamine biosynthetic process|g…	rno00601,rno00603	Glycosphingolipid biosynthesis - lacto and neolacto series|Glycosphingolipid biosynthesis - globo and isoglobo series
B3galt1	76.94471559	21.53112245	160.0651053	7.419041336	2.891232779	2.91E-13	1.22E-12	Up	0.605109009	0.433532674	0.056951131	0.08346263	0.047782387	366064	Beta-1,3-galactosyltransferase 1	GO:0000139,GO:0005794,GO:0006486,GO:0006682,GO:0008375,GO:0008376,GO:0008499,GO:0008532,GO:0009312,GO:0016021,GO:0030259,GO:0030311	Golgi membrane|Golgi apparatus|protein glycosylation|galactosylceramide biosynthetic process|acetylglucosaminyltransferase activity|acetylgalactosaminyltransferase activity|UDP-galactose:beta-N-acetylglucosamine beta-1,3-galactosyltransferase activity|N-acetyllactosaminide beta-1,3-N-acetylglucosaminyltransferase activity|oligosaccharide biosynthetic process|integral component of membrane|lipid g…	rno00601	Glycosphingolipid biosynthesis - lacto and neolacto series
B3galt2	41.84258867	69.73764778	0	0.002552151	-8.614070635	1.64E-08	5.18E-08	Down	0	0	0.409438043	0.241492657	0.536138616	686081	Beta-1,3-galactosyltransferase 2	GO:0000139,GO:0005794,GO:0006486,GO:0006682,GO:0008375,GO:0008376,GO:0008499,GO:0008532,GO:0009312,GO:0016021,GO:0030311	Golgi membrane|Golgi apparatus|protein glycosylation|galactosylceramide biosynthetic process|acetylglucosaminyltransferase activity|acetylgalactosaminyltransferase activity|UDP-galactose:beta-N-acetylglucosamine beta-1,3-galactosyltransferase activity|N-acetyllactosaminide beta-1,3-N-acetylglucosaminyltransferase activity|oligosaccharide biosynthetic process|integral component of membrane|poly-N-…	rno00601	Glycosphingolipid biosynthesis - lacto and neolacto series
B3galt4	86.24889039	48.0176199	143.5957961	2.990605732	1.580437724	6.12E-06	1.58E-05	Up	2.408258977	2.742912238	0.993829943	0.747487623	0.577601057	171079	Beta-1,3-galactosyltransferase 4	GO:0000139,GO:0001574,GO:0005794,GO:0006486,GO:0008375,GO:0008376,GO:0008499,GO:0016021,GO:0047915	Golgi membrane|ganglioside biosynthetic process|Golgi apparatus|protein glycosylation|acetylglucosaminyltransferase activity|acetylgalactosaminyltransferase activity|UDP-galactose:beta-N-acetylglucosamine beta-1,3-galactosyltransferase activity|integral component of membrane|ganglioside galactosyltransferase activity	rno00604	Glycosphingolipid biosynthesis - ganglio series
B3gnt5	33.80312267	4.440632459	77.84685799	17.5566186	4.133943104	0.008665683	0.015236988	Up	0.531960674	0.513522177	0	0.011910046	0.067971978	116740	UDP-GlcNAc:betaGal beta-1,3-N-acetylglucosaminyltransferase 5	GO:0000139,GO:0005794,GO:0006486,GO:0007417,GO:0007420,GO:0008375,GO:0008376,GO:0008457,GO:0016021,GO:0047256	Golgi membrane|Golgi apparatus|protein glycosylation|central nervous system development|brain development|acetylglucosaminyltransferase activity|acetylgalactosaminyltransferase activity|beta-galactosyl-N-acetylglucosaminylgalactosylglucosyl-ceramide beta-1,3-acetylglucosaminyltransferase activity|integral component of membrane|lactosylceramide 1,3-N-acetyl-beta-D-glucosaminyltransferase activity	rno00601	Glycosphingolipid biosynthesis - lacto and neolacto series
B3gnt7	46.22603287	69.304485	11.60835469	0.167471133	-2.578015652	1.41E-06	3.86E-06	Down	0.183400864	0.075668815	0.567267084	0.713021642	0.801527829	316583	UDP-GlcNAc:betaGal beta-1,3-N-acetylglucosaminyltransferase 7	GO:0000139,GO:0005794,GO:0006486,GO:0008375,GO:0008376,GO:0008532,GO:0016021,GO:0030311	Golgi membrane|Golgi apparatus|protein glycosylation|acetylglucosaminyltransferase activity|acetylgalactosaminyltransferase activity|N-acetyllactosaminide beta-1,3-N-acetylglucosaminyltransferase activity|integral component of membrane|poly-N-acetyllactosamine biosynthetic process	rno00533	Glycosaminoglycan biosynthesis - keratan sulfate
B3gnt8	23.53513933	38.5810857	0.96621977	0.025064423	-5.318215196	6.67E-06	1.72E-05	Down	0	0.022809238	0.380850769	0.386575064	0.455339358	308440	UDP-GlcNAc:betaGal beta-1,3-N-acetylglucosaminyltransferase 8	GO:0000139,GO:0005794,GO:0006486,GO:0008375,GO:0008376,GO:0008532,GO:0016021,GO:0016262,GO:0030311	Golgi membrane|Golgi apparatus|protein glycosylation|acetylglucosaminyltransferase activity|acetylgalactosaminyltransferase activity|N-acetyllactosaminide beta-1,3-N-acetylglucosaminyltransferase activity|integral component of membrane|protein N-acetylglucosaminyltransferase activity|poly-N-acetyllactosamine biosynthetic process
B4galnt4	7.237599541	2.390785298	14.50782091	6.092009655	2.606918228	0.034056671	0.053990848	Up	0.138604833	0.092587755	0.007361703	0.007068441	0.036673083	309105	beta-1,4-N-acetyl-galactosaminyl transferase 4	GO:0008376,GO:0016021,GO:0032580,GO:0033842	acetylgalactosaminyltransferase activity|integral component of membrane|Golgi cisterna membrane|N-acetyl-beta-glucosaminyl-glycoprotein 4-beta-N-acetylgalactosaminyltransferase activity	rno00513	Various types of N-glycan biosynthesis
B4galt5	1782.384864	1042.019755	2892.932527	2.776624852	1.473332269	2.49E-63	3.56E-62	Up	45.94602608	43.36307804	13.87207844	13.94916465	15.45456194	362275	beta-1,4-galactosyltransferase 5	GO:0003945,GO:0005794,GO:0006486,GO:0008378,GO:0008489,GO:0009101,GO:0010706,GO:0016021,GO:0021955,GO:0022010,GO:0030311,GO:0031647,GO:0032580,GO:0040019,GO:0042551,GO:0070085	N-acetyllactosamine synthase activity|Golgi apparatus|protein glycosylation|galactosyltransferase activity|UDP-galactose:glucosylceramide beta-1,4-galactosyltransferase activity|glycoprotein biosynthetic process|ganglioside biosynthetic process via lactosylceramide|integral component of membrane|central nervous system neuron axonogenesis|central nervous system myelination|poly-N-acetyllactosamine…	rno00512	Mucin type O-glycan biosynthesis
Baalc	10.06144511	0.328276806	24.66119758	67.84777553	6.084229611	5.52E-05	0.000129875	Up	0.324234207	0.266867123	0	0.01062964	0	140720	BAALC binder of MAP3K1 and KLF4	GO:0005654,GO:0005737,GO:0005829,GO:0014069,GO:0043005,GO:0045121	nucleoplasm|cytoplasm|cytosol|postsynaptic density|neuron projection|membrane raft
Bace2	174.2470956	92.82330358	296.3827837	3.191460331	1.674216716	2.72E-12	1.08E-11	Up	3.355876501	3.672440478	1.018342191	1.093426132	0.850950896	288227	beta-secretase 2	GO:0004190,GO:0005737,GO:0005768,GO:0005783,GO:0005794,GO:0005802,GO:0005886,GO:0006509,GO:0016020,GO:0016021,GO:0031045,GO:0042593,GO:0042985,GO:0048143,GO:0050435	aspartic-type endopeptidase activity|cytoplasm|endosome|endoplasmic reticulum|Golgi apparatus|trans-Golgi network|plasma membrane|membrane protein ectodomain proteolysis|membrane|integral component of membrane|dense core granule|glucose homeostasis|negative regulation of amyloid precursor protein biosynthetic process|astrocyte activation|amyloid-beta metabolic process	rno05010	Alzheimer disease
Bach1	2958.723039	1614.37349	4975.247363	3.082401828	1.624054946	1.16E-104	2.64E-103	Up	12.78693977	13.47673174	4.05378182	3.569301923	3.84214463	304127	BTB domain and CNC homolog 1	GO:0000083,GO:0000117,GO:0000122,GO:0000978,GO:0000981,GO:0001227,GO:0001228,GO:0003677,GO:0003700,GO:0005634,GO:0006281,GO:0006355,GO:0006357,GO:0045944,GO:0061418	regulation of transcription involved in G1/S transition of mitotic cell cycle|regulation of transcription involved in G2/M transition of mitotic cell cycle|negative regulation of transcription by RNA polymerase II|RNA polymerase II cis-regulatory region sequence-specific DNA binding|DNA-binding transcription factor activity, RNA polymerase II-specific|DNA-binding transcription repressor activity,…
Bach2	64.98424948	104.4389758	5.802160072	0.05555343	-4.1699802	3.87E-14	1.68E-13	Down	0.011128305	0.011150529	0.148946229	0.187278634	0.203164197	313125	BTB domain and CNC homolog 2	GO:0000122,GO:0000978,GO:0000981,GO:0001227,GO:0003677,GO:0003700,GO:0005634,GO:0005654,GO:0005829,GO:0006355,GO:0006357,GO:0051170,GO:0090721,GO:1990837	negative regulation of transcription by RNA polymerase II|RNA polymerase II cis-regulatory region sequence-specific DNA binding|DNA-binding transcription factor activity, RNA polymerase II-specific|DNA-binding transcription repressor activity, RNA polymerase II-specific|DNA binding|DNA-binding transcription factor activity|nucleus|nucleoplasm|cytosol|regulation of transcription, DNA-templated|reg…			TF_bZIP
Bag2	2956.349621	4142.309198	1177.410254	0.284234158	-1.814848152	1.95E-132	5.53E-131	Down	22.66909338	20.29456044	66.97203338	68.62450354	67.80021097	690038	BAG cochaperone 2	GO:0000774,GO:0005874,GO:0010954,GO:0019538,GO:0030424,GO:0030425,GO:0031072,GO:0031397,GO:0031625,GO:0032091,GO:0032436,GO:0042802,GO:0044325,GO:0048156,GO:0050821,GO:0051087,GO:0101031,GO:1901588,GO:1901800,GO:1904667	adenyl-nucleotide exchange factor activity|microtubule|positive regulation of protein processing|protein metabolic process|axon|dendrite|heat shock protein binding|negative regulation of protein ubiquitination|ubiquitin protein ligase binding|negative regulation of protein binding|positive regulation of proteasomal ubiquitin-dependent protein catabolic process|identical protein binding|ion channe…	rno04141	Protein processing in endoplasmic reticulum
Baiap2	718.6931233	480.2826973	1076.308762	2.240810089	1.164020384	8.11E-23	5.00E-22	Up	13.20003696	12.9908432	5.371501815	5.362527592	4.993462552	117542	BAR/IMD domain containing adaptor protein 2	GO:0001221,GO:0001726,GO:0005515,GO:0005654,GO:0005791,GO:0005794,GO:0005829,GO:0005874,GO:0005886,GO:0007009,GO:0007420,GO:0008093,GO:0008360,GO:0009617,GO:0010976,GO:0014069,GO:0015629,GO:0016358,GO:0030027,GO:0030141,GO:0030165,GO:0030175,GO:0030182,GO:0030838,GO:0032956,GO:0035418,GO:0042802,GO:0043005,GO:0043025,GO:0043197,GO:0043198,GO:0044306,GO:0048167,GO:0050804,GO:0051017,GO:0051764,GO:…	transcription coregulator binding|ruffle|protein binding|nucleoplasm|rough endoplasmic reticulum|Golgi apparatus|cytosol|microtubule|plasma membrane|plasma membrane organization|brain development|cytoskeletal anchor activity|regulation of cell shape|response to bacterium|positive regulation of neuron projection development|postsynaptic density|actin cytoskeleton|dendrite development|lamellipodium…	rno04520,rno04810,rno05135	Adherens junction|Regulation of actin cytoskeleton|Yersinia infection
Bak1	1809.796218	2377.122127	958.8073553	0.403346594	-1.30990802	9.55E-55	1.19E-53	Down	10.90886465	10.91963126	23.28702723	24.50949278	25.01345893	116502	BCL2-antagonist/killer 1	GO:0001776,GO:0001782,GO:0001783,GO:0001836,GO:0001974,GO:0002262,GO:0002352,GO:0005515,GO:0005739,GO:0005741,GO:0005783,GO:0005829,GO:0006915,GO:0006919,GO:0007420,GO:0007568,GO:0008053,GO:0008283,GO:0008285,GO:0008630,GO:0008635,GO:0009620,GO:0010046,GO:0010225,GO:0010248,GO:0010332,GO:0010524,GO:0010629,GO:0014070,GO:0016020,GO:0031018,GO:0031072,GO:0031100,GO:0031307,GO:0031334,GO:0031966,GO:…	leukocyte homeostasis|B cell homeostasis|B cell apoptotic process|release of cytochrome c from mitochondria|blood vessel remodeling|myeloid cell homeostasis|B cell negative selection|protein binding|mitochondrion|mitochondrial outer membrane|endoplasmic reticulum|cytosol|apoptotic process|activation of cysteine-type endopeptidase activity involved in apoptotic process|brain development|aging|mito…	rno01524,rno04141,rno04210,rno04215,rno05022,rno05132,rno05160,rno05162,rno05163,rno05164,rno05165,rno05167,rno05168,rno05169,rno05170,rno05200,rno05202,rno05203,rno05206,rno05210,rno05212,rno05213,rno05214,rno05216,rno05217,rno05218,rno05220,rno05222,rno05223,rno05224,rno05225,rno05226	Platinum drug resistance|Protein processing in endoplasmic reticulum|Apoptosis|Apoptosis - multiple species|Pathways of neurodegeneration - multiple diseases|Salmonella infection|Hepatitis C|Measles|Human cytomegalovirus infection|Influenza A|Human papillomavirus infection|Kaposi sarcoma-associated herpesvirus infection|Herpes simplex virus 1 infection|Epstein-Barr virus infection|Human immunodef…
Bard1	200.2562685	320.546837	19.82041582	0.061841185	-4.01528823	4.57E-38	4.20E-37	Down	0.045011584	0.070471053	0.750379492	0.844442002	0.916435634	64557	BRCA1 associated RING domain 1	GO:0003723,GO:0004842,GO:0005634,GO:0005737,GO:0006281,GO:0007283,GO:0016607,GO:0031436,GO:0036464,GO:0042325,GO:0042803,GO:0043065,GO:0043066,GO:0046826,GO:0046872,GO:0046982,GO:0070531,GO:0085020	RNA binding|ubiquitin-protein transferase activity|nucleus|cytoplasm|DNA repair|spermatogenesis|nuclear speck|BRCA1-BARD1 complex|cytoplasmic ribonucleoprotein granule|regulation of phosphorylation|protein homodimerization activity|positive regulation of apoptotic process|negative regulation of apoptotic process|negative regulation of protein export from nucleus|metal ion binding|protein heterodi…	rno03440	Homologous recombination
Barx1	44.68161001	0.342472653	111.190316	305.9116898	8.256971427	6.96E-11	2.55E-10	Up	1.850859438	2.731979865	0.019026676	0	0	364680	BARX homeobox 1	GO:0000977,GO:0000981,GO:0005634,GO:0006357,GO:0007267,GO:0009888,GO:0009952,GO:0030178,GO:0030855,GO:0048513,GO:0048536,GO:0048856,GO:0055123	RNA polymerase II transcription regulatory region sequence-specific DNA binding|DNA-binding transcription factor activity, RNA polymerase II-specific|nucleus|regulation of transcription by RNA polymerase II|cell-cell signaling|tissue development|anterior/posterior pattern specification|negative regulation of Wnt signaling pathway|epithelial cell differentiation|animal organ development|spleen dev…			Homeobox
Bbof1	41.64998587	17.52734482	77.83394745	4.43630246	2.14935773	2.23E-05	5.46E-05	Up	0.996758872	1.437593887	0.288767697	0.291127499	0.158237862	500693	basal body orientation factor 1	GO:0005737,GO:0036064	cytoplasm|ciliary basal body
Bbs1	416.4480414	284.037088	615.0644716	2.165478802	1.11468605	8.47E-13	3.47E-12	Up	3.527261295	3.076924674	1.338951739	1.366558969	1.398256038	309156	Bardet-Biedl syndrome 1	GO:0000226,GO:0001764,GO:0001895,GO:0005102,GO:0005113,GO:0005119,GO:0005813,GO:0005929,GO:0005930,GO:0007608,GO:0008104,GO:0008594,GO:0009566,GO:0016358,GO:0021591,GO:0021756,GO:0021766,GO:0021987,GO:0030534,GO:0031514,GO:0034451,GO:0034464,GO:0036064,GO:0042048,GO:0042445,GO:0043001,GO:0044255,GO:0045444,GO:0045494,GO:0048854,GO:0051216,GO:0051219,GO:0060271,GO:0060296,GO:0061351,GO:0061512,GO:…	microtubule cytoskeleton organization|neuron migration|retina homeostasis|signaling receptor binding|patched binding|smoothened binding|centrosome|cilium|axoneme|sensory perception of smell|protein localization|photoreceptor cell morphogenesis|fertilization|dendrite development|ventricular system development|striatum development|hippocampus development|cerebral cortex development|adult behavior|m…
Bbs2	438.4887949	264.7223234	699.1385021	2.641821234	1.401532846	5.58E-19	2.99E-18	Up	6.78970557	7.331104385	2.275642143	2.229763538	2.685413035	113948	Bardet-Biedl syndrome 2	GO:0005737,GO:0005902,GO:0007288,GO:0007601,GO:0008104,GO:0010629,GO:0014824,GO:0016020,GO:0021756,GO:0021766,GO:0021987,GO:0030534,GO:0031514,GO:0032420,GO:0033210,GO:0033365,GO:0034464,GO:0036064,GO:0038108,GO:0040015,GO:0040018,GO:0042311,GO:0043001,GO:0043005,GO:0044321,GO:0045444,GO:0045494,GO:0048854,GO:0051216,GO:0060170,GO:0060271,GO:0060296,GO:0061629,GO:1905515	cytoplasm|microvillus|sperm axoneme assembly|visual perception|protein localization|negative regulation of gene expression|artery smooth muscle contraction|membrane|striatum development|hippocampus development|cerebral cortex development|adult behavior|motile cilium|stereocilium|leptin-mediated signaling pathway|protein localization to organelle|BBSome|ciliary basal body|negative regulation of ap…
Bcam	112.4014099	140.9243199	69.61704486	0.494156692	-1.016959516	0.000848177	0.001737571	Down	0.706067944	0.962633985	1.560300371	1.328141762	1.653786592	78958	basal cell adhesion molecule (Lutheran blood group)	GO:0005055,GO:0005886,GO:0007155,GO:0007160,GO:0008022,GO:0009986,GO:0016021,GO:0043236	laminin receptor activity|plasma membrane|cell adhesion|cell-matrix adhesion|protein C-terminus binding|cell surface|integral component of membrane|laminin binding
Bcar3	1203.578263	1633.00494	559.4382476	0.342595646	-1.54542128	1.53E-52	1.86E-51	Down	2.839812187	2.687666673	7.633804494	7.044926355	7.032901166	310838	BCAR3 adaptor protein, NSP family member	GO:0001784,GO:0002089,GO:0005085,GO:0005515,GO:0005737,GO:0005925,GO:0007264,GO:0008286,GO:0016020,GO:0019900,GO:0033138,GO:0043410,GO:0043547,GO:0045740,GO:0045742,GO:0086100	phosphotyrosine residue binding|lens morphogenesis in camera-type eye|guanyl-nucleotide exchange factor activity|protein binding|cytoplasm|focal adhesion|small GTPase mediated signal transduction|insulin receptor signaling pathway|membrane|kinase binding|positive regulation of peptidyl-serine phosphorylation|positive regulation of MAPK cascade|positive regulation of GTPase activity|positive regul…
Bcat1	17506.36754	23298.64363	8817.953402	0.378473407	-1.401736162	6.59E-221	3.39E-219	Down	77.41332213	75.06545853	179.0189412	182.3994929	180.6675326	29592	branched chain amino acid transaminase 1	GO:0004084,GO:0005737,GO:0005739,GO:0005829,GO:0008652,GO:0009082,GO:0009083,GO:0009098,GO:0009099,GO:0042802,GO:0050048,GO:0052654,GO:0052655,GO:0052656	branched-chain-amino-acid transaminase activity|cytoplasm|mitochondrion|cytosol|cellular amino acid biosynthetic process|branched-chain amino acid biosynthetic process|branched-chain amino acid catabolic process|leucine biosynthetic process|valine biosynthetic process|identical protein binding|L-leucine:2-oxoglutarate aminotransferase activity|L-leucine transaminase activity|L-valine transaminase…	rno00270,rno00280,rno00290,rno00770	Cysteine and methionine metabolism|Valine, leucine and isoleucine degradation|Valine, leucine and isoleucine biosynthesis|Pantothenate and CoA biosynthesis
Bcl11a	24.03457836	38.4456505	2.417970151	0.062866296	-3.991569424	4.21E-06	1.11E-05	Down	0.00877697	0.005862998	0.08670766	0.123537534	0.103109008	305589	BAF chromatin remodeling complex subunit BCL11A	GO:0000122,GO:0000978,GO:0001067,GO:0001227,GO:0003700,GO:0003712,GO:0003714,GO:0005634,GO:0005654,GO:0005737,GO:0006357,GO:0010628,GO:0010629,GO:0010976,GO:0010977,GO:0014069,GO:0016604,GO:0016925,GO:0019901,GO:0030183,GO:0030217,GO:0046982,GO:0048671,GO:0048672,GO:0050773,GO:1903860,GO:1904800,GO:1905232,GO:2000171,GO:2000173	negative regulation of transcription by RNA polymerase II|RNA polymerase II cis-regulatory region sequence-specific DNA binding|transcription regulatory region nucleic acid binding|DNA-binding transcription repressor activity, RNA polymerase II-specific|DNA-binding transcription factor activity|transcription coregulator activity|transcription corepressor activity|nucleus|nucleoplasm|cytoplasm|reg…			zf-C2H2
Bcl2a1	26.37400656	42.02370012	2.899466218	0.068977513	-3.857730071	3.99E-06	1.05E-05	Down	0.039063165	0.195705877	1.195060364	2.115617724	1.265079708	170929	BCL2-related protein A1	GO:0005741,GO:0006915,GO:0007568,GO:0008630,GO:0021987,GO:0042803,GO:0043066,GO:0044877,GO:0046982,GO:0051400,GO:0097192	mitochondrial outer membrane|apoptotic process|aging|intrinsic apoptotic signaling pathway in response to DNA damage|cerebral cortex development|protein homodimerization activity|negative regulation of apoptotic process|protein-containing complex binding|protein heterodimerization activity|BH domain binding|extrinsic apoptotic signaling pathway in absence of ligand	rno04064,rno04210,rno05202,rno05221	NF-kappa B signaling pathway|Apoptosis|Transcriptional misregulation in cancer|Acute myeloid leukemia
Bcl2l11	572.7062246	356.6115386	896.8482537	2.514283053	1.330147075	1.59E-20	9.06E-20	Up	3.867923638	4.662745193	1.458063113	1.648770914	1.457073907	64547	BCL2 like 11	GO:0001701,GO:0001776,GO:0001782,GO:0001822,GO:0002260,GO:0002262,GO:0005515,GO:0005737,GO:0005739,GO:0005829,GO:0005874,GO:0006919,GO:0007127,GO:0007160,GO:0007283,GO:0007420,GO:0008017,GO:0008584,GO:0008630,GO:0009791,GO:0010942,GO:0019898,GO:0019901,GO:0030879,GO:0031334,GO:0034263,GO:0034976,GO:0035148,GO:0042475,GO:0042981,GO:0043029,GO:0043065,GO:0043231,GO:0043280,GO:0043525,GO:0043583,GO:…	in utero embryonic development|leukocyte homeostasis|B cell homeostasis|kidney development|lymphocyte homeostasis|myeloid cell homeostasis|protein binding|cytoplasm|mitochondrion|cytosol|microtubule|activation of cysteine-type endopeptidase activity involved in apoptotic process|meiosis I|cell-matrix adhesion|spermatogenesis|brain development|microtubule binding|male gonad development|intrinsic a…	rno01521,rno04068,rno04151,rno04210,rno04215,rno04932,rno05169,rno05200,rno05206,rno05210	EGFR tyrosine kinase inhibitor resistance|FoxO signaling pathway|PI3K-Akt signaling pathway|Apoptosis|Apoptosis - multiple species|Non-alcoholic fatty liver disease|Epstein-Barr virus infection|Pathways in cancer|MicroRNAs in cancer|Colorectal cancer
Bcl2l14	9.935107687	15.59067922	1.451750382	0.0930985	-3.425098259	0.006230702	0.01119531	Down	0.029027447	0	0.175757405	0.11546456	0.129028953	500348	BCL2 like 14	GO:0005829,GO:0006915,GO:0019901,GO:0043229,GO:2001236,GO:2001238	cytosol|apoptotic process|protein kinase binding|intracellular organelle|regulation of extrinsic apoptotic signaling pathway|positive regulation of extrinsic apoptotic signaling pathway
Bcl3	347.208905	23.61895361	832.5938321	35.19782401	5.137414337	1.15E-103	2.60E-102	Up	12.15007034	12.75337537	0.331486982	0.358067019	0.261461618	680611	BCL3, transcription coactivator	GO:0002268,GO:0002315,GO:0002455,GO:0002467,GO:0003713,GO:0005634,GO:0005654,GO:0005737,GO:0005829,GO:0005886,GO:0006351,GO:0006974,GO:0007249,GO:0009615,GO:0010225,GO:0019730,GO:0030198,GO:0030330,GO:0030496,GO:0032717,GO:0032720,GO:0032729,GO:0032733,GO:0032991,GO:0032996,GO:0033257,GO:0042088,GO:0042742,GO:0042771,GO:0042832,GO:0042981,GO:0043066,GO:0043231,GO:0045064,GO:0045727,GO:0045892,GO:…	follicular dendritic cell differentiation|marginal zone B cell differentiation|humoral immune response mediated by circulating immunoglobulin|germinal center formation|transcription coactivator activity|nucleus|nucleoplasm|cytoplasm|cytosol|plasma membrane|transcription, DNA-templated|cellular response to DNA damage stimulus|I-kappaB kinase/NF-kappaB signaling|response to virus|response to UV-C|a…	rno04625,rno04668	C-type lectin receptor signaling pathway|TNF signaling pathway
Bcl6	1030.595333	677.1930527	1560.698755	2.30465349	1.204549854	8.95E-30	6.76E-29	Up	6.503684631	7.395906358	2.635955969	2.728371411	2.749170977	303836	BCL6, transcription repressor	GO:0000122,GO:0000902,GO:0000977,GO:0000978,GO:0001161,GO:0001227,GO:0001817,GO:0001953,GO:0002467,GO:0002682,GO:0002829,GO:0003682,GO:0003700,GO:0005634,GO:0005654,GO:0005657,GO:0005730,GO:0005794,GO:0006357,GO:0006974,GO:0007266,GO:0007283,GO:0008104,GO:0008285,GO:0030036,GO:0030183,GO:0030308,GO:0030890,GO:0031065,GO:0031490,GO:0032764,GO:0035024,GO:0042092,GO:0042127,GO:0042802,GO:0043065,GO:…	negative regulation of transcription by RNA polymerase II|cell morphogenesis|RNA polymerase II transcription regulatory region sequence-specific DNA binding|RNA polymerase II cis-regulatory region sequence-specific DNA binding|intronic transcription regulatory region sequence-specific DNA binding|DNA-binding transcription repressor activity, RNA polymerase II-specific|regulation of cytokine produ…	rno04068,rno05202	FoxO signaling pathway|Transcriptional misregulation in cancer	ZBTB
Bdkrb1	18.2250045	24.89599656	8.218516405	0.329905361	-1.599875871	0.037351892	0.058672187	Down	0.075132101	0.107545918	0.277053536	0.325131609	0.143128815	81509	bradykinin receptor B1	GO:0001933,GO:0002687,GO:0004930,GO:0004947,GO:0005886,GO:0006954,GO:0007186,GO:0007205,GO:0009612,GO:0016020,GO:0016021,GO:0016477,GO:0019233,GO:0019371,GO:0030308,GO:0032496,GO:0042277,GO:0043005,GO:0045776,GO:0051281,GO:0060085	negative regulation of protein phosphorylation|positive regulation of leukocyte migration|G protein-coupled receptor activity|bradykinin receptor activity|plasma membrane|inflammatory response|G protein-coupled receptor signaling pathway|protein kinase C-activating G protein-coupled receptor signaling pathway|response to mechanical stimulus|membrane|integral component of membrane|cell migration|s…	rno04020,rno04080,rno04610,rno04750,rno04810,rno05200	Calcium signaling pathway|Neuroactive ligand-receptor interaction|Complement and coagulation cascades|Inflammatory mediator regulation of TRP channels|Regulation of actin cytoskeleton|Pathways in cancer
Bdkrb2	92.37148223	18.87843603	202.6110515	10.71857597	3.422041342	1.46E-17	7.37E-17	Up	1.428401538	1.142546199	0.152384283	0.123804043	0.046714954	25245	bradykinin receptor B2	GO:0002020,GO:0002438,GO:0004930,GO:0004947,GO:0005515,GO:0005768,GO:0005794,GO:0005886,GO:0006939,GO:0007186,GO:0007204,GO:0008285,GO:0009651,GO:0014832,GO:0016021,GO:0019233,GO:0031698,GO:0031702,GO:0033137,GO:0035633,GO:0042310,GO:0042311,GO:0042493,GO:0043231,GO:0045776,GO:0046982,GO:0050482,GO:0071456,GO:1900073,GO:1902219,GO:1902239	protease binding|acute inflammatory response to antigenic stimulus|G protein-coupled receptor activity|bradykinin receptor activity|protein binding|endosome|Golgi apparatus|plasma membrane|smooth muscle contraction|G protein-coupled receptor signaling pathway|positive regulation of cytosolic calcium ion concentration|negative regulation of cell population proliferation|response to salt stress|uri…	rno04020,rno04022,rno04071,rno04080,rno04610,rno04750,rno04810,rno04961,rno05142,rno05200	Calcium signaling pathway|cGMP-PKG signaling pathway|Sphingolipid signaling pathway|Neuroactive ligand-receptor interaction|Complement and coagulation cascades|Inflammatory mediator regulation of TRP channels|Regulation of actin cytoskeleton|Endocrine and other factor-regulated calcium reabsorption|Chagas disease|Pathways in cancer
Begain	227.3918307	137.8690199	361.6760469	2.621418256	1.390347559	1.63E-10	5.85E-10	Up	2.697498951	2.562110648	0.819336552	1.08332085	0.796248394	79146	brain-enriched guanylate kinase-associated	GO:0005515,GO:0005634,GO:0005829,GO:0016020,GO:0030425,GO:0043025,GO:0045202,GO:0098793,GO:0098794,GO:0098817,GO:0098962,GO:0098978	protein binding|nucleus|cytosol|membrane|dendrite|neuronal cell body|synapse|presynapse|postsynapse|evoked excitatory postsynaptic potential|regulation of postsynaptic neurotransmitter receptor activity|glutamatergic synapse
Bend7	9.162520301	14.62618272	0.967026679	0.066166285	-3.917759918	0.00467059	0.008570808	Down	0.00458217	0.004591321	0.070091223	0.037855718	0.078562495	361275
Best1	67.52520945	32.27476689	120.4008733	3.735797	1.901416062	1.70E-06	4.64E-06	Up	1.660193497	1.474473857	0.468944907	0.25399503	0.407319537	293735	bestrophin 1	GO:0005254,GO:0006821,GO:0009925,GO:0016323,GO:0030321,GO:0034707,GO:0042802,GO:0050908,GO:0051924,GO:1902476	chloride channel activity|chloride transport|basal plasma membrane|basolateral plasma membrane|transepithelial chloride transport|chloride channel complex|identical protein binding|detection of light stimulus involved in visual perception|regulation of calcium ion transport|chloride transmembrane transport
Bfsp2	11.14497889	4.391906856	21.27458693	4.842795606	2.275840114	0.020317989	0.033488639	Up	0.345039257	0.345728314	0.014994026	0.071983605	0.104572001	501046	beaded filament structural protein 2
Bglap	56.34700269	2.040640069	137.8065466	67.86467928	6.084589003	3.38E-17	1.69E-16	Up	8.354143057	7.640486022	0.268014372	0.051467539	0	25295	bone gamma-carboxyglutamate protein	GO:0001503,GO:0001649,GO:0002076,GO:0005509,GO:0005576,GO:0005615,GO:0005737,GO:0005791,GO:0005794,GO:0007568,GO:0007569,GO:0008147,GO:0009612,GO:0009629,GO:0010035,GO:0010043,GO:0014070,GO:0014823,GO:0030425,GO:0030500,GO:0031214,GO:0031667,GO:0031982,GO:0032571,GO:0033280,GO:0033574,GO:0033594,GO:0042476,GO:0042493,GO:0042995,GO:0043204,GO:0043627,GO:0045471,GO:0046848,GO:0046914,GO:0048306,GO:…	ossification|osteoblast differentiation|osteoblast development|calcium ion binding|extracellular region|extracellular space|cytoplasm|rough endoplasmic reticulum|Golgi apparatus|aging|cell aging|structural constituent of bone|response to mechanical stimulus|response to gravity|response to inorganic substance|response to zinc ion|response to organic cyclic compound|response to activity|dendrite|re…	rno04928	Parathyroid hormone synthesis, secretion and action
Bhlhe22	18.20343931	0.672283974	44.50017231	65.87324587	6.041620735	1.81E-06	4.91E-06	Up	0.588056957	0.219862436	0	0.008056796	0.00836019	365748	basic helix-loop-helix family, member e22	GO:0000978,GO:0000981,GO:0003682,GO:0005634,GO:0006357,GO:0021540,GO:0021796,GO:0021952,GO:0021957,GO:0021960,GO:0030182,GO:0042802,GO:0045892,GO:0046983,GO:0060040,GO:0060042,GO:1990837	RNA polymerase II cis-regulatory region sequence-specific DNA binding|DNA-binding transcription factor activity, RNA polymerase II-specific|chromatin binding|nucleus|regulation of transcription by RNA polymerase II|corpus callosum morphogenesis|cerebral cortex regionalization|central nervous system projection neuron axonogenesis|corticospinal tract morphogenesis|anterior commissure morphogenesis|…			bHLH
Bhlhe40	2565.99212	3280.950501	1493.55455	0.455172576	-1.135514457	4.09E-45	4.34E-44	Down	17.49092658	18.04403241	33.42179826	38.06119796	33.56153861	79431	basic helix-loop-helix family, member e40	GO:0000122,GO:0000978,GO:0000981,GO:0001227,GO:0003677,GO:0005634,GO:0005737,GO:0006357,GO:0007399,GO:0007623,GO:0009416,GO:0009952,GO:0016604,GO:0019904,GO:0032922,GO:0042752,GO:0042803,GO:0043153,GO:0043425,GO:0043426,GO:0043433,GO:0045892,GO:0046982,GO:0048168,GO:0050767,GO:0061629,GO:0070888,GO:1990837	negative regulation of transcription by RNA polymerase II|RNA polymerase II cis-regulatory region sequence-specific DNA binding|DNA-binding transcription factor activity, RNA polymerase II-specific|DNA-binding transcription repressor activity, RNA polymerase II-specific|DNA binding|nucleus|cytoplasm|regulation of transcription by RNA polymerase II|nervous system development|circadian rhythm|respo…	rno04710	Circadian rhythm	bHLH
Bhlhe41	624.5774433	964.8912539	114.1067273	0.118241897	-3.08018677	1.27E-84	2.39E-83	Down	0.715935362	0.754792857	5.1959224	6.154736109	5.384351077	117095		GO:0000122,GO:0000978,GO:0000981,GO:0001227,GO:0005634,GO:0006357,GO:0007399,GO:0007623,GO:0009952,GO:0010832,GO:0010944,GO:0032922,GO:0042803,GO:0042826,GO:0043425,GO:0043426,GO:0045892,GO:0046982,GO:0048168,GO:0050767,GO:0061629,GO:0070888,GO:1990837	negative regulation of transcription by RNA polymerase II|RNA polymerase II cis-regulatory region sequence-specific DNA binding|DNA-binding transcription factor activity, RNA polymerase II-specific|DNA-binding transcription repressor activity, RNA polymerase II-specific|nucleus|regulation of transcription by RNA polymerase II|nervous system development|circadian rhythm|anterior/posterior pattern …	rno04710	Circadian rhythm	bHLH
Bicc1	6692.144553	4647.715552	9758.788055	2.099684594	1.070172628	3.52E-97	7.58E-96	Up	42.56564231	42.25102116	18.04524613	18.23972696	18.06682519	361832	BicC family RNA binding protein 1	GO:0001822,GO:0003723,GO:0005737,GO:0007368,GO:0007507,GO:0090090	kidney development|RNA binding|cytoplasm|determination of left/right symmetry|heart development|negative regulation of canonical Wnt signaling pathway
Bicd1	987.4714134	439.6375622	1809.22219	4.114670052	2.040776748	4.34E-75	7.30E-74	Up	4.919495887	5.515479573	1.070602849	1.186494265	1.154225612	362466	BICD cargo adaptor 1	GO:0005794,GO:0005802,GO:0005813,GO:0005829,GO:0005881,GO:0008093,GO:0016020,GO:0016032,GO:0019901,GO:0031267,GO:0031410,GO:0031871,GO:0033365,GO:0034063,GO:0034452,GO:0045505,GO:0048260,GO:0048471,GO:0070507,GO:0070840,GO:0072385,GO:0072393,GO:0099503,GO:1900275,GO:1900276,GO:1900737,GO:1904781	Golgi apparatus|trans-Golgi network|centrosome|cytosol|cytoplasmic microtubule|cytoskeletal anchor activity|membrane|viral process|protein kinase binding|small GTPase binding|cytoplasmic vesicle|proteinase activated receptor binding|protein localization to organelle|stress granule assembly|dynactin binding|dynein intermediate chain binding|positive regulation of receptor-mediated endocytosis|peri…
Bicdl1	14.95687938	23.31561425	2.41877706	0.10370408	-3.269455444	0.000905147	0.001848212	Down	0.031594044	0.007914285	0.135922128	0.181260423	0.195609578	304537	BICD family like cargo adaptor 1	GO:0005737,GO:0005813,GO:0031175,GO:0031267,GO:0034452,GO:0055107	cytoplasm|centrosome|neuron projection development|small GTPase binding|dynactin binding|Golgi to secretory granule transport
Bin2	29.78738778	43.84617592	8.699205562	0.19838219	-2.333645585	0.000353413	0.00076161	Down	0.056737978	0.198979502	0.50175075	0.677072182	0.553948348	366988	bridging integrator 2	GO:0001891,GO:0002102,GO:0005543,GO:0005886,GO:0005938,GO:0006911,GO:0030054,GO:0042995,GO:0060326,GO:0071800,GO:0097320	phagocytic cup|podosome|phospholipid binding|plasma membrane|cell cortex|phagocytosis, engulfment|cell junction|cell projection|cell chemotaxis|podosome assembly|plasma membrane tubulation
Birc5	181.1808143	287.1338262	22.25129652	0.077493316	-3.689784311	7.40E-27	5.16E-26	Down	0.52194447	0.164367284	4.319876432	3.285377347	4.318186424	64041	baculoviral IAP repeat-containing 5	GO:0000086,GO:0000226,GO:0000228,GO:0000281,GO:0000775,GO:0000776,GO:0005634,GO:0005737,GO:0005814,GO:0005829,GO:0005876,GO:0005881,GO:0006468,GO:0006915,GO:0007059,GO:0007094,GO:0007346,GO:0007605,GO:0008017,GO:0008270,GO:0015631,GO:0016324,GO:0019899,GO:0030496,GO:0031021,GO:0031267,GO:0031503,GO:0031536,GO:0032133,GO:0032991,GO:0036216,GO:0042493,GO:0042802,GO:0042803,GO:0043027,GO:0043066,GO:…	G2/M transition of mitotic cell cycle|microtubule cytoskeleton organization|nuclear chromosome|mitotic cytokinesis|chromosome, centromeric region|kinetochore|nucleus|cytoplasm|centriole|cytosol|spindle microtubule|cytoplasmic microtubule|protein phosphorylation|apoptotic process|chromosome segregation|mitotic spindle assembly checkpoint signaling|regulation of mitotic cell cycle|sensory perceptio…	rno01524,rno04210,rno04215,rno04390,rno05161,rno05200,rno05210	Platinum drug resistance|Apoptosis|Apoptosis - multiple species|Hippo signaling pathway|Hepatitis B|Pathways in cancer|Colorectal cancer
Blm	102.3975369	146.1704697	36.73813779	0.25131292	-1.992443254	1.60E-08	5.05E-08	Down	0.15378371	0.279646307	0.838570791	0.846992073	0.634751857	308755		GO:0000079,GO:0000228,GO:0000400,GO:0000403,GO:0000405,GO:0000723,GO:0000724,GO:0000729,GO:0000781,GO:0000800,GO:0001673,GO:0002039,GO:0003677,GO:0003678,GO:0003697,GO:0004386,GO:0005524,GO:0005634,GO:0005654,GO:0005657,GO:0005694,GO:0005730,GO:0005737,GO:0005829,GO:0006260,GO:0006268,GO:0006281,GO:0006310,GO:0006974,GO:0007095,GO:0008094,GO:0008270,GO:0009378,GO:0010165,GO:0016363,GO:0016605,GO:…	regulation of cyclin-dependent protein serine/threonine kinase activity|nuclear chromosome|four-way junction DNA binding|Y-form DNA binding|bubble DNA binding|telomere maintenance|double-strand break repair via homologous recombination|DNA double-strand break processing|chromosome, telomeric region|lateral element|male germ cell nucleus|p53 binding|DNA binding|DNA helicase activity|single-strande…	rno03440,rno03460	Homologous recombination|Fanconi anemia pathway
Bmp3	3168.090013	3970.730808	1964.12882	0.494648779	-1.015523578	6.81E-42	6.78E-41	Down	27.2292342	24.21547349	44.86652491	46.95854824	48.11220272	25667	bone morphogenetic protein 3	GO:0001649,GO:0005125,GO:0005615,GO:0007165,GO:0008083,GO:0010862,GO:0031982,GO:0045944,GO:0051216,GO:0060395,GO:0070700	osteoblast differentiation|cytokine activity|extracellular space|signal transduction|growth factor activity|positive regulation of pathway-restricted SMAD protein phosphorylation|vesicle|positive regulation of transcription by RNA polymerase II|cartilage development|SMAD protein signal transduction|BMP receptor binding	rno04060	Cytokine-cytokine receptor interaction
Bmp4	626.1016815	330.7683674	1069.101653	3.233679266	1.693176591	1.39E-27	9.83E-27	Up	11.43732606	10.15965302	3.610607624	2.499302675	2.881576356	25296	bone morphogenetic protein 4	GO:0000122,GO:0000186,GO:0001501,GO:0001525,GO:0001541,GO:0001568,GO:0001649,GO:0001654,GO:0001656,GO:0001657,GO:0001658,GO:0001707,GO:0001759,GO:0001822,GO:0001823,GO:0001843,GO:0001934,GO:0001938,GO:0001944,GO:0001958,GO:0002043,GO:0002062,GO:0002244,GO:0002320,GO:0003014,GO:0003130,GO:0003139,GO:0003148,GO:0003149,GO:0003150,GO:0003151,GO:0003180,GO:0003184,GO:0003197,GO:0003198,GO:0003215,GO:…	negative regulation of transcription by RNA polymerase II|activation of MAPKK activity|skeletal system development|angiogenesis|ovarian follicle development|blood vessel development|osteoblast differentiation|eye development|metanephros development|ureteric bud development|branching involved in ureteric bud morphogenesis|mesoderm formation|organ induction|kidney development|mesonephros developmen…	rno04060,rno04350,rno04390,rno04550,rno04919,rno05200,rno05217,rno05418	Cytokine-cytokine receptor interaction|TGF-beta signaling pathway|Hippo signaling pathway|Signaling pathways regulating pluripotency of stem cells|Thyroid hormone signaling pathway|Pathways in cancer|Basal cell carcinoma|Fluid shear stress and atherosclerosis
Bmp6	1763.125036	2560.092049	567.674516	0.221725753	-2.173151751	4.51E-101	1.00E-99	Down	6.374266718	5.629564108	21.91497269	25.63668766	25.28852326	25644	bone morphogenetic protein 6	GO:0000122,GO:0001503,GO:0001649,GO:0001654,GO:0001822,GO:0001938,GO:0001958,GO:0003323,GO:0005125,GO:0005615,GO:0005737,GO:0006879,GO:0006954,GO:0006955,GO:0008083,GO:0010039,GO:0010628,GO:0010862,GO:0014823,GO:0030154,GO:0030501,GO:0030509,GO:0030539,GO:0031666,GO:0031982,GO:0032026,GO:0032332,GO:0032349,GO:0032526,GO:0043117,GO:0045595,GO:0045603,GO:0045666,GO:0045669,GO:0045944,GO:0046982,GO:…	negative regulation of transcription by RNA polymerase II|ossification|osteoblast differentiation|eye development|kidney development|positive regulation of endothelial cell proliferation|endochondral ossification|type B pancreatic cell development|cytokine activity|extracellular space|cytoplasm|cellular iron ion homeostasis|inflammatory response|immune response|growth factor activity|response to …	rno04060,rno04350,rno04390,rno04913	Cytokine-cytokine receptor interaction|TGF-beta signaling pathway|Hippo signaling pathway|Ovarian steroidogenesis
Bmper	1586.150373	2077.584896	848.9985885	0.408650747	-1.291059725	2.96E-38	2.74E-37	Down	4.980684645	5.762188978	10.90807696	11.93770438	12.51530517	300455	BMP-binding endothelial regulator	GO:0001568,GO:0001657,GO:0002043,GO:0005576,GO:0005615,GO:0010594,GO:0030514,GO:0031012,GO:0042118,GO:0045765,GO:0048839,GO:0060393,GO:0070374,GO:1903672	blood vessel development|ureteric bud development|blood vessel endothelial cell proliferation involved in sprouting angiogenesis|extracellular region|extracellular space|regulation of endothelial cell migration|negative regulation of BMP signaling pathway|extracellular matrix|endothelial cell activation|regulation of angiogenesis|inner ear development|regulation of pathway-restricted SMAD protein…
Bmpr1b	662.5804511	853.5497003	376.1265773	0.440663992	-1.182249081	1.42E-15	6.62E-15	Down	1.091678386	1.477204694	2.80942124	2.636954482	2.396971133	310914	bone morphogenetic protein receptor type 1B	GO:0001501,GO:0001502,GO:0001550,GO:0001649,GO:0001654,GO:0002062,GO:0004674,GO:0004675,GO:0005025,GO:0005524,GO:0005886,GO:0006468,GO:0006954,GO:0007178,GO:0008284,GO:0009953,GO:0016021,GO:0019211,GO:0030154,GO:0030425,GO:0030501,GO:0030509,GO:0031290,GO:0035108,GO:0036122,GO:0042698,GO:0043010,GO:0043025,GO:0043066,GO:0043235,GO:0043539,GO:0045597,GO:0045669,GO:0045893,GO:0045944,GO:0046332,GO:…	skeletal system development|cartilage condensation|ovarian cumulus expansion|osteoblast differentiation|eye development|chondrocyte differentiation|protein serine/threonine kinase activity|transmembrane receptor protein serine/threonine kinase activity|transforming growth factor beta receptor activity, type I|ATP binding|plasma membrane|protein phosphorylation|inflammatory response|transmembrane …	rno04060,rno04350,rno04360,rno04390,rno04550,rno05418	Cytokine-cytokine receptor interaction|TGF-beta signaling pathway|Axon guidance|Hippo signaling pathway|Signaling pathways regulating pluripotency of stem cells|Fluid shear stress and atherosclerosis
Bmt2	551.2752616	331.778129	880.5209605	2.655241812	1.408843253	1.26E-20	7.18E-20	Up	18.43288982	16.41964083	6.215380911	5.002406885	6.447497805	500034	base methyltransferase of 25S rRNA 2 homolog	GO:0005730,GO:0016433,GO:0031167,GO:0034198,GO:1904047,GO:1904262	nucleolus|rRNA (adenine) methyltransferase activity|rRNA methylation|cellular response to amino acid starvation|S-adenosyl-L-methionine binding|negative regulation of TORC1 signaling
Bmx	13.75680903	1.655579875	31.90865276	19.02902004	4.250129362	5.75E-05	0.000134989	Up	0.253391812	0.32393863	0.008353472	0.032082805	0	367786	BMX non-receptor tyrosine kinase	GO:0002250,GO:0004713,GO:0004714,GO:0004715,GO:0005524,GO:0005654,GO:0005886,GO:0007165,GO:0032587,GO:0035556,GO:0038083,GO:0046777,GO:0046872,GO:0050853	adaptive immune response|protein tyrosine kinase activity|transmembrane receptor protein tyrosine kinase activity|non-membrane spanning protein tyrosine kinase activity|ATP binding|nucleoplasm|plasma membrane|signal transduction|ruffle membrane|intracellular signal transduction|peptidyl-tyrosine autophosphorylation|protein autophosphorylation|metal ion binding|B cell receptor signaling pathway
Bnip3l	5195.36081	3407.211408	7877.584913	2.312160041	1.20924126	1.75E-84	3.28E-83	Up	63.512345	60.14419307	23.36437802	23.46378076	25.12739436	140923	BCL2 interacting protein 3 like	GO:0005515,GO:0005521,GO:0005634,GO:0005635,GO:0005739,GO:0005741,GO:0005783,GO:0005829,GO:0010917,GO:0016021,GO:0016239,GO:0016607,GO:0035694,GO:0035794,GO:0042802,GO:0042803,GO:0043065,GO:0043066,GO:0043067,GO:0051607,GO:0060548,GO:0071456,GO:0097345,GO:1903146,GO:1903214	protein binding|lamin binding|nucleus|nuclear envelope|mitochondrion|mitochondrial outer membrane|endoplasmic reticulum|cytosol|negative regulation of mitochondrial membrane potential|integral component of membrane|positive regulation of macroautophagy|nuclear speck|mitochondrial protein catabolic process|positive regulation of mitochondrial membrane permeability|identical protein binding|protein…	rno04137	Mitophagy - animal
Boc	5886.506686	1003.246027	13211.39768	13.16598014	3.718743022	0	0	Up	86.13972767	80.81290249	5.585088762	5.928558784	5.547095271	360715	BOC cell adhesion associated, oncogene regulated	GO:0005887,GO:0007224,GO:0007411,GO:0030030,GO:0030424,GO:0030426,GO:0043025,GO:0044295,GO:0045663	integral component of plasma membrane|smoothened signaling pathway|axon guidance|cell projection organization|axon|growth cone|neuronal cell body|axonal growth cone|positive regulation of myoblast differentiation	rno04340,rno04360	Hedgehog signaling pathway|Axon guidance
Bok	600.8645366	909.580622	137.7904084	0.151488403	-2.722720737	5.15E-73	8.43E-72	Down	2.461470738	2.982606795	16.30853406	16.44706161	15.59422523	29884	BCL2 family apoptosis regulator BOK	GO:0001836,GO:0005102,GO:0005515,GO:0005634,GO:0005640,GO:0005737,GO:0005739,GO:0005741,GO:0005743,GO:0005783,GO:0005789,GO:0005794,GO:0006915,GO:0006919,GO:0006921,GO:0007420,GO:0008584,GO:0008630,GO:0008635,GO:0010506,GO:0016020,GO:0016021,GO:0031625,GO:0031901,GO:0031966,GO:0032588,GO:0033106,GO:0042803,GO:0043065,GO:0043524,GO:0044877,GO:0046982,GO:0046983,GO:0048709,GO:0051259,GO:0051400,GO:…	release of cytochrome c from mitochondria|signaling receptor binding|protein binding|nucleus|nuclear outer membrane|cytoplasm|mitochondrion|mitochondrial outer membrane|mitochondrial inner membrane|endoplasmic reticulum|endoplasmic reticulum membrane|Golgi apparatus|apoptotic process|activation of cysteine-type endopeptidase activity involved in apoptotic process|cellular component disassembly in…	rno04215	Apoptosis - multiple species
Brca1	166.0502887	243.5446593	49.80873268	0.204516224	-2.289712799	1.36E-17	6.88E-17	Down	0.225786815	0.162137032	0.856242387	0.82904161	0.867429605	497672	BRCA1, DNA repair associated	GO:0000724,GO:0000793,GO:0000794,GO:0000800,GO:0000976,GO:0003682,GO:0003684,GO:0003713,GO:0003723,GO:0004842,GO:0005515,GO:0005634,GO:0005654,GO:0005694,GO:0005737,GO:0005759,GO:0005886,GO:0006301,GO:0006302,GO:0006349,GO:0006357,GO:0006633,GO:0006974,GO:0007059,GO:0007095,GO:0007098,GO:0007420,GO:0007584,GO:0008270,GO:0008630,GO:0009048,GO:0010033,GO:0010212,GO:0010575,GO:0010628,GO:0016567,GO:…	double-strand break repair via homologous recombination|condensed chromosome|condensed nuclear chromosome|lateral element|transcription cis-regulatory region binding|chromatin binding|damaged DNA binding|transcription coactivator activity|RNA binding|ubiquitin-protein transferase activity|protein binding|nucleus|nucleoplasm|chromosome|cytoplasm|mitochondrial matrix|plasma membrane|postreplication…	rno01524,rno03440,rno03460,rno04120,rno04151,rno05206,rno05224	Platinum drug resistance|Homologous recombination|Fanconi anemia pathway|Ubiquitin mediated proteolysis|PI3K-Akt signaling pathway|MicroRNAs in cancer|Breast cancer
Brinp1	11.63888591	18.10985016	1.932439539	0.106661474	-3.228888931	0.005906562	0.010647238	Down	0	0.032225773	0.130676736	0.206658232	0.068927254	140610	BMP/retinoic acid inducible neural specific 1	GO:0001662,GO:0005737,GO:0005783,GO:0007614,GO:0008219,GO:0030425,GO:0035176,GO:0035640,GO:0042711,GO:0043025,GO:0045666,GO:0045786,GO:0045930,GO:0050768,GO:0071300,GO:0071625	behavioral fear response|cytoplasm|endoplasmic reticulum|short-term memory|cell death|dendrite|social behavior|exploration behavior|maternal behavior|neuronal cell body|positive regulation of neuron differentiation|negative regulation of cell cycle|negative regulation of mitotic cell cycle|negative regulation of neurogenesis|cellular response to retinoic acid|vocalization behavior
Brinp2	309.9181237	499.1161948	26.12101705	0.052332206	-4.256157109	3.38E-14	1.48E-13	Down	0.165217125	0.052490534	2.080354768	1.512907137	2.007448627	286895	BMP/retinoic acid inducible neural specific 2	GO:0005576,GO:0005783,GO:0007399,GO:0030425,GO:0043025,GO:0045666,GO:0045786,GO:0045930,GO:0071300	extracellular region|endoplasmic reticulum|nervous system development|dendrite|neuronal cell body|positive regulation of neuron differentiation|negative regulation of cell cycle|negative regulation of mitotic cell cycle|cellular response to retinoic acid
Brip1	68.65524629	95.0805734	29.01725563	0.305062427	-1.712823593	4.11E-05	9.80E-05	Down	0.204251138	0.11848681	0.508731375	0.557541363	0.358385538	360588		GO:0003677,GO:0003682,GO:0005524,GO:0005634,GO:0005654,GO:0005737,GO:0006357,GO:0007129,GO:0007283,GO:0007284,GO:0007286,GO:0008285,GO:0008584,GO:0009636,GO:0010629,GO:0010705,GO:0016818,GO:0031965,GO:0032508,GO:0043139,GO:0051026,GO:0071295,GO:0071456,GO:0072520,GO:1904385,GO:1990918	DNA binding|chromatin binding|ATP binding|nucleus|nucleoplasm|cytoplasm|regulation of transcription by RNA polymerase II|homologous chromosome pairing at meiosis|spermatogenesis|spermatogonial cell division|spermatid development|negative regulation of cell population proliferation|male gonad development|response to toxic substance|negative regulation of gene expression|meiotic DNA double-strand b…	rno03440,rno03460	Homologous recombination|Fanconi anemia pathway
Brme1	563.8151597	378.5046068	841.780989	2.224207689	1.153291509	2.98E-18	1.56E-17	Up	3.190537481	3.343418453	1.372794416	1.280250608	1.299891854	304654		GO:0005694,GO:0007141,GO:0007144,GO:0007283,GO:1990918	chromosome|male meiosis I|female meiosis I|spermatogenesis|double-strand break repair involved in meiotic recombination
Bsn	60.83529631	10.49003891	136.3531824	13.00452505	3.700941805	1.93E-16	9.29E-16	Up	0.246501279	0.236702154	0.018002044	0.015713555	0.016305279	29138	bassoon (presynaptic cytomatrix protein)	GO:0001222,GO:0005515,GO:0005798,GO:0005802,GO:0007010,GO:0007416,GO:0008021,GO:0008088,GO:0008090,GO:0009986,GO:0014069,GO:0019898,GO:0030424,GO:0030425,GO:0030672,GO:0035418,GO:0043025,GO:0044306,GO:0045202,GO:0045503,GO:0046872,GO:0048786,GO:0048788,GO:0048790,GO:0050808,GO:0060076,GO:0060077,GO:0097060,GO:0097470,GO:0098685,GO:0098686,GO:0098693,GO:0098793,GO:0098831,GO:0098882,GO:0098978,GO:…	transcription corepressor binding|protein binding|Golgi-associated vesicle|trans-Golgi network|cytoskeleton organization|synapse assembly|synaptic vesicle|axo-dendritic transport|retrograde axonal transport|cell surface|postsynaptic density|extrinsic component of membrane|axon|dendrite|synaptic vesicle membrane|protein localization to synapse|neuronal cell body|neuron projection terminus|synapse|…
Bst1	4362.391241	1595.399619	8512.878675	5.336585384	2.415916928	4.28E-304	3.42E-302	Up	141.6523779	136.3400423	24.65685772	22.48727074	22.95844316	81506	bone marrow stromal cell antigen 1	GO:0001931,GO:0001952,GO:0003953,GO:0005886,GO:0008284,GO:0016740,GO:0016849,GO:0019898,GO:0030890,GO:0031225,GO:0032956,GO:0050135,GO:0050727,GO:0050730,GO:0050848,GO:0061809,GO:0061811,GO:0061812,GO:0090022	uropod|regulation of cell-matrix adhesion|NAD+ nucleosidase activity|plasma membrane|positive regulation of cell population proliferation|transferase activity|phosphorus-oxygen lyase activity|extrinsic component of membrane|positive regulation of B cell proliferation|anchored component of membrane|regulation of actin cytoskeleton organization|NAD(P)+ nucleosidase activity|regulation of inflammato…	rno00760,rno04970,rno04972	Nicotinate and nicotinamide metabolism|Salivary secretion|Pancreatic secretion
Btbd11	199.2358897	280.1656765	77.84120963	0.277875345	-1.847490259	1.98E-15	9.16E-15	Down	0.327399906	0.376168284	1.156031039	1.081929123	1.168409701	314675		GO:0046982,GO:0060395	protein heterodimerization activity|SMAD protein signal transduction
Btc	9.761089305	14.3355047	2.899466218	0.20252155	-2.303852661	0.045656074	0.070460418	Down	0.044689283	0.223892648	0.512692632	0.246134449	1.021612457	64022	betacellulin	GO:0005154,GO:0005615,GO:0006260,GO:0007173,GO:0008083,GO:0008284,GO:0016021,GO:0030154,GO:0035810,GO:0043066,GO:0045597,GO:0045741,GO:0045840,GO:0048146	epidermal growth factor receptor binding|extracellular space|DNA replication|epidermal growth factor receptor signaling pathway|growth factor activity|positive regulation of cell population proliferation|integral component of membrane|cell differentiation|positive regulation of urine volume|negative regulation of apoptotic process|positive regulation of cell differentiation|positive regulation of…	rno04012	ErbB signaling pathway
Bub1	523.1999297	786.5773102	128.1338591	0.162895939	-2.617977458	1.00E-46	1.10E-45	Down	0.829461847	0.788340166	5.282726701	4.462041322	3.625047016	296137	BUB1 mitotic checkpoint serine/threonine kinase	GO:0000775,GO:0000776,GO:0000779,GO:0004672,GO:0005524,GO:0005654,GO:0005829,GO:0006468,GO:0007059,GO:0007063,GO:0007094,GO:0008283,GO:0043231,GO:0051754,GO:0051983,GO:2001244	chromosome, centromeric region|kinetochore|condensed chromosome, centromeric region|protein kinase activity|ATP binding|nucleoplasm|cytosol|protein phosphorylation|chromosome segregation|regulation of sister chromatid cohesion|mitotic spindle assembly checkpoint signaling|cell population proliferation|intracellular membrane-bounded organelle|meiotic sister chromatid cohesion, centromeric|regulati…	rno04110,rno04114,rno04914	Cell cycle|Oocyte meiosis|Progesterone-mediated oocyte maturation
Bub1b	329.4584181	535.882677	19.82202964	0.036992229	-4.756633974	2.39E-63	3.43E-62	Down	0.112161739	0.143603988	3.455195778	3.083037114	2.765856805	171576	BUB1 mitotic checkpoint serine/threonine kinase B	GO:0000776,GO:0000940,GO:0004672,GO:0005524,GO:0005737,GO:0005819,GO:0005829,GO:0006468,GO:0007091,GO:0007094,GO:0048471,GO:0051754,GO:0071459	kinetochore|outer kinetochore|protein kinase activity|ATP binding|cytoplasm|spindle|cytosol|protein phosphorylation|metaphase/anaphase transition of mitotic cell cycle|mitotic spindle assembly checkpoint signaling|perinuclear region of cytoplasm|meiotic sister chromatid cohesion, centromeric|protein localization to chromosome, centromeric region	rno04110,rno05166	Cell cycle|Human T-cell leukemia virus 1 infection
Bud23	754.9273395	950.379979	461.7483803	0.485856705	-1.041397215	1.67E-18	8.78E-18	Down	10.05979289	10.44525156	18.25066288	19.09878288	19.42979693	368084	BUD23, rRNA methyltransferase and ribosome maturation factor	GO:0005654,GO:0005730,GO:0016435,GO:0046982,GO:0048471,GO:0070476,GO:2000234	nucleoplasm|nucleolus|rRNA (guanine) methyltransferase activity|protein heterodimerization activity|perinuclear region of cytoplasm|rRNA (guanine-N7)-methylation|positive regulation of rRNA processing
Bves	205.7634686	340.3582247	3.871334351	0.011371383	-6.458448462	1.88E-09	6.33E-09	Down	0.101837397	0	4.904500573	3.528921578	3.637559506	365603	blood vessel epicardial substance	GO:0001921,GO:0002027,GO:0002244,GO:0002931,GO:0005198,GO:0005886,GO:0005901,GO:0005923,GO:0007507,GO:0007519,GO:0008360,GO:0016020,GO:0016021,GO:0016192,GO:0016328,GO:0030054,GO:0030552,GO:0031253,GO:0034446,GO:0040017,GO:0042383,GO:0042391,GO:0043087,GO:0048278,GO:0051146,GO:0060931,GO:0060973,GO:0090136,GO:2001135	positive regulation of receptor recycling|regulation of heart rate|hematopoietic progenitor cell differentiation|response to ischemia|structural molecule activity|plasma membrane|caveola|bicellular tight junction|heart development|skeletal muscle tissue development|regulation of cell shape|membrane|integral component of membrane|vesicle-mediated transport|lateral plasma membrane|cell junction|cAM…	rno04530	Tight junction
Bysl	1443.620816	1830.015321	864.0290579	0.472189995	-1.082560621	2.33E-30	1.79E-29	Down	14.41241424	14.81778086	27.3856155	26.3996749	29.49503479	359727	bystin-like	GO:0000462,GO:0001701,GO:0001825,GO:0001829,GO:0005654,GO:0005694,GO:0005730,GO:0005737,GO:0005881,GO:0006364,GO:0007420,GO:0008283,GO:0030515,GO:0030688,GO:0042995,GO:0043231,GO:0045177,GO:0048471,GO:0071222,GO:0071347,GO:0071363,GO:0071407	maturation of SSU-rRNA from tricistronic rRNA transcript (SSU-rRNA, 5.8S rRNA, LSU-rRNA)|in utero embryonic development|blastocyst formation|trophectodermal cell differentiation|nucleoplasm|chromosome|nucleolus|cytoplasm|cytoplasmic microtubule|rRNA processing|brain development|cell population proliferation|snoRNA binding|preribosome, small subunit precursor|cell projection|intracellular membrane…
C1galt1	1695.955205	611.7239719	3322.302056	5.432804513	2.441697136	1.26E-136	3.68E-135	Up	53.71430652	50.73257972	9.698483139	7.86233922	8.317528653	65044	core 1 synthase, glycoprotein-N-acetylgalactosamine 3-beta-galactosyltransferase, 1	GO:0001525,GO:0001822,GO:0006493,GO:0016021,GO:0016263,GO:0016266,GO:0016267,GO:0046872,GO:0060576	angiogenesis|kidney development|protein O-linked glycosylation|integral component of membrane|glycoprotein-N-acetylgalactosamine 3-beta-galactosyltransferase activity|O-glycan processing|O-glycan processing, core 1|metal ion binding|intestinal epithelial cell development	rno00512,rno00514	Mucin type O-glycan biosynthesis|Other types of O-glycan biosynthesis
C1qb	2.512494164	0	6.281235411	33.65978032	5.072953856	0.033820477	0.053654577	Up	0.025329455	0.304560463	0	0	0	29687	complement C1q B chain	GO:0005576,GO:0005581,GO:0005602,GO:0006955,GO:0006958,GO:0007420,GO:0007568,GO:0010033,GO:0042802,GO:0045087,GO:0045202,GO:0048839,GO:0051384,GO:0098794,GO:0098883	extracellular region|collagen trimer|complement component C1 complex|immune response|complement activation, classical pathway|brain development|aging|response to organic substance|identical protein binding|innate immune response|synapse|inner ear development|response to glucocorticoid|postsynapse|synapse pruning	rno04610,rno05020,rno05133,rno05142,rno05150,rno05171,rno05322	Complement and coagulation cascades|Prion disease|Pertussis|Chagas disease|Staphylococcus aureus infection|Coronavirus disease - COVID-19|Systemic lupus erythematosus
C1qtnf12	74.90595246	95.1797002	44.49533085	0.4675664	-1.096756837	0.005460903	0.0099011	Down	1.268556192	0.64596354	1.729703111	1.641708648	2.139317175	313774	C1q and TNF related 12	GO:0005179,GO:0005576,GO:0005615,GO:0007165,GO:0010906,GO:0035774,GO:0045721,GO:0046324,GO:0046326,GO:0046628,GO:0050728,GO:0051897	hormone activity|extracellular region|extracellular space|signal transduction|regulation of glucose metabolic process|positive regulation of insulin secretion involved in cellular response to glucose stimulus|negative regulation of gluconeogenesis|regulation of glucose import|positive regulation of glucose import|positive regulation of insulin receptor signaling pathway|negative regulation of inf…
C1qtnf2	1188.08715	1668.754052	467.0867963	0.279922146	-1.836902465	4.23E-69	6.56E-68	Down	9.548192655	8.953729005	29.43398817	28.38440169	31.11183998	497886	C1q and TNF related 2	GO:0000187,GO:0005102,GO:0005615,GO:0019216,GO:0032991,GO:0042802,GO:0045725,GO:0046321,GO:0046326	activation of MAPK activity|signaling receptor binding|extracellular space|regulation of lipid metabolic process|protein-containing complex|identical protein binding|positive regulation of glycogen biosynthetic process|positive regulation of fatty acid oxidation|positive regulation of glucose import
C1qtnf3	38879.24815	64269.51692	793.8449846	0.012351942	-6.339118261	0	0	Down	9.716026841	12.55965531	838.7414402	818.8379661	768.7043291	294806	C1q and TNF related 3	GO:0001819,GO:0005576,GO:0005615,GO:0010629,GO:0032715,GO:0032991,GO:0035356,GO:0042593,GO:0042802,GO:0045444,GO:0045721,GO:0050728,GO:0051897,GO:0070165,GO:0070374,GO:0071638,GO:1901223	positive regulation of cytokine production|extracellular region|extracellular space|negative regulation of gene expression|negative regulation of interleukin-6 production|protein-containing complex|cellular triglyceride homeostasis|glucose homeostasis|identical protein binding|fat cell differentiation|negative regulation of gluconeogenesis|negative regulation of inflammatory response|positive reg…
C1qtnf7	734.6705114	267.6912483	1435.139406	5.360660322	2.422410722	8.77E-70	1.37E-68	Up	14.92909431	13.26616468	2.023401377	2.448098112	2.603567096	305423	C1q and TNF related 7	GO:0005615,GO:0042802	extracellular space|identical protein binding
C1r	19392.87498	2014.420447	45460.55678	22.56981	4.496322368	6.09E-286	4.46E-284	Up	482.6266425	467.7250887	20.83347871	16.5460333	19.27556773	312705	complement C1r	GO:0004252,GO:0005509,GO:0005615,GO:0006958,GO:0031638,GO:0042802,GO:0072562	serine-type endopeptidase activity|calcium ion binding|extracellular space|complement activation, classical pathway|zymogen activation|identical protein binding|blood microparticle	rno04145,rno04610,rno05133,rno05150,rno05171,rno05322	Phagosome|Complement and coagulation cascades|Pertussis|Staphylococcus aureus infection|Coronavirus disease - COVID-19|Systemic lupus erythematosus
C1rl	158.055182	31.95991551	347.1980816	10.88621545	3.444430588	6.07E-24	3.88E-23	Up	3.744122597	2.932391865	0.177642734	0.187622732	0.460171699	408246	complement C1r subcomponent like	GO:0004252,GO:0005615,GO:0006508,GO:0006958,GO:0031638,GO:0045087,GO:0072562	serine-type endopeptidase activity|extracellular space|proteolysis|complement activation, classical pathway|zymogen activation|innate immune response|blood microparticle
C1s	7568.852927	192.3106471	18633.66635	96.99355477	6.599816978	0	0	Up	176.3406062	165.4097815	1.575423611	1.447603848	1.721526377	192262	complement C1s	GO:0004252,GO:0005509,GO:0005576,GO:0005615,GO:0006508,GO:0006958,GO:0010001,GO:0042802,GO:0045087,GO:0051591	serine-type endopeptidase activity|calcium ion binding|extracellular region|extracellular space|proteolysis|complement activation, classical pathway|glial cell differentiation|identical protein binding|innate immune response|response to cAMP	rno04610,rno05133,rno05150,rno05171,rno05322	Complement and coagulation cascades|Pertussis|Staphylococcus aureus infection|Coronavirus disease - COVID-19|Systemic lupus erythematosus
C2cd2	2775.048229	3965.854218	988.8392452	0.249344436	-2.003788082	3.72E-140	1.12E-138	Down	3.538114103	3.106097943	12.35717029	11.58780131	11.91285603	304055	C2 calcium-dependent domain containing 2	GO:0016021	integral component of membrane
C2cd4a	24.42883629	3.967713361	55.12052068	13.74556928	3.780894753	4.25E-06	1.12E-05	Up	0.597463982	0.59865714	0.020041919	0.096217625	0	691703		GO:0002528,GO:0002675,GO:0005634,GO:0030155	regulation of vascular permeability involved in acute inflammatory response|positive regulation of acute inflammatory response|nucleus|regulation of cell adhesion
C2cd4c	33.07384306	15.80538925	58.97652376	3.725515119	1.897439918	0.00080313	0.001650489	Up	0.418678999	0.693111933	0.095716866	0.183807737	0.121373236	500798	C2 calcium-dependent domain containing 4C	GO:0005829	cytosol
C2cd5	518.8474056	357.7075404	760.5572033	2.126653794	1.08858519	8.40E-15	3.79E-14	Up	4.253566414	4.388547917	1.967683404	1.707925701	1.793152324	362461	C2 calcium-dependent domain containing 5	GO:0005509,GO:0005544,GO:0005829,GO:0005886,GO:0005938,GO:0006906,GO:0010828,GO:0030659,GO:0031340,GO:0032587,GO:0032869,GO:0034451,GO:0038028,GO:0046326,GO:0065002,GO:0072659,GO:0090314	calcium ion binding|calcium-dependent phospholipid binding|cytosol|plasma membrane|cell cortex|vesicle fusion|positive regulation of glucose transmembrane transport|cytoplasmic vesicle membrane|positive regulation of vesicle fusion|ruffle membrane|cellular response to insulin stimulus|centriolar satellite|insulin receptor signaling pathway via phosphatidylinositol 3-kinase|positive regulation of …
C3	2609.545383	10.43632456	6508.20897	621.0233383	9.278503676	1.91E-260	1.19E-258	Up	37.02046845	35.49801381	0.025728957	0.069171236	0.061522296	24232	complement C3	GO:0001798,GO:0001934,GO:0001970,GO:0002507,GO:0004866,GO:0005515,GO:0005576,GO:0005615,GO:0006631,GO:0006935,GO:0006954,GO:0006956,GO:0006957,GO:0006958,GO:0007596,GO:0008289,GO:0009617,GO:0009986,GO:0010575,GO:0010828,GO:0010866,GO:0010884,GO:0010951,GO:0016322,GO:0031715,GO:0032026,GO:0032355,GO:0032570,GO:0032991,GO:0035846,GO:0035886,GO:0043627,GO:0045087,GO:0045745,GO:0045766,GO:0048260,GO:…	positive regulation of type IIa hypersensitivity|positive regulation of protein phosphorylation|positive regulation of activation of membrane attack complex|tolerance induction|endopeptidase inhibitor activity|protein binding|extracellular region|extracellular space|fatty acid metabolic process|chemotaxis|inflammatory response|complement activation|complement activation, alternative pathway|compl…	rno04080,rno04145,rno04610,rno04613,rno05133,rno05134,rno05140,rno05142,rno05150,rno05152,rno05167,rno05168,rno05171,rno05203,rno05322	Neuroactive ligand-receptor interaction|Phagosome|Complement and coagulation cascades|Neutrophil extracellular trap formation|Pertussis|Legionellosis|Leishmaniasis|Chagas disease|Staphylococcus aureus infection|Tuberculosis|Kaposi sarcoma-associated herpesvirus infection|Herpes simplex virus 1 infection|Coronavirus disease - COVID-19|Viral carcinogenesis|Systemic lupus erythematosus
C4a	504.3204785	87.87498446	1128.988719	12.84710224	3.683371081	2.86E-20	1.61E-19	Up	5.854379513	6.054969646	0.579669225	0.411586646	0.257222089	24233	complement C4A	GO:0001849,GO:0004866,GO:0005576,GO:0005615,GO:0006954,GO:0006956,GO:0006958,GO:0010951,GO:0030424,GO:0030425,GO:0043025,GO:0045087,GO:0045202,GO:2000427	complement component C1q complex binding|endopeptidase inhibitor activity|extracellular region|extracellular space|inflammatory response|complement activation|complement activation, classical pathway|negative regulation of endopeptidase activity|axon|dendrite|neuronal cell body|innate immune response|synapse|positive regulation of apoptotic cell clearance	rno04610,rno05133,rno05150,rno05171,rno05322	Complement and coagulation cascades|Pertussis|Staphylococcus aureus infection|Coronavirus disease - COVID-19|Systemic lupus erythematosus
C4b	50.76310293	12.73119316	107.8109676	8.43628287	3.07660747	1.20E-09	4.09E-09	Up	0.489595556	0.64898759	0.034130033	0.098311266	0.048577793	406161	complement C4B (Chido blood group)	GO:0001848,GO:0001849,GO:0004866,GO:0005615,GO:0006954,GO:0006956,GO:0006958,GO:0010951,GO:0016064,GO:0030246,GO:0030424,GO:0030425,GO:0032490,GO:0043025,GO:0045087,GO:0045202,GO:0106139,GO:2000427	complement binding|complement component C1q complex binding|endopeptidase inhibitor activity|extracellular space|inflammatory response|complement activation|complement activation, classical pathway|negative regulation of endopeptidase activity|immunoglobulin mediated immune response|carbohydrate binding|axon|dendrite|detection of molecule of bacterial origin|neuronal cell body|innate immune respo…	rno04610,rno05133,rno05150,rno05171,rno05322	Complement and coagulation cascades|Pertussis|Staphylococcus aureus infection|Coronavirus disease - COVID-19|Systemic lupus erythematosus
C5ar1	25.46965578	40.51429706	2.902693854	0.071609693	-3.803701314	5.53E-06	1.44E-05	Down	0.037190346	0.007452923	0.199108906	0.314076764	0.325903928	113959	complement C5a receptor 1	GO:0001774,GO:0001856,GO:0002430,GO:0004875,GO:0004878,GO:0004930,GO:0005886,GO:0006915,GO:0006954,GO:0007200,GO:0007204,GO:0009986,GO:0010575,GO:0010759,GO:0016021,GO:0016323,GO:0021534,GO:0030593,GO:0031100,GO:0031410,GO:0032494,GO:0032496,GO:0038178,GO:0042789,GO:0043524,GO:0045177,GO:0045766,GO:0048143,GO:0050679,GO:0050830,GO:0050890,GO:0070374,GO:0090023,GO:0097242,GO:0099172,GO:1902947	microglial cell activation|complement component C5a binding|complement receptor mediated signaling pathway|complement receptor activity|complement component C5a receptor activity|G protein-coupled receptor activity|plasma membrane|apoptotic process|inflammatory response|phospholipase C-activating G protein-coupled receptor signaling pathway|positive regulation of cytosolic calcium ion concentrati…	rno04080,rno04610,rno04613,rno05150,rno05171	Neuroactive ligand-receptor interaction|Complement and coagulation cascades|Neutrophil extracellular trap formation|Staphylococcus aureus infection|Coronavirus disease - COVID-19
C5ar2	335.6821834	17.2949847	813.2629814	47.13485111	5.558722266	3.27E-100	7.23E-99	Up	6.666234388	6.807845735	0.145365591	0.102844572	0.137208062	445269	complement component 5a receptor 2	GO:0002430,GO:0004875,GO:0004878,GO:0004930,GO:0005886,GO:0006935,GO:0006954,GO:0007186,GO:0007200,GO:0007204,GO:0009925,GO:0016021,GO:0032677,GO:0032715,GO:0032720,GO:0038178,GO:0045177,GO:0050679,GO:0070374,GO:0090024	complement receptor mediated signaling pathway|complement receptor activity|complement component C5a receptor activity|G protein-coupled receptor activity|plasma membrane|chemotaxis|inflammatory response|G protein-coupled receptor signaling pathway|phospholipase C-activating G protein-coupled receptor signaling pathway|positive regulation of cytosolic calcium ion concentration|basal plasma membra…
C6	171.7224087	7.054570781	418.7241657	59.04087379	5.883642168	9.40E-51	1.11E-49	Up	3.708317571	3.681555652	0.065200374	0.078253798	0.024360178	24237	complement C6	GO:0001701,GO:0001970,GO:0005576,GO:0005579,GO:0005615,GO:0006958,GO:0019835,GO:0043065,GO:0045087,GO:0045766,GO:0045917	in utero embryonic development|positive regulation of activation of membrane attack complex|extracellular region|membrane attack complex|extracellular space|complement activation, classical pathway|cytolysis|positive regulation of apoptotic process|innate immune response|positive regulation of angiogenesis|positive regulation of complement activation	rno04610,rno05020,rno05171,rno05322	Complement and coagulation cascades|Prion disease|Coronavirus disease - COVID-19|Systemic lupus erythematosus
C7	232.2062591	11.79547356	562.8224375	47.59510616	5.572741335	1.53E-67	2.33E-66	Up	3.40247572	3.226834708	0.087033465	0.073120583	0.027097885	117517		GO:0005576,GO:0005579,GO:0006883,GO:0006958,GO:0019835,GO:0045087	extracellular region|membrane attack complex|cellular sodium ion homeostasis|complement activation, classical pathway|cytolysis|innate immune response	rno04610,rno05020,rno05171,rno05322	Complement and coagulation cascades|Prion disease|Coronavirus disease - COVID-19|Systemic lupus erythematosus
C8g	145.7726347	74.683142	252.4068737	3.379179485	1.756672981	1.28E-11	4.91E-11	Up	5.993286167	5.311507118	1.344531687	1.569025845	1.58689254	296545	complement C8 gamma chain	GO:0001848,GO:0005576,GO:0005579,GO:0005615,GO:0006956,GO:0044877	complement binding|extracellular region|membrane attack complex|extracellular space|complement activation|protein-containing complex binding	rno04610,rno05020,rno05146,rno05171,rno05322	Complement and coagulation cascades|Prion disease|Amoebiasis|Coronavirus disease - COVID-19|Systemic lupus erythematosus
C9	7.346497885	0	18.36624471	98.41996654	6.620879121	6.86E-05	0.000160099	Up	0.130397097	0.365841014	0	0	0	117512	complement C9	GO:0001906,GO:0005579,GO:0005615,GO:0005886,GO:0006957,GO:0006958,GO:0007596,GO:0019835,GO:0045087,GO:0051260	cell killing|membrane attack complex|extracellular space|plasma membrane|complement activation, alternative pathway|complement activation, classical pathway|blood coagulation|cytolysis|innate immune response|protein homooligomerization	rno04610,rno05020,rno05146,rno05171,rno05322	Complement and coagulation cascades|Prion disease|Amoebiasis|Coronavirus disease - COVID-19|Systemic lupus erythematosus
Ca12	3.091460966	5.152434943	0	0.034569798	-4.854344021	0.04409955	0.068247325	Down	0	0	0.09888106	0	0.197034473	363085	carbonic anhydrase 12	GO:0004089,GO:0005886,GO:0006730,GO:0008270,GO:0016021,GO:0016836,GO:0055064	carbonate dehydratase activity|plasma membrane|one-carbon metabolic process|zinc ion binding|integral component of membrane|hydro-lyase activity|chloride ion homeostasis	rno00910	Nitrogen metabolism
Ca5b	748.9031046	322.004355	1389.251229	4.315951894	2.109678785	2.12E-53	2.60E-52	Up	21.01009275	17.17964441	4.316908532	3.584153334	4.010073199	302669	carbonic anhydrase 5B	GO:0004089,GO:0005737,GO:0005739,GO:0006730,GO:0008270,GO:0009617,GO:0016836	carbonate dehydratase activity|cytoplasm|mitochondrion|one-carbon metabolic process|zinc ion binding|response to bacterium|hydro-lyase activity	rno00910	Nitrogen metabolism
Ca9	428.6993747	675.1699786	58.99346885	0.087380305	-3.516548048	8.41E-68	1.28E-66	Down	0.882510947	0.725896038	9.318573985	7.677799808	7.778727105	313495	carbonic anhydrase 9	GO:0001666,GO:0002009,GO:0004089,GO:0005886,GO:0006730,GO:0008270,GO:0016021,GO:0016323,GO:0016836,GO:0033574,GO:0042493,GO:0046903	response to hypoxia|morphogenesis of an epithelium|carbonate dehydratase activity|plasma membrane|one-carbon metabolic process|zinc ion binding|integral component of membrane|basolateral plasma membrane|hydro-lyase activity|response to testosterone|response to drug|secretion	rno00910	Nitrogen metabolism
Cabcoco1	5.304358261	8.840597101	0	0.020133125	-5.63428505	0.003598331	0.006708111	Down	0	0	0.092514825	0.088829385	0.21507366	361834	ciliary associated calcium binding coiled-coil 1	GO:0005509,GO:0005737,GO:0005813,GO:0036126	calcium ion binding|cytoplasm|centrosome|sperm flagellum
Cabp1	122.9648233	193.9806606	16.44106735	0.084746524	-3.560701991	6.50E-23	4.01E-22	Down	0.253319283	0.200388293	2.115900181	2.508916858	2.577995969	171051	calcium binding protein 1	GO:0000139,GO:0005509,GO:0005515,GO:0005634,GO:0005737,GO:0005829,GO:0005856,GO:0005886,GO:0007275,GO:0007601,GO:0008139,GO:0009898,GO:0010651,GO:0014069,GO:0019904,GO:0030141,GO:0030424,GO:0030425,GO:0031800,GO:0032991,GO:0042308,GO:0042802,GO:0043025,GO:0044280,GO:0044325,GO:0048167,GO:0048306,GO:0048471,GO:0098885,GO:0098978,GO:0099527,GO:0099573,GO:1901385,GO:1901386,GO:1905539	Golgi membrane|calcium ion binding|protein binding|nucleus|cytoplasm|cytosol|cytoskeleton|plasma membrane|multicellular organism development|visual perception|nuclear localization sequence binding|cytoplasmic side of plasma membrane|negative regulation of cell communication by electrical coupling|postsynaptic density|protein domain specific binding|secretory granule|axon|dendrite|type 3 metabotro…
Cacna1a	460.3420923	240.8538478	789.5744589	3.277429097	1.71256457	1.80E-29	1.35E-28	Up	1.897195854	1.917352268	0.553280981	0.550519244	0.462334715	25398	calcium voltage-gated channel subunit alpha1 A	GO:0001505,GO:0005245,GO:0005515,GO:0005516,GO:0005634,GO:0005737,GO:0005886,GO:0005891,GO:0006816,GO:0007204,GO:0007214,GO:0007268,GO:0007270,GO:0007274,GO:0007416,GO:0007628,GO:0008219,GO:0008331,GO:0010817,GO:0014051,GO:0014056,GO:0017156,GO:0017158,GO:0019226,GO:0019233,GO:0019905,GO:0021522,GO:0021590,GO:0021679,GO:0021680,GO:0021702,GO:0021750,GO:0021953,GO:0030425,GO:0030644,GO:0031335,GO:…	regulation of neurotransmitter levels|voltage-gated calcium channel activity|protein binding|calmodulin binding|nucleus|cytoplasm|plasma membrane|voltage-gated calcium channel complex|calcium ion transport|positive regulation of cytosolic calcium ion concentration|gamma-aminobutyric acid signaling pathway|chemical synaptic transmission|neuron-neuron synaptic transmission|neuromuscular synaptic tr…	rno04010,rno04020,rno04721,rno04723,rno04724,rno04725,rno04726,rno04727,rno04728,rno04730,rno04742,rno04930,rno05017,rno05032,rno05033	MAPK signaling pathway|Calcium signaling pathway|Synaptic vesicle cycle|Retrograde endocannabinoid signaling|Glutamatergic synapse|Cholinergic synapse|Serotonergic synapse|GABAergic synapse|Dopaminergic synapse|Long-term depression|Taste transduction|Type II diabetes mellitus|Spinocerebellar ataxia|Morphine addiction|Nicotine addiction
Cacna1b	322.8844059	107.4957659	645.967366	6.002242396	2.585501582	5.19E-40	4.97E-39	Up	1.710459417	1.75542376	0.242810439	0.316401286	0.217231629	257648	calcium voltage-gated channel subunit alpha1 B	GO:0001956,GO:0005245,GO:0005509,GO:0005515,GO:0005524,GO:0005886,GO:0005891,GO:0006816,GO:0007268,GO:0007269,GO:0007626,GO:0008016,GO:0008022,GO:0008217,GO:0008331,GO:0014070,GO:0016020,GO:0016323,GO:0019233,GO:0030425,GO:0032991,GO:0033574,GO:0034765,GO:0043005,GO:0043025,GO:0043198,GO:0043679,GO:0044306,GO:0045471,GO:0048265,GO:0050804,GO:0051721,GO:0051924,GO:0060171,GO:0070509,GO:0070588,GO:…	positive regulation of neurotransmitter secretion|voltage-gated calcium channel activity|calcium ion binding|protein binding|ATP binding|plasma membrane|voltage-gated calcium channel complex|calcium ion transport|chemical synaptic transmission|neurotransmitter secretion|locomotory behavior|regulation of heart contraction|protein C-terminus binding|regulation of blood pressure|high voltage-gated c…	rno04010,rno04020,rno04721,rno04723,rno04725,rno04726,rno04727,rno04728,rno04930,rno05016,rno05020,rno05022,rno05032,rno05033	MAPK signaling pathway|Calcium signaling pathway|Synaptic vesicle cycle|Retrograde endocannabinoid signaling|Cholinergic synapse|Serotonergic synapse|GABAergic synapse|Dopaminergic synapse|Type II diabetes mellitus|Huntington disease|Prion disease|Pathways of neurodegeneration - multiple diseases|Morphine addiction|Nicotine addiction
Cacna1e	15.19103375	22.41811645	4.35040969	0.193846276	-2.367015074	0.01058742	0.018338987	Down	0.00455871	0.009135627	0.015980333	0.054400521	0.024606008	54234	calcium voltage-gated channel subunit alpha1 E	GO:0001662,GO:0002027,GO:0005245,GO:0005509,GO:0005891,GO:0006816,GO:0007268,GO:0007626,GO:0008332,GO:0008542,GO:0019226,GO:0019233,GO:0022843,GO:0030317,GO:0034765,GO:0042593,GO:0042596,GO:0043025,GO:0043204,GO:0047485,GO:0048265,GO:0048266,GO:0050877,GO:0061178,GO:0070509,GO:0070588,GO:0090273,GO:0098982,GO:0099055,GO:0099056,GO:0099509,GO:0099626	behavioral fear response|regulation of heart rate|voltage-gated calcium channel activity|calcium ion binding|voltage-gated calcium channel complex|calcium ion transport|chemical synaptic transmission|locomotory behavior|low voltage-gated calcium channel activity|visual learning|transmission of nerve impulse|sensory perception of pain|voltage-gated cation channel activity|flagellated sperm motilit…	rno04010,rno04020,rno04930	MAPK signaling pathway|Calcium signaling pathway|Type II diabetes mellitus
Cacna1g	1739.097332	423.8584134	3711.95571	8.759269542	3.130810565	2.44E-257	1.49E-255	Up	12.36290864	12.19864533	1.365885066	1.211719247	1.196460299	29717	calcium voltage-gated channel subunit alpha1 G	GO:0001508,GO:0001518,GO:0002027,GO:0005245,GO:0005248,GO:0005737,GO:0005886,GO:0005891,GO:0007204,GO:0007268,GO:0008332,GO:0010045,GO:0014824,GO:0016020,GO:0019228,GO:0030425,GO:0034765,GO:0035725,GO:0042391,GO:0043005,GO:0043025,GO:0044297,GO:0045202,GO:0045956,GO:0048471,GO:0051924,GO:0060371,GO:0060402,GO:0070509,GO:0070588,GO:0071549,GO:0086002,GO:0086010,GO:0086015,GO:0086016,GO:0086018,GO:…	action potential|voltage-gated sodium channel complex|regulation of heart rate|voltage-gated calcium channel activity|voltage-gated sodium channel activity|cytoplasm|plasma membrane|voltage-gated calcium channel complex|positive regulation of cytosolic calcium ion concentration|chemical synaptic transmission|low voltage-gated calcium channel activity|response to nickel cation|artery smooth muscle…	rno04010,rno04020,rno04713,rno04925,rno04927,rno04929,rno04930,rno04934	MAPK signaling pathway|Calcium signaling pathway|Circadian entrainment|Aldosterone synthesis and secretion|Cortisol synthesis and secretion|GnRH secretion|Type II diabetes mellitus|Cushing syndrome
Cacna1h	212.6319357	39.82949915	471.8355904	11.87590505	3.569965558	1.08E-30	8.39E-30	Up	1.336309837	1.952817508	0.186645314	0.064886405	0.121834926	114862	calcium voltage-gated channel subunit alpha1 H	GO:0001518,GO:0005244,GO:0005248,GO:0005634,GO:0005737,GO:0005887,GO:0005891,GO:0005901,GO:0006816,GO:0008332,GO:0016021,GO:0019228,GO:0019233,GO:0030425,GO:0032342,GO:0032870,GO:0034651,GO:0034765,GO:0035725,GO:0035865,GO:0042383,GO:0042391,GO:0043005,GO:0043204,GO:0045956,GO:0046872,GO:0070509,GO:0070588,GO:0086010,GO:0097110,GO:0098662,GO:0098978,GO:0099055,GO:0099059,GO:0106134,GO:2000344	voltage-gated sodium channel complex|voltage-gated ion channel activity|voltage-gated sodium channel activity|nucleus|cytoplasm|integral component of plasma membrane|voltage-gated calcium channel complex|caveola|calcium ion transport|low voltage-gated calcium channel activity|integral component of membrane|neuronal action potential|sensory perception of pain|dendrite|aldosterone biosynthetic proc…	rno04010,rno04020,rno04713,rno04925,rno04927,rno04929,rno04934	MAPK signaling pathway|Calcium signaling pathway|Circadian entrainment|Aldosterone synthesis and secretion|Cortisol synthesis and secretion|GnRH secretion|Cushing syndrome
Cacna1i	24.07952913	10.7964473	44.00415188	4.073041062	2.026106359	0.002282393	0.004392445	Up	0.197442614	0.155166208	0.055518077	0.042645158	0.018437935	56827	calcium voltage-gated channel subunit alpha1 I	GO:0001518,GO:0005248,GO:0005891,GO:0008332,GO:0019228,GO:0030317,GO:0030431,GO:0034765,GO:0035725,GO:0043005,GO:0045956,GO:0060402,GO:0070509,GO:0070588,GO:0086010	voltage-gated sodium channel complex|voltage-gated sodium channel activity|voltage-gated calcium channel complex|low voltage-gated calcium channel activity|neuronal action potential|flagellated sperm motility|sleep|regulation of ion transmembrane transport|sodium ion transmembrane transport|neuron projection|positive regulation of calcium ion-dependent exocytosis|calcium ion transport into cytoso…	rno04010,rno04020,rno04713,rno04925,rno04927,rno04929,rno04934	MAPK signaling pathway|Calcium signaling pathway|Circadian entrainment|Aldosterone synthesis and secretion|Cortisol synthesis and secretion|GnRH secretion|Cushing syndrome
Cacna1s	25.92859024	6.47053092	55.11567923	8.544028293	3.094916424	1.02E-05	2.60E-05	Up	0.227431449	0.281505788	0.051160411	0.012280594	0.016990724	682930	calcium voltage-gated channel subunit alpha1 S	GO:0001501,GO:0001503,GO:0002074,GO:0005245,GO:0005516,GO:0005737,GO:0005886,GO:0005891,GO:0006816,GO:0006936,GO:0006941,GO:0007029,GO:0007519,GO:0007520,GO:0007528,GO:0008331,GO:0016529,GO:0030315,GO:0031674,GO:0034765,GO:0042383,GO:0043501,GO:0044327,GO:0046872,GO:0048741,GO:0055001,GO:0070509,GO:0070588,GO:0071313,GO:1990454	skeletal system development|ossification|extraocular skeletal muscle development|voltage-gated calcium channel activity|calmodulin binding|cytoplasm|plasma membrane|voltage-gated calcium channel complex|calcium ion transport|muscle contraction|striated muscle contraction|endoplasmic reticulum organization|skeletal muscle tissue development|myoblast fusion|neuromuscular junction development|high v…	rno04010,rno04020,rno04022,rno04024,rno04260,rno04261,rno04270,rno04723,rno04725,rno04726,rno04727,rno04911,rno04912,rno04921,rno04924,rno04925,rno04927,rno04929,rno04934,rno04935,rno05010,rno05020,rno05022,rno05410,rno05412,rno05414	MAPK signaling pathway|Calcium signaling pathway|cGMP-PKG signaling pathway|cAMP signaling pathway|Cardiac muscle contraction|Adrenergic signaling in cardiomyocytes|Vascular smooth muscle contraction|Retrograde endocannabinoid signaling|Cholinergic synapse|Serotonergic synapse|GABAergic synapse|Insulin secretion|GnRH signaling pathway|Oxytocin signaling pathway|Renin secretion|Aldosterone synthes…
Cacna2d3	17.48534824	4.002243116	37.71000592	9.367942648	3.227732243	0.000280791	0.000612813	Up	0.259177882	0.33607649	0	0.05597921	0.029043607	306243	calcium voltage-gated channel auxiliary subunit alpha2delta 3	GO:0005244,GO:0005245,GO:0005246,GO:0005262,GO:0005891,GO:0006816,GO:0016021,GO:0034765,GO:0046872,GO:0070588,GO:1990314	voltage-gated ion channel activity|voltage-gated calcium channel activity|calcium channel regulator activity|calcium channel activity|voltage-gated calcium channel complex|calcium ion transport|integral component of membrane|regulation of ion transmembrane transport|metal ion binding|calcium ion transmembrane transport|cellular response to insulin-like growth factor stimulus	rno04010,rno04260,rno04261,rno04921,rno05410,rno05412,rno05414	MAPK signaling pathway|Cardiac muscle contraction|Adrenergic signaling in cardiomyocytes|Oxytocin signaling pathway|Hypertrophic cardiomyopathy|Arrhythmogenic right ventricular cardiomyopathy|Dilated cardiomyopathy
Cacna2d4	91.34866688	121.6276874	45.93013614	0.377597125	-1.405080316	2.21E-05	5.42E-05	Down	0.150374173	0.182210994	0.404541058	0.414106709	0.366411444	312668	calcium channel, voltage-dependent, alpha 2/delta subunit 4	GO:0005245,GO:0005891,GO:0034765,GO:0050908,GO:0070588	voltage-gated calcium channel activity|voltage-gated calcium channel complex|regulation of ion transmembrane transport|detection of light stimulus involved in visual perception|calcium ion transmembrane transport	rno04010,rno04260,rno04261,rno04921,rno05410,rno05412,rno05414	MAPK signaling pathway|Cardiac muscle contraction|Adrenergic signaling in cardiomyocytes|Oxytocin signaling pathway|Hypertrophic cardiomyopathy|Arrhythmogenic right ventricular cardiomyopathy|Dilated cardiomyopathy
Cacnb1	106.0390935	67.14030696	164.3872732	2.447110463	1.291079227	2.19E-05	5.38E-05	Up	1.056000359	1.176407158	0.432672925	0.463603467	0.331120148	50688	calcium voltage-gated channel auxiliary subunit beta 1	GO:0005245,GO:0005515,GO:0005891,GO:0006612,GO:0006816,GO:0007268,GO:0007528,GO:0008331,GO:0016529,GO:0019901,GO:0019904,GO:0030315,GO:0034765,GO:0042383,GO:0042802,GO:0051219,GO:0070588,GO:0098793,GO:0098794,GO:0098978,GO:1901385,GO:1902514,GO:1904646	voltage-gated calcium channel activity|protein binding|voltage-gated calcium channel complex|protein targeting to membrane|calcium ion transport|chemical synaptic transmission|neuromuscular junction development|high voltage-gated calcium channel activity|sarcoplasmic reticulum|protein kinase binding|protein domain specific binding|T-tubule|regulation of ion transmembrane transport|sarcolemma|iden…	rno04010,rno04260,rno04261,rno04921,rno05410,rno05412,rno05414	MAPK signaling pathway|Cardiac muscle contraction|Adrenergic signaling in cardiomyocytes|Oxytocin signaling pathway|Hypertrophic cardiomyopathy|Arrhythmogenic right ventricular cardiomyopathy|Dilated cardiomyopathy
Cacnb2	140.2705149	67.77767597	249.0097732	3.670901715	1.876134488	2.55E-12	1.02E-11	Up	0.707586305	0.706251322	0.159941803	0.203921253	0.154128614	116600	calcium voltage-gated channel auxiliary subunit beta 2	GO:0005245,GO:0005246,GO:0005515,GO:0005891,GO:0006816,GO:0007268,GO:0007528,GO:0007601,GO:0008331,GO:0019901,GO:0019904,GO:0034765,GO:0042383,GO:0042802,GO:0051015,GO:0051219,GO:0051928,GO:0070509,GO:0070588,GO:0072659,GO:0086007,GO:0086045,GO:0086056,GO:0086091,GO:0098684,GO:0098793,GO:0098912,GO:0099635,GO:0099703,GO:1901385,GO:1901843,GO:1904879,GO:1990454	voltage-gated calcium channel activity|calcium channel regulator activity|protein binding|voltage-gated calcium channel complex|calcium ion transport|chemical synaptic transmission|neuromuscular junction development|visual perception|high voltage-gated calcium channel activity|protein kinase binding|protein domain specific binding|regulation of ion transmembrane transport|sarcolemma|identical pro…	rno04010,rno04260,rno04261,rno04921,rno05410,rno05412,rno05414	MAPK signaling pathway|Cardiac muscle contraction|Adrenergic signaling in cardiomyocytes|Oxytocin signaling pathway|Hypertrophic cardiomyopathy|Arrhythmogenic right ventricular cardiomyopathy|Dilated cardiomyopathy
Cacnb4	25.2836055	5.069179585	55.60524438	10.96658566	3.455042522	8.99E-07	2.50E-06	Up	0.184177887	0.175162018	0.023875248	0.014327593	0.00594685	58942	calcium voltage-gated channel auxiliary subunit beta 4	GO:0005245,GO:0005515,GO:0005730,GO:0005737,GO:0005886,GO:0005891,GO:0006816,GO:0006874,GO:0007214,GO:0007268,GO:0007528,GO:0007628,GO:0008285,GO:0008331,GO:0014051,GO:0016607,GO:0019227,GO:0019901,GO:0030217,GO:0035249,GO:0042391,GO:0045202,GO:0046058,GO:0048536,GO:0048538,GO:0048541,GO:0050852,GO:0050877,GO:0050908,GO:0051932,GO:0055001,GO:0070588,GO:0098793,GO:0098978,GO:0099635,GO:0099703,GO:…	voltage-gated calcium channel activity|protein binding|nucleolus|cytoplasm|plasma membrane|voltage-gated calcium channel complex|calcium ion transport|cellular calcium ion homeostasis|gamma-aminobutyric acid signaling pathway|chemical synaptic transmission|neuromuscular junction development|adult walking behavior|negative regulation of cell population proliferation|high voltage-gated calcium chan…	rno04010,rno04260,rno04261,rno04921,rno05410,rno05412,rno05414	MAPK signaling pathway|Cardiac muscle contraction|Adrenergic signaling in cardiomyocytes|Oxytocin signaling pathway|Hypertrophic cardiomyopathy|Arrhythmogenic right ventricular cardiomyopathy|Dilated cardiomyopathy
Cacng1	16.05377254	0	40.13443134	215.0640804	7.748622778	3.27E-08	1.01E-07	Up	1.494807599	1.264802797	0	0	0	29658	calcium voltage-gated channel auxiliary subunit gamma 1	GO:0005245,GO:0005246,GO:0005887,GO:0005891,GO:0030315,GO:0034765,GO:0042383,GO:0070296,GO:0070588,GO:1902514,GO:1990454	voltage-gated calcium channel activity|calcium channel regulator activity|integral component of plasma membrane|voltage-gated calcium channel complex|T-tubule|regulation of ion transmembrane transport|sarcolemma|sarcoplasmic reticulum calcium ion transport|calcium ion transmembrane transport|regulation of calcium ion transmembrane transport via high voltage-gated calcium channel|L-type voltage-ga…	rno04010,rno04260,rno04261,rno04921,rno05410,rno05412,rno05414	MAPK signaling pathway|Cardiac muscle contraction|Adrenergic signaling in cardiomyocytes|Oxytocin signaling pathway|Hypertrophic cardiomyopathy|Arrhythmogenic right ventricular cardiomyopathy|Dilated cardiomyopathy
Cacng6	2.126974547	0	5.317436369	28.49422066	4.832597429	0.047004875	0.072291663	Up	0.072571833	0.127254333	0	0	0	140727	calcium voltage-gated channel auxiliary subunit gamma 6	GO:0005244,GO:0005246,GO:0005262,GO:0070588,GO:1902514,GO:1990454	voltage-gated ion channel activity|calcium channel regulator activity|calcium channel activity|calcium ion transmembrane transport|regulation of calcium ion transmembrane transport via high voltage-gated calcium channel|L-type voltage-gated calcium channel complex	rno04010,rno04260,rno04261,rno04921,rno05410,rno05412,rno05414	MAPK signaling pathway|Cardiac muscle contraction|Adrenergic signaling in cardiomyocytes|Oxytocin signaling pathway|Hypertrophic cardiomyopathy|Arrhythmogenic right ventricular cardiomyopathy|Dilated cardiomyopathy
Cacng7	3.018717354	5.03119559	0	0.035323651	-4.823221717	0.030692668	0.049041613	Down	0	0	0.030549561	0.117330328	0.076092892	140728	calcium voltage-gated channel auxiliary subunit gamma 7	GO:0005245,GO:0005246,GO:0005737,GO:0005769,GO:0016247,GO:0019226,GO:0032281,GO:0043005,GO:0043025,GO:0043488,GO:0044300,GO:0051968,GO:0070588,GO:0098839,GO:0098943,GO:0098970,GO:0098978,GO:0099061,GO:0099590,GO:0099645,GO:1903861,GO:1990454,GO:2000311	voltage-gated calcium channel activity|calcium channel regulator activity|cytoplasm|early endosome|channel regulator activity|transmission of nerve impulse|AMPA glutamate receptor complex|neuron projection|neuronal cell body|regulation of mRNA stability|cerebellar mossy fiber|positive regulation of synaptic transmission, glutamatergic|calcium ion transmembrane transport|postsynaptic density membr…	rno04010,rno04260,rno04261,rno04921,rno05410,rno05412,rno05414	MAPK signaling pathway|Cardiac muscle contraction|Adrenergic signaling in cardiomyocytes|Oxytocin signaling pathway|Hypertrophic cardiomyopathy|Arrhythmogenic right ventricular cardiomyopathy|Dilated cardiomyopathy
Cadm3	22.04320172	5.466901111	46.90765264	8.610577475	3.106109996	0.000413112	0.000883064	Up	0.480516725	0.33787813	0.112832478	0.007738404	0.008029809	360882	cell adhesion molecule 3	GO:0005911,GO:0007156,GO:0007157,GO:0008104,GO:0016021,GO:0042803,GO:0098688,GO:0099056	cell-cell junction|homophilic cell adhesion via plasma membrane adhesion molecules|heterophilic cell-cell adhesion via plasma membrane cell adhesion molecules|protein localization|integral component of membrane|protein homodimerization activity|parallel fiber to Purkinje cell synapse|integral component of presynaptic membrane	rno04514	Cell adhesion molecules
Cadps2	5.6073023	0	14.01825575	75.11953413	6.231116211	0.000416176	0.000889248	Up	0.058120801	0.110650053	0	0	0	312166		GO:0005654,GO:0006887,GO:0008021,GO:0009267,GO:0015031,GO:0016082,GO:0031410,GO:0042734,GO:0043231,GO:0045211,GO:0045921,GO:0046872,GO:0061484,GO:0098688,GO:0098793,GO:0098978,GO:1990504	nucleoplasm|exocytosis|synaptic vesicle|cellular response to starvation|protein transport|synaptic vesicle priming|cytoplasmic vesicle|presynaptic membrane|intracellular membrane-bounded organelle|postsynaptic membrane|positive regulation of exocytosis|metal ion binding|hematopoietic stem cell homeostasis|parallel fiber to Purkinje cell synapse|presynapse|glutamatergic synapse|dense core granule …
Calb2	3.28902038	0	8.22255095	44.06018183	5.461403544	0.008985304	0.015759898	Up	0.227859406	0.095131021	0	0	0	117059	calbindin 2	GO:0005509,GO:0005634,GO:0005737,GO:0005829,GO:0005921,GO:0030425,GO:0032420,GO:0032437,GO:0043005,GO:0043025,GO:0043195,GO:0045202,GO:0051480,GO:0097060,GO:0098688,GO:0099096,GO:0099509,GO:0099534,GO:1900271	calcium ion binding|nucleus|cytoplasm|cytosol|gap junction|dendrite|stereocilium|cuticular plate|neuron projection|neuronal cell body|terminal bouton|synapse|regulation of cytosolic calcium ion concentration|synaptic membrane|parallel fiber to Purkinje cell synapse|vestibular calyx terminal|regulation of presynaptic cytosolic calcium ion concentration|calcium ion binding involved in regulation of…
Calcrl	550.5176325	110.4070466	1210.683511	10.95824479	3.453944831	2.71E-112	6.63E-111	Up	6.703029842	7.18267964	0.566685369	0.620387978	0.517110559	25029	calcitonin receptor like receptor	GO:0001525,GO:0001605,GO:0001635,GO:0004948,GO:0005737,GO:0005764,GO:0005768,GO:0005783,GO:0005886,GO:0006816,GO:0007166,GO:0007188,GO:0007189,GO:0007507,GO:0008284,GO:0008528,GO:0015031,GO:0031623,GO:0045986,GO:0048661,GO:0050728,GO:0071329,GO:1903143,GO:1990406,GO:1990408,GO:1990409,GO:1990410	angiogenesis|adrenomedullin receptor activity|calcitonin gene-related peptide receptor activity|calcitonin receptor activity|cytoplasm|lysosome|endosome|endoplasmic reticulum|plasma membrane|calcium ion transport|cell surface receptor signaling pathway|adenylate cyclase-modulating G protein-coupled receptor signaling pathway|adenylate cyclase-activating G protein-coupled receptor signaling pathwa…	rno04080,rno04270	Neuroactive ligand-receptor interaction|Vascular smooth muscle contraction
Cald1	98927.51577	127632.7503	55869.66399	0.437739416	-1.191855798	1.21E-186	5.16E-185	Down	315.723987	313.9054374	654.2127054	626.5523232	654.455188	25687	caldesmon 1	GO:0001525,GO:0003779,GO:0005516,GO:0005884,GO:0005886,GO:0006936,GO:0007565,GO:0014069,GO:0015629,GO:0016020,GO:0017022,GO:0030016,GO:0030425,GO:0030478,GO:0032092,GO:0043025,GO:0043197,GO:0051017,GO:0071559	angiogenesis|actin binding|calmodulin binding|actin filament|plasma membrane|muscle contraction|female pregnancy|postsynaptic density|actin cytoskeleton|membrane|myosin binding|myofibril|dendrite|actin cap|positive regulation of protein binding|neuronal cell body|dendritic spine|actin filament bundle assembly|response to transforming growth factor beta	rno04270	Vascular smooth muscle contraction
Calhm2	2746.919985	3436.751454	1712.17278	0.498191373	-1.005228057	1.48E-45	1.58E-44	Down	27.334945	25.46405715	47.95100252	47.73640888	46.92322771	294019	calcium homeostasis modulator family member 2	GO:0005261,GO:0005887,GO:0043065,GO:0098655	cation channel activity|integral component of plasma membrane|positive regulation of apoptotic process|cation transmembrane transport
Calhm5	402.4280247	268.3888549	603.4867794	2.24843089	1.168918541	3.54E-11	1.32E-10	Up	11.27926438	8.818942732	3.491894025	4.135600221	4.398617551	294431	calcium homeostasis modulator family member 5	GO:0005261,GO:0005887,GO:0098655	cation channel activity|integral component of plasma membrane|cation transmembrane transport
Calm1	17801.75452	22445.55961	10836.0469	0.482767913	-1.050598305	5.48E-128	1.52E-126	Down	211.8457698	210.8904647	399.0634857	396.38192	382.8228878	24242	calmodulin 1	GO:0000086,GO:0000922,GO:0001975,GO:0002027,GO:0005246,GO:0005509,GO:0005513,GO:0005515,GO:0005634,GO:0005654,GO:0005737,GO:0005813,GO:0005829,GO:0005876,GO:0005886,GO:0007190,GO:0008076,GO:0008179,GO:0010856,GO:0010880,GO:0016240,GO:0019722,GO:0019855,GO:0019901,GO:0019904,GO:0021762,GO:0030017,GO:0030234,GO:0030235,GO:0030426,GO:0030672,GO:0031432,GO:0031800,GO:0031966,GO:0031997,GO:0032465,GO:…	G2/M transition of mitotic cell cycle|spindle pole|response to amphetamine|regulation of heart rate|calcium channel regulator activity|calcium ion binding|detection of calcium ion|protein binding|nucleus|nucleoplasm|cytoplasm|centrosome|cytosol|spindle microtubule|plasma membrane|activation of adenylate cyclase activity|voltage-gated potassium channel complex|adenylate cyclase binding|adenylate c…	rno04014,rno04015,rno04020,rno04022,rno04024,rno04070,rno04114,rno04218,rno04261,rno04270,rno04371,rno04625,rno04713,rno04720,rno04722,rno04728,rno04740,rno04744,rno04750,rno04910,rno04912,rno04915,rno04916,rno04921,rno04922,rno04924,rno04925,rno04970,rno04971,rno05010,rno05012,rno05022,rno05031,rno05034,rno05133,rno05152,rno05163,rno05167,rno05170,rno05200,rno05214,rno05417,rno05418	Ras signaling pathway|Rap1 signaling pathway|Calcium signaling pathway|cGMP-PKG signaling pathway|cAMP signaling pathway|Phosphatidylinositol signaling system|Oocyte meiosis|Cellular senescence|Adrenergic signaling in cardiomyocytes|Vascular smooth muscle contraction|Apelin signaling pathway|C-type lectin receptor signaling pathway|Circadian entrainment|Long-term potentiation|Neurotrophin signali…
Calr4	7.764920576	12.6189231	0.483916794	0.03835795	-4.704330577	0.009018898	0.015813487	Down	0.008868188	0	0.169565442	0.040702649	0.101364925	689537		GO:0005509,GO:0005788,GO:0005789,GO:0006457,GO:0030968,GO:0051082	calcium ion binding|endoplasmic reticulum lumen|endoplasmic reticulum membrane|protein folding|endoplasmic reticulum unfolded protein response|unfolded protein binding	rno04141,rno04145,rno04612,rno05142,rno05163,rno05166,rno05168,rno05169,rno05170	Protein processing in endoplasmic reticulum|Phagosome|Antigen processing and presentation|Chagas disease|Human cytomegalovirus infection|Human T-cell leukemia virus 1 infection|Herpes simplex virus 1 infection|Epstein-Barr virus infection|Human immunodeficiency virus 1 infection
Camk1d	653.530383	1056.345391	49.30787079	0.046685136	-4.420892918	3.39E-119	8.80E-118	Down	0.106902512	0.180405895	2.797113519	2.747664495	2.733229083	307124	calcium/calmodulin-dependent protein kinase ID	GO:0004683,GO:0005516,GO:0005524,GO:0005622,GO:0005634,GO:0005737,GO:0010976,GO:0018105,GO:0032793,GO:0043065,GO:0043066,GO:0050766,GO:0050773,GO:0060267,GO:0071622,GO:0090023	calmodulin-dependent protein kinase activity|calmodulin binding|ATP binding|intracellular anatomical structure|nucleus|cytoplasm|positive regulation of neuron projection development|peptidyl-serine phosphorylation|positive regulation of CREB transcription factor activity|positive regulation of apoptotic process|negative regulation of apoptotic process|positive regulation of phagocytosis|regulatio…
Camk2a	23.16288655	12.82442603	38.67057733	3.014045885	1.59170138	0.021219337	0.034869217	Up	0.437530628	0.860571586	0.278862194	0.208252628	0.092612049	25400	calcium/calmodulin-dependent protein kinase II alpha	GO:0000082,GO:0002931,GO:0004674,GO:0004683,GO:0005515,GO:0005516,GO:0005524,GO:0005634,GO:0005737,GO:0005739,GO:0005829,GO:0005954,GO:0006468,GO:0006816,GO:0009931,GO:0010666,GO:0014069,GO:0016020,GO:0016301,GO:0018105,GO:0030424,GO:0030425,GO:0032794,GO:0032839,GO:0035235,GO:0035254,GO:0038166,GO:0042802,GO:0042803,GO:0043005,GO:0043025,GO:0043197,GO:0046777,GO:0046872,GO:0046928,GO:0048168,GO:…	G1/S transition of mitotic cell cycle|response to ischemia|protein serine/threonine kinase activity|calmodulin-dependent protein kinase activity|protein binding|calmodulin binding|ATP binding|nucleus|cytoplasm|mitochondrion|cytosol|calcium- and calmodulin-dependent protein kinase complex|protein phosphorylation|calcium ion transport|calcium-dependent protein serine/threonine kinase activity|posit…	rno04012,rno04020,rno04024,rno04066,rno04114,rno04217,rno04261,rno04310,rno04360,rno04713,rno04720,rno04722,rno04725,rno04728,rno04740,rno04750,rno04911,rno04912,rno04916,rno04921,rno04922,rno04925,rno04934,rno04971,rno05012,rno05022,rno05031,rno05152,rno05200,rno05205,rno05214,rno05415,rno05417	ErbB signaling pathway|Calcium signaling pathway|cAMP signaling pathway|HIF-1 signaling pathway|Oocyte meiosis|Necroptosis|Adrenergic signaling in cardiomyocytes|Wnt signaling pathway|Axon guidance|Circadian entrainment|Long-term potentiation|Neurotrophin signaling pathway|Cholinergic synapse|Dopaminergic synapse|Olfactory transduction|Inflammatory mediator regulation of TRP channels|Insulin secr…
Camk2b	132.2127493	32.73257864	281.4330053	8.590590116	3.102757238	1.92E-24	1.24E-23	Up	2.097921187	1.650737327	0.153809803	0.224477556	0.20841167	24245	calcium/calmodulin-dependent protein kinase II beta	GO:0000082,GO:0002030,GO:0004674,GO:0004683,GO:0005515,GO:0005516,GO:0005524,GO:0005737,GO:0005815,GO:0005829,GO:0005954,GO:0006468,GO:0006816,GO:0010976,GO:0014069,GO:0018105,GO:0019901,GO:0030425,GO:0032222,GO:0032430,GO:0033017,GO:0042802,GO:0042803,GO:0043005,GO:0043204,GO:0043274,GO:0046686,GO:0046777,GO:0048169,GO:0048858,GO:0050885,GO:0051233,GO:0060466,GO:0061003,GO:0090129,GO:0098973,GO:…	G1/S transition of mitotic cell cycle|inhibitory G protein-coupled receptor phosphorylation|protein serine/threonine kinase activity|calmodulin-dependent protein kinase activity|protein binding|calmodulin binding|ATP binding|cytoplasm|microtubule organizing center|cytosol|calcium- and calmodulin-dependent protein kinase complex|protein phosphorylation|calcium ion transport|positive regulation of …	rno04012,rno04020,rno04024,rno04066,rno04114,rno04217,rno04261,rno04310,rno04360,rno04713,rno04720,rno04722,rno04725,rno04728,rno04740,rno04750,rno04911,rno04912,rno04916,rno04921,rno04922,rno04925,rno04934,rno04971,rno05012,rno05022,rno05031,rno05152,rno05200,rno05205,rno05214,rno05415,rno05417	ErbB signaling pathway|Calcium signaling pathway|cAMP signaling pathway|HIF-1 signaling pathway|Oocyte meiosis|Necroptosis|Adrenergic signaling in cardiomyocytes|Wnt signaling pathway|Axon guidance|Circadian entrainment|Long-term potentiation|Neurotrophin signaling pathway|Cholinergic synapse|Dopaminergic synapse|Olfactory transduction|Inflammatory mediator regulation of TRP channels|Insulin secr…
Camkk2	702.7180068	460.7151419	1065.722304	2.314044473	1.210416591	3.91E-19	2.11E-18	Up	3.882797261	3.407129654	1.47535376	1.23761274	1.526581989	83506	calcium/calmodulin-dependent protein kinase kinase 2	GO:0001934,GO:0004672,GO:0004683,GO:0005509,GO:0005516,GO:0005524,GO:0005654,GO:0005737,GO:0005829,GO:0006468,GO:0030295,GO:0032147,GO:0043005,GO:0046777,GO:0061762,GO:0106310,GO:0106311	positive regulation of protein phosphorylation|protein kinase activity|calmodulin-dependent protein kinase activity|calcium ion binding|calmodulin binding|ATP binding|nucleoplasm|cytoplasm|cytosol|protein phosphorylation|protein kinase activator activity|activation of protein kinase activity|neuron projection|protein autophosphorylation|CAMKK-AMPK signaling cascade|protein serine kinase activity|…	rno04140,rno04152,rno04211,rno04920,rno04921,rno05034	Autophagy - animal|AMPK signaling pathway|Longevity regulating pathway|Adipocytokine signaling pathway|Oxytocin signaling pathway|Alcoholism
Camkmt	199.0941122	263.498803	102.4870759	0.388826295	-1.362802309	2.60E-07	7.52E-07	Down	1.377557225	2.103326871	3.308150488	4.967776662	3.764600999	299521	calmodulin-lysine N-methyltransferase	GO:0005634,GO:0005654,GO:0005737,GO:0007005,GO:0018022,GO:0018025,GO:0031072,GO:0032991	nucleus|nucleoplasm|cytoplasm|mitochondrion organization|peptidyl-lysine methylation|calmodulin-lysine N-methyltransferase activity|heat shock protein binding|protein-containing complex	rno00310	Lysine degradation
Camkv	3.301212436	0.344007168	7.737020338	21.28593605	4.411828629	0.027810846	0.044818017	Up	0.067235669	0.052398843	0	0	0.007115882	79011	CaM kinase-like vesicle-associated	GO:0004672,GO:0004683,GO:0005516,GO:0005524,GO:0005622,GO:0005886,GO:0006468,GO:0018105,GO:0030659,GO:0098794,GO:0098978,GO:0099159	protein kinase activity|calmodulin-dependent protein kinase activity|calmodulin binding|ATP binding|intracellular anatomical structure|plasma membrane|protein phosphorylation|peptidyl-serine phosphorylation|cytoplasmic vesicle membrane|postsynapse|glutamatergic synapse|regulation of modification of postsynaptic structure
Cand2	528.379603	331.9997475	822.9493864	2.479864548	1.310261322	3.89E-19	2.10E-18	Up	4.436059167	4.321305127	1.710165802	1.377803063	1.664703908	192226	cullin-associated and neddylation-dissociated 2 (putative)	GO:0005634,GO:0005829,GO:0010265,GO:0016567,GO:0017025	nucleus|cytosol|SCF complex assembly|protein ubiquitination|TBP-class protein binding
Cap2	106.5988884	47.75955191	194.857893	4.082460568	2.029438951	2.62E-11	9.86E-11	Up	1.601567291	1.565433189	0.337753592	0.309885488	0.396335013	116653	cyclase associated actin cytoskeleton regulatory protein 2	GO:0000902,GO:0003779,GO:0005737,GO:0005886,GO:0007010,GO:0008179,GO:0014069,GO:0019933,GO:0030036,GO:0042802,GO:0045761	cell morphogenesis|actin binding|cytoplasm|plasma membrane|cytoskeleton organization|adenylate cyclase binding|postsynaptic density|cAMP-mediated signaling|actin cytoskeleton organization|identical protein binding|regulation of adenylate cyclase activity
Capg	5469.851744	3488.261365	8442.237313	2.420145722	1.275093918	4.67E-70	7.32E-69	Up	137.1769909	133.8154102	45.24204354	51.45307166	53.93709614	297339	capping actin protein, gelsolin like	GO:0001726,GO:0005546,GO:0005615,GO:0005634,GO:0005654,GO:0005730,GO:0005737,GO:0005814,GO:0007417,GO:0008154,GO:0015629,GO:0019904,GO:0022617,GO:0030027,GO:0030031,GO:0042470,GO:0044877,GO:0045335,GO:0051014,GO:0051015,GO:0051016,GO:0071346,GO:0071803,GO:0072686,GO:0090543	ruffle|phosphatidylinositol-4,5-bisphosphate binding|extracellular space|nucleus|nucleoplasm|nucleolus|cytoplasm|centriole|central nervous system development|actin polymerization or depolymerization|actin cytoskeleton|protein domain specific binding|extracellular matrix disassembly|lamellipodium|cell projection assembly|melanosome|protein-containing complex binding|phagocytic vesicle|actin filame…
Capn12	93.70781763	28.86984798	190.9647721	6.598281509	2.72209033	5.07E-13	2.10E-12	Up	1.551637765	2.079115008	0.219440146	0.362401388	0.157415571	308476	calpain 12	GO:0004198,GO:0005509,GO:0005737,GO:0006508	calcium-dependent cysteine-type endopeptidase activity|calcium ion binding|cytoplasm|proteolysis
Capn3	9.763188387	3.699288974	18.85903751	5.087588206	2.346981902	0.019460009	0.032198708	Up	0.156151117	0.120903194	0.027142812	0.032576932	0.013521472	29155	calpain 3	GO:0003824,GO:0004198,GO:0005102,GO:0005509,GO:0005515,GO:0005634,GO:0005730,GO:0005737,GO:0005829,GO:0005886,GO:0006508,GO:0008233,GO:0008307,GO:0012501,GO:0014718,GO:0014850,GO:0019899,GO:0030016,GO:0030018,GO:0030163,GO:0030239,GO:0030315,GO:0031402,GO:0031432,GO:0031648,GO:0032991,GO:0033234,GO:0042493,GO:0042802,GO:0043066,GO:0043122,GO:0045214,GO:0045661,GO:0045862,GO:0045892,GO:0045893,GO:…	catalytic activity|calcium-dependent cysteine-type endopeptidase activity|signaling receptor binding|calcium ion binding|protein binding|nucleus|nucleolus|cytoplasm|cytosol|plasma membrane|proteolysis|peptidase activity|structural constituent of muscle|programmed cell death|positive regulation of satellite cell activation involved in skeletal muscle regeneration|response to muscle activity|enzyme…
Capn6	220.0397225	350.9459019	23.68045344	0.06747984	-3.889399645	1.49E-09	5.05E-09	Down	0.07814869	0.305388546	2.577586417	2.869455219	2.195913677	83685	calpain 6	GO:0001578,GO:0004198,GO:0005737,GO:0005874,GO:0005876,GO:0006508,GO:0008017,GO:0048471,GO:0051493	microtubule bundle formation|calcium-dependent cysteine-type endopeptidase activity|cytoplasm|microtubule|spindle microtubule|proteolysis|microtubule binding|perinuclear region of cytoplasm|regulation of cytoskeleton organization
Car2	140.4695591	3.64097107	345.7124411	94.28824757	6.559006054	1.29E-09	4.39E-09	Up	6.645305552	6.639977103	0.017746159	0.153352972	0.017680864	54231	carbonic anhydrase 2	GO:0001822,GO:0002009,GO:0004064,GO:0004089,GO:0005515,GO:0005615,GO:0005737,GO:0005829,GO:0005886,GO:0005902,GO:0006730,GO:0008270,GO:0009268,GO:0010033,GO:0010043,GO:0015670,GO:0016323,GO:0016836,GO:0030316,GO:0030424,GO:0030641,GO:0032230,GO:0032849,GO:0038166,GO:0042475,GO:0043209,GO:0043627,GO:0044070,GO:0045124,GO:0045177,GO:0045672,GO:0045780,GO:0046903,GO:0048545,GO:0051453,GO:0071498,GO:…	kidney development|morphogenesis of an epithelium|arylesterase activity|carbonate dehydratase activity|protein binding|extracellular space|cytoplasm|cytosol|plasma membrane|microvillus|one-carbon metabolic process|zinc ion binding|response to pH|response to organic substance|response to zinc ion|carbon dioxide transport|basolateral plasma membrane|hydro-lyase activity|osteoclast differentiation|a…	rno00910,rno04964,rno04966,rno04971,rno04972,rno04976	Nitrogen metabolism|Proximal tubule bicarbonate reclamation|Collecting duct acid secretion|Gastric acid secretion|Pancreatic secretion|Bile secretion
Card9	205.0832874	324.0796152	26.58879566	0.082047682	-3.607393608	1.31E-36	1.16E-35	Down	0.259263421	0.38967177	3.256033384	3.699665274	3.681831918	64171	caspase recruitment domain family, member 9	GO:0001819,GO:0002446,GO:0005737,GO:0007249,GO:0009620,GO:0016064,GO:0019904,GO:0032449,GO:0032494,GO:0032495,GO:0032663,GO:0032675,GO:0032680,GO:0032722,GO:0032725,GO:0032740,GO:0032755,GO:0032760,GO:0032874,GO:0032991,GO:0042493,GO:0042802,GO:0042803,GO:0042981,GO:0043123,GO:0043280,GO:0043330,GO:0043621,GO:0045089,GO:0046330,GO:0048874,GO:0050700,GO:0050830,GO:0051092,GO:0051260,GO:0051607,GO:…	positive regulation of cytokine production|neutrophil mediated immunity|cytoplasm|I-kappaB kinase/NF-kappaB signaling|response to fungus|immunoglobulin mediated immune response|protein domain specific binding|CBM complex|response to peptidoglycan|response to muramyl dipeptide|regulation of interleukin-2 production|regulation of interleukin-6 production|regulation of tumor necrosis factor producti…	rno04621,rno04625,rno05152,rno05168	NOD-like receptor signaling pathway|C-type lectin receptor signaling pathway|Tuberculosis|Herpes simplex virus 1 infection
Carhsp1	2483.92017	1340.016898	4199.775079	3.134514339	1.648241929	1.23E-107	2.89E-106	Up	26.7595451	27.14845786	8.168060527	7.410133544	7.565157391	260416	calcium regulated heat stable protein 1	GO:0000177,GO:0000932,GO:0003730,GO:0005737,GO:0005829,GO:0043186,GO:0043488	cytoplasmic exosome (RNase complex)|P-body|mRNA 3'-UTR binding|cytoplasm|cytosol|P granule|regulation of mRNA stability			CSD
Carmil2	62.2945561	29.37154398	111.6790743	3.800632143	1.926239396	3.06E-06	8.15E-06	Up	0.34337465	0.4507191	0.114897006	0.100863949	0.065413859	307797		GO:0001726,GO:0001772,GO:0005543,GO:0005737,GO:0005886,GO:0005911,GO:0007163,GO:0008290,GO:0010592,GO:0015629,GO:0030011,GO:0030027,GO:0030335,GO:0031252,GO:0032729,GO:0032743,GO:0042102,GO:0044319,GO:0044354,GO:0044877,GO:0045111,GO:0045184,GO:0045591,GO:0048538,GO:0048872,GO:0050852,GO:0051639,GO:0061339,GO:0090091,GO:1900029,GO:1902745,GO:2000813	ruffle|immunological synapse|phospholipid binding|cytoplasm|plasma membrane|cell-cell junction|establishment or maintenance of cell polarity|F-actin capping protein complex|positive regulation of lamellipodium assembly|actin cytoskeleton|maintenance of cell polarity|lamellipodium|positive regulation of cell migration|cell leading edge|positive regulation of interferon-gamma production|positive re…
Carns1	78.54964479	112.8584547	27.08642991	0.239961696	-2.059123959	1.09E-06	3.01E-06	Down	0.171058118	0.068559891	0.531495376	0.45929035	0.354384321	309150		GO:0005524,GO:0035499,GO:0046872,GO:0047730	ATP binding|carnosine biosynthetic process|metal ion binding|carnosine synthase activity	rno00330,rno00340,rno00410	Arginine and proline metabolism|Histidine metabolism|beta-Alanine metabolism
Cars	3821.682966	4953.687532	2123.676119	0.428706721	-1.221937059	7.20E-76	1.22E-74	Down	19.09369995	17.36990719	38.38771803	38.0386385	38.02525923	293638	cysteinyl-tRNA synthetase	GO:0000049,GO:0004817,GO:0005524,GO:0005737,GO:0005829,GO:0006423,GO:0042802,GO:0042803,GO:0046872	tRNA binding|cysteine-tRNA ligase activity|ATP binding|cytoplasm|cytosol|cysteinyl-tRNA aminoacylation|identical protein binding|protein homodimerization activity|metal ion binding	rno00970	Aminoacyl-tRNA biosynthesis
Cask	1508.30352	897.2878245	2424.827062	2.702370725	1.434225604	6.40E-57	8.32E-56	Up	19.13869895	19.03215944	6.74605086	6.337716441	5.924531964	29647	calcium/calmodulin dependent serine protein kinase	GO:0001953,GO:0004672,GO:0004674,GO:0005515,GO:0005516,GO:0005524,GO:0005604,GO:0005634,GO:0005652,GO:0005730,GO:0005737,GO:0005829,GO:0005886,GO:0005911,GO:0006357,GO:0006468,GO:0008022,GO:0010839,GO:0014069,GO:0016020,GO:0016021,GO:0016323,GO:0016363,GO:0021987,GO:0030165,GO:0030425,GO:0031982,GO:0032024,GO:0032991,GO:0042043,GO:0042734,GO:0043025,GO:0044877,GO:0045121,GO:0045202,GO:0045944,GO:…	negative regulation of cell-matrix adhesion|protein kinase activity|protein serine/threonine kinase activity|protein binding|calmodulin binding|ATP binding|basement membrane|nucleus|nuclear lamina|nucleolus|cytoplasm|cytosol|plasma membrane|cell-cell junction|regulation of transcription by RNA polymerase II|protein phosphorylation|protein C-terminus binding|negative regulation of keratinocyte pro…
Caskin2	1090.180346	1421.791812	592.7631467	0.416943259	-1.262077032	6.35E-33	5.17E-32	Down	1.816604325	2.007563077	4.036486679	3.998680645	4.303594451	303678	cask-interacting protein 2	GO:0005737,GO:0016020	cytoplasm|membrane
Casp1	270.5029929	53.37018382	596.2022065	11.1657652	3.481010219	2.06E-58	2.74E-57	Up	13.44696499	11.92865634	0.904225596	1.094692845	1.0575766	25166	caspase 1	GO:0001666,GO:0001774,GO:0001819,GO:0004175,GO:0004197,GO:0005515,GO:0005576,GO:0005634,GO:0005737,GO:0005739,GO:0005886,GO:0006508,GO:0006915,GO:0006919,GO:0007494,GO:0007520,GO:0007613,GO:0008233,GO:0009617,GO:0009636,GO:0010506,GO:0014070,GO:0016485,GO:0016540,GO:0019900,GO:0030324,GO:0032496,GO:0032730,GO:0032731,GO:0032991,GO:0033198,GO:0042493,GO:0042802,GO:0042981,GO:0043005,GO:0043065,GO:…	response to hypoxia|microglial cell activation|positive regulation of cytokine production|endopeptidase activity|cysteine-type endopeptidase activity|protein binding|extracellular region|nucleus|cytoplasm|mitochondrion|plasma membrane|proteolysis|apoptotic process|activation of cysteine-type endopeptidase activity involved in apoptotic process|midgut development|myoblast fusion|memory|peptidase a…	rno04217,rno04613,rno04621,rno04623,rno04625,rno05014,rno05132,rno05133,rno05134,rno05135,rno05164,rno05171,rno05417	Necroptosis|Neutrophil extracellular trap formation|NOD-like receptor signaling pathway|Cytosolic DNA-sensing pathway|C-type lectin receptor signaling pathway|Amyotrophic lateral sclerosis|Salmonella infection|Pertussis|Legionellosis|Yersinia infection|Influenza A|Coronavirus disease - COVID-19|Lipid and atherosclerosis
Casp12	1299.442416	1764.112932	602.4366411	0.341473811	-1.550153157	3.48E-56	4.47E-55	Down	12.6463738	13.77535557	33.84079621	36.32338513	33.93823265	156117	caspase 12	GO:0001554,GO:0002020,GO:0004175,GO:0004197,GO:0005515,GO:0005634,GO:0005737,GO:0005783,GO:0005829,GO:0006508,GO:0006915,GO:0006919,GO:0007568,GO:0008234,GO:0009409,GO:0010035,GO:0010041,GO:0010243,GO:0010663,GO:0016540,GO:0030968,GO:0034059,GO:0034976,GO:0035094,GO:0042493,GO:0042981,GO:0043065,GO:0043231,GO:0043280,GO:0045471,GO:0050727,GO:0070059,GO:0070301,GO:0071287,GO:0072557,GO:0072559,GO:…	luteolysis|protease binding|endopeptidase activity|cysteine-type endopeptidase activity|protein binding|nucleus|cytoplasm|endoplasmic reticulum|cytosol|proteolysis|apoptotic process|activation of cysteine-type endopeptidase activity involved in apoptotic process|aging|cysteine-type peptidase activity|response to cold|response to inorganic substance|response to iron(III) ion|response to organonitr…	rno04141,rno04210,rno04621,rno05010,rno05014,rno05020,rno05022,rno05161	Protein processing in endoplasmic reticulum|Apoptosis|NOD-like receptor signaling pathway|Alzheimer disease|Amyotrophic lateral sclerosis|Prion disease|Pathways of neurodegeneration - multiple diseases|Hepatitis B
Casp3	1898.710695	1149.253055	3022.897156	2.629856953	1.394984329	7.11E-65	1.03E-63	Up	30.003635	30.74438444	10.34718408	10.95967663	9.772853837	25402	caspase 3	GO:0001554,GO:0001666,GO:0001782,GO:0002020,GO:0004175,GO:0004190,GO:0004197,GO:0004861,GO:0005123,GO:0005515,GO:0005634,GO:0005737,GO:0005829,GO:0006508,GO:0006915,GO:0006974,GO:0007413,GO:0007507,GO:0007605,GO:0007611,GO:0008233,GO:0008234,GO:0008627,GO:0009411,GO:0009611,GO:0009749,GO:0010033,GO:0010038,GO:0010165,GO:0010996,GO:0014070,GO:0016005,GO:0016485,GO:0021766,GO:0030182,GO:0030216,GO:…	luteolysis|response to hypoxia|B cell homeostasis|protease binding|endopeptidase activity|aspartic-type endopeptidase activity|cysteine-type endopeptidase activity|cyclin-dependent protein serine/threonine kinase inhibitor activity|death receptor binding|protein binding|nucleus|cytoplasm|cytosol|proteolysis|apoptotic process|cellular response to DNA damage stimulus|axonal fasciculation|heart deve…	rno01524,rno04010,rno04115,rno04210,rno04215,rno04650,rno04657,rno04668,rno04726,rno04932,rno04933,rno05010,rno05012,rno05014,rno05016,rno05020,rno05022,rno05132,rno05133,rno05134,rno05145,rno05146,rno05152,rno05160,rno05161,rno05162,rno05163,rno05164,rno05165,rno05167,rno05168,rno05169,rno05170,rno05200,rno05203,rno05205,rno05206,rno05210,rno05222,rno05416,rno05417	Platinum drug resistance|MAPK signaling pathway|p53 signaling pathway|Apoptosis|Apoptosis - multiple species|Natural killer cell mediated cytotoxicity|IL-17 signaling pathway|TNF signaling pathway|Serotonergic synapse|Non-alcoholic fatty liver disease|AGE-RAGE signaling pathway in diabetic complications|Alzheimer disease|Parkinson disease|Amyotrophic lateral sclerosis|Huntington disease|Prion dis…
Casp4	1538.086765	2160.896977	603.8714464	0.279421732	-1.839483865	3.30E-65	4.82E-64	Down	12.02257269	13.9399138	40.53657251	46.41256534	38.07335335	114555	caspase 4	GO:0004197,GO:0005515,GO:0005737,GO:0005739,GO:0005783,GO:0005829,GO:0005886,GO:0006915,GO:0006919,GO:0006954,GO:0016540,GO:0032731,GO:0032991,GO:0035234,GO:0042981,GO:0043005,GO:0043025,GO:0050700,GO:0050727,GO:0070059,GO:0070269,GO:0072557,GO:0072559,GO:0097110,GO:0097153,GO:0097169,GO:0097193,GO:0097194,GO:0097199,GO:0097200,GO:1903265,GO:1904646	cysteine-type endopeptidase activity|protein binding|cytoplasm|mitochondrion|endoplasmic reticulum|cytosol|plasma membrane|apoptotic process|activation of cysteine-type endopeptidase activity involved in apoptotic process|inflammatory response|protein autoprocessing|positive regulation of interleukin-1 beta production|protein-containing complex|ectopic germ cell programmed cell death|regulation o…	rno04613,rno04621,rno05132	Neutrophil extracellular trap formation|NOD-like receptor signaling pathway|Salmonella infection
Casq2	1568.745966	2476.941589	206.4525302	0.083362132	-3.584464009	2.45E-169	9.30E-168	Down	2.267094439	2.483194542	26.46583564	21.77986	28.40087135	29209	calsequestrin 2	GO:0002027,GO:0005080,GO:0005509,GO:0005737,GO:0010649,GO:0010880,GO:0010881,GO:0016529,GO:0030018,GO:0030314,GO:0033018,GO:0042803,GO:0043267,GO:0045214,GO:0048306,GO:0051208,GO:0051258,GO:0051279,GO:0060048,GO:0060306,GO:0060315,GO:0071313,GO:0086004,GO:1901017	regulation of heart rate|protein kinase C binding|calcium ion binding|cytoplasm|regulation of cell communication by electrical coupling|regulation of release of sequestered calcium ion into cytosol by sarcoplasmic reticulum|regulation of cardiac muscle contraction by regulation of the release of sequestered calcium ion|sarcoplasmic reticulum|Z disc|junctional membrane complex|sarcoplasmic reticul…	rno04020,rno04260	Calcium signaling pathway|Cardiac muscle contraction
Cat	5367.228615	2490.235604	9682.718132	3.88879436	1.959322947	1.93E-175	7.64E-174	Up	112.4336115	102.9568182	26.5874476	23.20037546	24.74957695	24248	catalase	GO:0000268,GO:0000302,GO:0001657,GO:0001666,GO:0001822,GO:0004046,GO:0004096,GO:0005615,GO:0005737,GO:0005739,GO:0005758,GO:0005764,GO:0005777,GO:0005778,GO:0005783,GO:0005794,GO:0005829,GO:0005886,GO:0006641,GO:0006979,GO:0007568,GO:0008203,GO:0009060,GO:0009314,GO:0009411,GO:0009636,GO:0009642,GO:0009650,GO:0010193,GO:0010288,GO:0010996,GO:0014068,GO:0014823,GO:0014854,GO:0016209,GO:0016684,GO:…	peroxisome targeting sequence binding|response to reactive oxygen species|ureteric bud development|response to hypoxia|kidney development|aminoacylase activity|catalase activity|extracellular space|cytoplasm|mitochondrion|mitochondrial intermembrane space|lysosome|peroxisome|peroxisomal membrane|endoplasmic reticulum|Golgi apparatus|cytosol|plasma membrane|triglyceride metabolic process|response …	rno00380,rno00630,rno04068,rno04146,rno04211,rno04213,rno05014,rno05022	Tryptophan metabolism|Glyoxylate and dicarboxylate metabolism|FoxO signaling pathway|Peroxisome|Longevity regulating pathway|Longevity regulating pathway - multiple species|Amyotrophic lateral sclerosis|Pathways of neurodegeneration - multiple diseases
Catsperd	124.2224146	80.37703558	189.9904833	2.363279688	1.240790379	0.000208041	0.000460483	Up	1.108095761	1.634039175	0.692924549	0.543772017	0.325272836	680264	cation channel sperm associated auxiliary subunit delta	GO:0007275,GO:0007283,GO:0030317,GO:0036128,GO:0048240,GO:0097228	multicellular organism development|spermatogenesis|flagellated sperm motility|CatSper complex|sperm capacitation|sperm principal piece
Catsperg	32.93951508	22.35150296	48.82153327	2.185173035	1.127747526	0.041437557	0.064426504	Up	0.136405403	0.269335684	0.095888186	0.073654691	0.080249715	292767	cation channel sperm associated auxiliary subunit gamma	GO:0097228	sperm principal piece
Catsperz	124.5517452	0	311.3793629	1668.564787	10.70439199	8.43E-19	4.49E-18	Up	9.178687506	9.428389207	0	0	0	100362120		GO:0005737,GO:0007140,GO:0007283,GO:0030317,GO:0036128,GO:0048240,GO:0097228	cytoplasm|male meiotic nuclear division|spermatogenesis|flagellated sperm motility|CatSper complex|sperm capacitation|sperm principal piece
Cav3	46.47725295	28.14130691	73.981172	2.630830356	1.395518222	0.002553888	0.004880012	Up	1.632263707	1.453798578	0.423838521	0.443950253	0.710196581	29161	caveolin 3	GO:0000139,GO:0001778,GO:0002027,GO:0005246,GO:0005515,GO:0005737,GO:0005783,GO:0005886,GO:0005887,GO:0005901,GO:0005925,GO:0006469,GO:0006641,GO:0006897,GO:0007009,GO:0007015,GO:0007204,GO:0007520,GO:0008016,GO:0008022,GO:0008104,GO:0008284,GO:0009986,GO:0010614,GO:0010831,GO:0014704,GO:0014819,GO:0014902,GO:0016010,GO:0016020,GO:0016021,GO:0017015,GO:0017080,GO:0019870,GO:0019899,GO:0030018,GO:…	Golgi membrane|plasma membrane repair|regulation of heart rate|calcium channel regulator activity|protein binding|cytoplasm|endoplasmic reticulum|plasma membrane|integral component of plasma membrane|caveola|focal adhesion|negative regulation of protein kinase activity|triglyceride metabolic process|endocytosis|plasma membrane organization|actin filament organization|positive regulation of cytoso…	rno04144,rno04510,rno05020,rno05100,rno05205,rno05418	Endocytosis|Focal adhesion|Prion disease|Bacterial invasion of epithelial cells|Proteoglycans in cancer|Fluid shear stress and atherosclerosis
Cavin2	632.6246128	139.9236181	1371.676105	9.80146153	3.29299689	7.43E-114	1.84E-112	Up	17.4438855	19.11694865	1.846152746	1.701704646	1.471488004	316384	caveolae associated protein 2	GO:0001786,GO:0005080,GO:0005515,GO:0005654,GO:0005737,GO:0005829,GO:0005886,GO:0005901,GO:0045121,GO:0097320	phosphatidylserine binding|protein kinase C binding|protein binding|nucleoplasm|cytoplasm|cytosol|plasma membrane|caveola|membrane raft|plasma membrane tubulation
Cavin4	10.53791046	3.705427036	20.78663559	5.602973995	2.486192797	0.02099	0.034525153	Up	0.401177626	0.678339212	0	0.115081227	0.143297799	313225	caveolae associated protein 4	GO:0005515,GO:0005737,GO:0005829,GO:0005886,GO:0005901,GO:0007517,GO:0010468,GO:0030018,GO:0030154,GO:0035023,GO:0042383,GO:0045944	protein binding|cytoplasm|cytosol|plasma membrane|caveola|muscle organ development|regulation of gene expression|Z disc|cell differentiation|regulation of Rho protein signal transduction|sarcolemma|positive regulation of transcription by RNA polymerase II
Cbfa2t3	24.46647942	8.543781021	48.35052702	5.679356715	2.505727529	0.000467072	0.000991748	Up	0.259293111	0.270415457	0.030354186	0.014572495	0.080646668	361431	CBFA2/RUNX1 partner transcriptional co-repressor 3	GO:0000122,GO:0001666,GO:0003682,GO:0003714,GO:0005634,GO:0005654,GO:0006351,GO:0008285,GO:0030851,GO:0032436,GO:0045820,GO:0045892,GO:0046872,GO:1903715	negative regulation of transcription by RNA polymerase II|response to hypoxia|chromatin binding|transcription corepressor activity|nucleus|nucleoplasm|transcription, DNA-templated|negative regulation of cell population proliferation|granulocyte differentiation|positive regulation of proteasomal ubiquitin-dependent protein catabolic process|negative regulation of glycolytic process|negative regula…
Cblb	2824.490748	1899.011709	4212.709306	2.218408344	1.149524948	2.10E-45	2.25E-44	Up	17.40667012	18.91435665	8.022078489	7.251444178	6.758970565	171136	Cbl proto-oncogene B	GO:0001784,GO:0002669,GO:0004842,GO:0005509,GO:0005654,GO:0005737,GO:0005829,GO:0005886,GO:0006955,GO:0007165,GO:0007166,GO:0007175,GO:0009629,GO:0009725,GO:0016567,GO:0017124,GO:0018193,GO:0019901,GO:0023051,GO:0030155,GO:0030971,GO:0031398,GO:0035556,GO:0042110,GO:0043087,GO:0043393,GO:0045121,GO:0045732,GO:0046642,GO:0047690,GO:0050852,GO:0050860,GO:0061630,GO:2000583	phosphotyrosine residue binding|positive regulation of T cell anergy|ubiquitin-protein transferase activity|calcium ion binding|nucleoplasm|cytoplasm|cytosol|plasma membrane|immune response|signal transduction|cell surface receptor signaling pathway|negative regulation of epidermal growth factor-activated receptor activity|response to gravity|response to hormone|protein ubiquitination|SH3 domain …	rno04012,rno04120,rno04144,rno04625,rno04660,rno04910,rno05162	ErbB signaling pathway|Ubiquitin mediated proteolysis|Endocytosis|C-type lectin receptor signaling pathway|T cell receptor signaling pathway|Insulin signaling pathway|Measles
Cbln1	2.705738118	0	6.764345296	36.24868608	5.179856797	0.026623285	0.043049216	Up	0.011172321	0.145530221	0	0	0	498922	cerebellin 1 precursor	GO:0005576,GO:0007157,GO:0009306,GO:0021707,GO:0042802,GO:0043083,GO:0045202,GO:0045211,GO:0050808,GO:0051965,GO:0090394,GO:0098688,GO:0098978,GO:0099151,GO:0099558,GO:1900454,GO:1905606,GO:1905703	extracellular region|heterophilic cell-cell adhesion via plasma membrane cell adhesion molecules|protein secretion|cerebellar granule cell differentiation|identical protein binding|synaptic cleft|synapse|postsynaptic membrane|synapse organization|positive regulation of synapse assembly|negative regulation of excitatory postsynaptic potential|parallel fiber to Purkinje cell synapse|glutamatergic s…
Cbx7	188.3143302	107.901783	308.9331509	2.859843561	1.515936231	3.41E-08	1.05E-07	Up	1.473678219	1.893239337	0.437760252	0.734354874	0.411083488	362962	chromobox 7	GO:0000122,GO:0000785,GO:0000792,GO:0003006,GO:0003682,GO:0003727,GO:0005634,GO:0005654,GO:0005829,GO:0006325,GO:0031519,GO:0032968,GO:0035064,GO:0035102,GO:0042493,GO:0048733	negative regulation of transcription by RNA polymerase II|chromatin|heterochromatin|developmental process involved in reproduction|chromatin binding|single-stranded RNA binding|nucleus|nucleoplasm|cytosol|chromatin organization|PcG protein complex|positive regulation of transcription elongation from RNA polymerase II promoter|methylated histone binding|PRC1 complex|response to drug|sebaceous glan…
Ccdc106	189.275623	248.0906534	101.0530776	0.40730758	-1.295809433	4.56E-08	1.39E-07	Down	0.428397665	0.441755711	0.831052759	0.992661043	1.049850095	499071		GO:0005654,GO:0005829	nucleoplasm|cytosol
Ccdc107	3764.409485	5543.27916	1096.104971	0.197740993	-2.338316113	2.46E-219	1.25E-217	Down	15.73878052	16.46700169	69.42683852	72.17172039	77.49845105	313496	coiled-coil domain containing 107
Ccdc126	1437.009994	1892.108452	754.3623071	0.398693154	-1.326649263	4.03E-29	3.00E-28	Down	10.61599251	8.19824527	23.53561229	20.48535232	19.50067398	500117	coiled-coil domain containing 126	GO:0005576	extracellular region
Ccdc134	1088.37025	498.4650675	1973.228024	3.958157009	1.984828841	1.60E-67	2.42E-66	Up	22.43196372	22.20305491	5.640849902	5.175422462	4.360777369	500909	coiled-coil domain containing 134	GO:0001525,GO:0001890,GO:0005576,GO:0005634,GO:0005783,GO:0021591,GO:0035162,GO:1990402	angiogenesis|placenta development|extracellular region|nucleus|endoplasmic reticulum|ventricular system development|embryonic hemopoiesis|embryonic liver development
Ccdc141	340.693543	486.2589606	122.3454165	0.251598239	-1.990806271	3.92E-25	2.59E-24	Down	0.525374001	0.379597676	1.558075592	1.610832912	1.671491921	311134		GO:0005515,GO:0005737,GO:0005813,GO:0005886,GO:0007155,GO:0007411,GO:0016021,GO:0021799,GO:0043005,GO:0051642	protein binding|cytoplasm|centrosome|plasma membrane|cell adhesion|axon guidance|integral component of membrane|cerebral cortex radially oriented cell migration|neuron projection|centrosome localization
Ccdc152	21.53308948	8.818728677	40.60463068	4.609530205	2.204619721	0.001455354	0.002878597	Up	0.58181441	1.105644736	0.191804554	0.128914651	0.171988945	499536	coiled-coil domain containing 152
Ccdc158	120.7086058	179.9144918	31.89977676	0.177333785	-2.495460676	3.13E-12	1.24E-11	Down	0.092524988	0.247226038	0.801025936	0.854049159	0.920483337	289502
Ccdc162	18.41860423	7.811644628	34.32904364	4.401135612	2.137875826	0.00492561	0.00899417	Up	0.103417414	0.106584627	0.01129947	0.016274012	0.036588157	102554658
Ccdc17	313.725441	171.5291637	527.0198569	3.07301302	1.619653879	3.08E-18	1.60E-17	Up	3.491757699	3.656272224	0.914412566	1.016298665	1.198090617	500528	coiled-coil domain containing 17
Ccdc184	10.32108929	15.5887595	2.419583969	0.155197489	-2.687822878	0.021444585	0.035191229	Down	0.050082818	0	0.095761555	0.128725487	0.209900261	500925	coiled-coil domain containing 184	GO:0005737	cytoplasm
Ccdc189	77.2521604	42.35351144	129.6001338	3.055561245	1.611437398	3.32E-05	8.00E-05	Up	2.428843562	1.720637198	0.458494388	0.852057496	0.515750293	691909	coiled-coil domain containing 189
Ccdc28b	44.96232793	57.52858125	26.11294796	0.453959794	-1.139363569	0.013977406	0.023699623	Down	1.058074645	0.786590845	1.859952738	1.72319753	1.885619909	682445	coiled coil domain containing 28B	GO:0005813,GO:0060271	centrosome|cilium assembly
Ccdc3	152.3992554	233.0527007	31.4190876	0.134839644	-2.890683375	3.74E-20	2.10E-19	Down	0.098676337	0.207163309	0.979315567	0.996376476	1.074178646	498795		GO:0005576,GO:0005783,GO:0010629,GO:0010804,GO:0045600,GO:0045833,GO:0046889,GO:0051055	extracellular region|endoplasmic reticulum|negative regulation of gene expression|negative regulation of tumor necrosis factor-mediated signaling pathway|positive regulation of fat cell differentiation|negative regulation of lipid metabolic process|positive regulation of lipid biosynthetic process|negative regulation of lipid biosynthetic process
Ccdc30	78.96777291	31.02980768	150.8747208	4.85815451	2.280408375	6.88E-10	2.39E-09	Up	0.660757366	0.49193425	0.084697904	0.125374284	0.108998927	362580
Ccdc39	49.7543858	34.56349743	72.54071835	2.099746466	1.07021514	0.02013853	0.033222717	Up	0.613898826	0.387796073	0.287074045	0.177633443	0.177966621	310315	coiled-coil domain containing 39	GO:0001947,GO:0003341,GO:0003351,GO:0003356,GO:0005576,GO:0005829,GO:0005929,GO:0005930,GO:0007368,GO:0007420,GO:0007507,GO:0030317,GO:0030324,GO:0035469,GO:0036159,GO:0044458,GO:0051649,GO:0060285,GO:0060287,GO:0061512,GO:0061966,GO:0070286,GO:0071907,GO:0071910,GO:0090660,GO:0097729	heart looping|cilium movement|epithelial cilium movement involved in extracellular fluid movement|regulation of cilium beat frequency|extracellular region|cytosol|cilium|axoneme|determination of left/right symmetry|brain development|heart development|flagellated sperm motility|lung development|determination of pancreatic left/right asymmetry|inner dynein arm assembly|motile cilium assembly|establ…
Ccdc62	177.2961241	114.66251	271.2465453	2.365862651	1.242366321	6.07E-08	1.83E-07	Up	2.539369915	2.646218778	0.935775307	0.966308696	1.046674841	689909	coiled-coil domain containing 62	GO:0001835,GO:0005634,GO:0005654,GO:0005886,GO:0030331,GO:0030374,GO:0045944,GO:0071392	blastocyst hatching|nucleus|nucleoplasm|plasma membrane|estrogen receptor binding|nuclear receptor coactivator activity|positive regulation of transcription by RNA polymerase II|cellular response to estradiol stimulus
Ccdc65	272.2764213	356.7531562	145.5613189	0.408090741	-1.293038118	7.92E-09	2.55E-08	Down	2.682820625	1.807053204	4.7877432	4.323385624	5.692919616	362994	coiled-coil domain containing 65	GO:0003352,GO:0005858,GO:0005930,GO:0031514,GO:0036064,GO:0060271,GO:0060285,GO:0070286	regulation of cilium movement|axonemal dynein complex|axoneme|motile cilium|ciliary basal body|cilium assembly|cilium-dependent cell motility|axonemal dynein complex assembly
Ccdc74a	44.83068939	61.49936364	19.827678	0.322358802	-1.633260717	0.000687677	0.001426572	Down	0.566967445	0.363583808	1.235848995	1.353160247	1.296107166	680752
Ccdc81	34.64144041	0.672283974	85.59517506	126.6471709	6.98467104	1.05E-09	3.61E-09	Up	1.168313356	0.802729043	0	0.010213811	0.010598431	308810	coiled-coil domain containing 81	GO:0003677,GO:0005737,GO:0005813	DNA binding|cytoplasm|centrosome
Ccdc85a	16.92276814	28.20461357	0	0.006310174	-7.308104513	5.89E-06	1.53E-05	Down	0	0	0.072550564	0.041360877	0.072283621	289855	coiled-coil domain containing 85A	GO:0005912	adherens junction
Ccdc85b	1153.992771	768.0666505	1732.881952	2.256097875	1.173829657	3.15E-34	2.65E-33	Up	61.35792831	64.072801	25.46953274	25.19306364	24.1436608	309161		GO:0005634,GO:0005813,GO:0005912,GO:0030308,GO:0045599,GO:0045892,GO:0070097	nucleus|centrosome|adherens junction|negative regulation of cell growth|negative regulation of fat cell differentiation|negative regulation of transcription, DNA-templated|delta-catenin binding
Ccdc86	825.7031571	1070.278032	458.840845	0.428707429	-1.221934679	1.81E-24	1.17E-23	Down	12.18884959	13.09318094	24.57801504	26.97019419	27.78301297	293738	coiled-coil domain containing 86	GO:0005634,GO:0005654,GO:0005694,GO:0005730	nucleus|nucleoplasm|chromosome|nucleolus
Ccdc88b	10.54242086	4.029100295	20.31240171	5.028310374	2.330073703	0.017093299	0.028530901	Up	0.148907111	0.08289138	0.015817774	0.030375308	0.015759574	293698		GO:0001819,GO:0005737,GO:0005813,GO:0008017,GO:0016020,GO:0030705,GO:0031122,GO:0042102,GO:0042832,GO:0050870,GO:0051959	positive regulation of cytokine production|cytoplasm|centrosome|microtubule binding|membrane|cytoskeleton-dependent intracellular transport|cytoplasmic microtubule organization|positive regulation of T cell proliferation|defense response to protozoan|positive regulation of T cell activation|dynein light intermediate chain binding
Ccdc88c	3.300566909	0.344007168	7.73540652	21.28184986	4.411551653	0.027827207	0.044837546	Up	0.024473248	0.031528442	0	0	0.00333016	362770		GO:0001932,GO:0001965,GO:0003383,GO:0005085,GO:0005109,GO:0005737,GO:0005813,GO:0007264,GO:0008017,GO:0030054,GO:0030165,GO:0030705,GO:0031098,GO:0031122,GO:0031648,GO:0035567,GO:0042802,GO:0043621,GO:0050790,GO:0051959,GO:0090090	regulation of protein phosphorylation|G-protein alpha-subunit binding|apical constriction|guanyl-nucleotide exchange factor activity|frizzled binding|cytoplasm|centrosome|small GTPase mediated signal transduction|microtubule binding|cell junction|PDZ domain binding|cytoskeleton-dependent intracellular transport|stress-activated protein kinase signaling cascade|cytoplasmic microtubule organization…
Ccdc96	20.86156474	6.402620716	42.54998077	6.636218757	2.730361444	0.000100452	0.00023035	Up	0.490511715	0.469647228	0.05210499	0.080046918	0.062295929	289716		GO:0005930,GO:0036064,GO:0060271	axoneme|ciliary basal body|cilium assembly
Cchcr1	562.6781521	710.2136255	341.3749419	0.480646564	-1.056951675	8.29E-15	3.74E-14	Down	3.10171814	2.806335984	5.45111362	5.610008993	5.47883733	406196	coiled-coil alpha-helical rod protein 1	GO:0005634,GO:0005737,GO:0005814,GO:0005829,GO:0006611,GO:0030154,GO:0042802	nucleus|cytoplasm|centriole|cytosol|protein export from nucleus|cell differentiation|identical protein binding
Ccl11	40.23670168	0	100.5917542	539.0259028	9.074210793	1.35E-12	5.48E-12	Up	3.629519201	2.182060493	0	0	0	29397	C-C motif chemokine ligand 11	GO:0001938,GO:0002544,GO:0002548,GO:0002551,GO:0005576,GO:0005615,GO:0006954,GO:0007010,GO:0007015,GO:0007186,GO:0007611,GO:0008009,GO:0008360,GO:0030335,GO:0030593,GO:0030838,GO:0031640,GO:0031728,GO:0035962,GO:0043547,GO:0045766,GO:0046983,GO:0048018,GO:0048020,GO:0048245,GO:0048247,GO:0050768,GO:0060444,GO:0060763,GO:0061844,GO:0070098,GO:0070371,GO:0070374,GO:0070670,GO:0071346,GO:0071347,GO:…	positive regulation of endothelial cell proliferation|chronic inflammatory response|monocyte chemotaxis|mast cell chemotaxis|extracellular region|extracellular space|inflammatory response|cytoskeleton organization|actin filament organization|G protein-coupled receptor signaling pathway|learning or memory|chemokine activity|regulation of cell shape|positive regulation of cell migration|neutrophil …	rno04060,rno04061,rno04062,rno04657,rno05310	Cytokine-cytokine receptor interaction|Viral protein interaction with cytokine and cytokine receptor|Chemokine signaling pathway|IL-17 signaling pathway|Asthma
Ccl17	3.845255266	6.408758777	0	0.027748961	-5.171422439	0.016109442	0.027027545	Down	0	0	0.092569503	0.711055074	0.922289024	117518	C-C motif chemokine ligand 17	GO:0002548,GO:0005615,GO:0006954,GO:0007186,GO:0008009,GO:0030593,GO:0031640,GO:0031729,GO:0043547,GO:0045662,GO:0048020,GO:0048247,GO:0061844,GO:0070098,GO:0070374,GO:0071346,GO:0071347,GO:0071356	monocyte chemotaxis|extracellular space|inflammatory response|G protein-coupled receptor signaling pathway|chemokine activity|neutrophil chemotaxis|killing of cells of other organism|CCR4 chemokine receptor binding|positive regulation of GTPase activity|negative regulation of myoblast differentiation|CCR chemokine receptor binding|lymphocyte chemotaxis|antimicrobial humoral immune response mediat…	rno04060,rno04061,rno04062,rno04625,rno04657	Cytokine-cytokine receptor interaction|Viral protein interaction with cytokine and cytokine receptor|Chemokine signaling pathway|C-type lectin receptor signaling pathway|IL-17 signaling pathway
Ccl2	1334.601544	249.6184769	2962.076145	11.86103961	3.568158561	5.65E-255	3.39E-253	Up	110.4108331	104.2474021	8.099119433	8.644105091	7.602499367	24770	C-C motif chemokine ligand 2	GO:0000165,GO:0001664,GO:0001666,GO:0001912,GO:0001938,GO:0002523,GO:0002544,GO:0002548,GO:0002687,GO:0002693,GO:0005125,GO:0005576,GO:0005615,GO:0005737,GO:0005791,GO:0006874,GO:0006954,GO:0007010,GO:0007179,GO:0007186,GO:0007568,GO:0008009,GO:0008201,GO:0008347,GO:0008360,GO:0009408,GO:0009611,GO:0009612,GO:0009617,GO:0010332,GO:0010574,GO:0010628,GO:0010759,GO:0014823,GO:0016525,GO:0019221,GO:…	MAPK cascade|G protein-coupled receptor binding|response to hypoxia|positive regulation of leukocyte mediated cytotoxicity|positive regulation of endothelial cell proliferation|leukocyte migration involved in inflammatory response|chronic inflammatory response|monocyte chemotaxis|positive regulation of leukocyte migration|positive regulation of cellular extravasation|cytokine activity|extracellul…	rno04060,rno04061,rno04062,rno04621,rno04657,rno04668,rno04933,rno05135,rno05142,rno05144,rno05163,rno05164,rno05168,rno05171,rno05323,rno05417,rno05418	Cytokine-cytokine receptor interaction|Viral protein interaction with cytokine and cytokine receptor|Chemokine signaling pathway|NOD-like receptor signaling pathway|IL-17 signaling pathway|TNF signaling pathway|AGE-RAGE signaling pathway in diabetic complications|Yersinia infection|Chagas disease|Malaria|Human cytomegalovirus infection|Influenza A|Herpes simplex virus 1 infection|Coronavirus dise…
Ccl20	1023.255842	10.48965371	2542.405126	242.3970952	7.9212286	1.15E-12	4.67E-12	Up	91.67445817	84.22227556	0.031951775	0.337468304	0.604850011	29538	C-C motif chemokine ligand 20	GO:0002548,GO:0002724,GO:0005125,GO:0005615,GO:0006935,GO:0006954,GO:0007186,GO:0008009,GO:0030593,GO:0031640,GO:0031731,GO:0032730,GO:0035584,GO:0042060,GO:0043547,GO:0048020,GO:0048247,GO:0051770,GO:0060326,GO:0061844,GO:0070098,GO:0070374,GO:0071222,GO:0071223,GO:0071310,GO:0071346,GO:0071347,GO:0071356,GO:0072678,GO:0072679,GO:2000319,GO:2000406	monocyte chemotaxis|regulation of T cell cytokine production|cytokine activity|extracellular space|chemotaxis|inflammatory response|G protein-coupled receptor signaling pathway|chemokine activity|neutrophil chemotaxis|killing of cells of other organism|CCR6 chemokine receptor binding|positive regulation of interleukin-1 alpha production|calcium-mediated signaling using intracellular calcium sourc…	rno04060,rno04061,rno04062,rno04657,rno04668,rno05323	Cytokine-cytokine receptor interaction|Viral protein interaction with cytokine and cytokine receptor|Chemokine signaling pathway|IL-17 signaling pathway|TNF signaling pathway|Rheumatoid arthritis
Ccl27	35.70788383	18.57164244	61.41224591	3.305505135	1.724870756	0.001116006	0.002247575	Up	0.955949607	0.755494165	0.154465088	0.25954562	0.282144039	362505	C-C motif chemokine ligand 27	GO:0005125,GO:0005576,GO:0005615,GO:0005634,GO:0006955,GO:0007165,GO:0008009,GO:0010820,GO:0031640,GO:0031728,GO:0060326,GO:0061844,GO:0071677,GO:2000251	cytokine activity|extracellular region|extracellular space|nucleus|immune response|signal transduction|chemokine activity|positive regulation of T cell chemotaxis|killing of cells of other organism|CCR3 chemokine receptor binding|cell chemotaxis|antimicrobial humoral immune response mediated by antimicrobial peptide|positive regulation of mononuclear cell migration|positive regulation of actin cy…	rno04060,rno04061,rno04062	Cytokine-cytokine receptor interaction|Viral protein interaction with cytokine and cytokine receptor|Chemokine signaling pathway
Ccl7	2927.804066	84.20547429	7193.201953	85.34158384	6.41517698	2.43E-132	6.89E-131	Up	270.8522217	232.9471772	2.717207417	3.29226429	1.933721224	287561	C-C motif chemokine ligand 7	GO:0002548,GO:0005615,GO:0006954,GO:0007010,GO:0007186,GO:0008009,GO:0008201,GO:0008360,GO:0010332,GO:0030335,GO:0030593,GO:0031726,GO:0031727,GO:0043547,GO:0048020,GO:0048245,GO:0048247,GO:0070098,GO:0070374,GO:0071346,GO:0071347,GO:0071356,GO:0071361,GO:2000503	monocyte chemotaxis|extracellular space|inflammatory response|cytoskeleton organization|G protein-coupled receptor signaling pathway|chemokine activity|heparin binding|regulation of cell shape|response to gamma radiation|positive regulation of cell migration|neutrophil chemotaxis|CCR1 chemokine receptor binding|CCR2 chemokine receptor binding|positive regulation of GTPase activity|CCR chemokine r…	rno04060,rno04061,rno04062,rno04657	Cytokine-cytokine receptor interaction|Viral protein interaction with cytokine and cytokine receptor|Chemokine signaling pathway|IL-17 signaling pathway
Ccn1	39741.87349	57450.69825	13178.63635	0.229389609	-2.124128055	0	0	Down	187.3138936	187.7981768	690.8255051	752.7106024	756.5266583	83476	cellular communication network factor 1	GO:0001649,GO:0001934,GO:0002041,GO:0003181,GO:0003278,GO:0003281,GO:0005178,GO:0005520,GO:0005576,GO:0006935,GO:0007155,GO:0007165,GO:0008201,GO:0010518,GO:0010811,GO:0030198,GO:0030335,GO:0030501,GO:0030513,GO:0031012,GO:0033690,GO:0043065,GO:0043066,GO:0043280,GO:0044319,GO:0045597,GO:0045669,GO:0045766,GO:0045860,GO:0045944,GO:0050840,GO:0060413,GO:0060548,GO:0060591,GO:0060710,GO:0060716,GO:…	osteoblast differentiation|positive regulation of protein phosphorylation|intussusceptive angiogenesis|atrioventricular valve morphogenesis|apoptotic process involved in heart morphogenesis|ventricular septum development|integrin binding|insulin-like growth factor binding|extracellular region|chemotaxis|cell adhesion|signal transduction|heparin binding|positive regulation of phospholipase activit…
Ccn2	297308.2564	410362.2124	127727.3224	0.311254893	-1.68383158	0	0	Down	1586.188549	1504.524818	4384.857576	4526.17252	4450.290114	64032	cellular communication network factor 2	GO:0001502,GO:0001503,GO:0001525,GO:0001894,GO:0001934,GO:0001968,GO:0005178,GO:0005520,GO:0005576,GO:0005615,GO:0005801,GO:0005829,GO:0005938,GO:0007155,GO:0007160,GO:0007165,GO:0007229,GO:0007568,GO:0008022,GO:0008083,GO:0008201,GO:0008284,GO:0008543,GO:0009749,GO:0010628,GO:0010629,GO:0010942,GO:0014070,GO:0016477,GO:0030154,GO:0030324,GO:0031012,GO:0032330,GO:0032355,GO:0032967,GO:0034059,GO:…	cartilage condensation|ossification|angiogenesis|tissue homeostasis|positive regulation of protein phosphorylation|fibronectin binding|integrin binding|insulin-like growth factor binding|extracellular region|extracellular space|cis-Golgi network|cytosol|cell cortex|cell adhesion|cell-matrix adhesion|signal transduction|integrin-mediated signaling pathway|aging|protein C-terminus binding|growth fa…	rno04371,rno04390	Apelin signaling pathway|Hippo signaling pathway
Ccn3	2983.700278	4586.020974	580.2192348	0.126511418	-2.982660497	4.03E-289	3.01E-287	Down	11.36616946	11.2380222	75.45326786	85.04030012	79.90773121	81526	cellular communication network factor 3	GO:0001525,GO:0002062,GO:0005112,GO:0005178,GO:0005520,GO:0005576,GO:0005737,GO:0005921,GO:0007155,GO:0007165,GO:0008083,GO:0008201,GO:0010761,GO:0010832,GO:0014909,GO:0030308,GO:0030424,GO:0030425,GO:0031012,GO:0033627,GO:0035767,GO:0043025,GO:0043231,GO:0044342,GO:0045747,GO:0046676,GO:0048659,GO:0050728,GO:0060326,GO:0060392,GO:0060548,GO:0061484,GO:0062023,GO:0071603,GO:0090027,GO:1901223,GO:…	angiogenesis|chondrocyte differentiation|Notch binding|integrin binding|insulin-like growth factor binding|extracellular region|cytoplasm|gap junction|cell adhesion|signal transduction|growth factor activity|heparin binding|fibroblast migration|negative regulation of myotube differentiation|smooth muscle cell migration|negative regulation of cell growth|axon|dendrite|extracellular matrix|cell adh…
Ccn4	6743.754491	9685.474316	2331.174753	0.240694634	-2.054724114	2.69E-164	9.82E-163	Down	32.65836608	27.83703138	119.6400897	104.5973276	113.9695159	65154	cellular communication network factor 4	GO:0001649,GO:0001817,GO:0005178,GO:0005520,GO:0005576,GO:0005615,GO:0005737,GO:0005829,GO:0007155,GO:0007165,GO:0008201,GO:0014911,GO:0016055,GO:0030177,GO:0030316,GO:0031012,GO:0032331,GO:0042593,GO:0045599,GO:0045669,GO:0048661,GO:0050729,GO:0060348,GO:0060548,GO:0061051,GO:0090303	osteoblast differentiation|regulation of cytokine production|integrin binding|insulin-like growth factor binding|extracellular region|extracellular space|cytoplasm|cytosol|cell adhesion|signal transduction|heparin binding|positive regulation of smooth muscle cell migration|Wnt signaling pathway|positive regulation of Wnt signaling pathway|osteoclast differentiation|extracellular matrix|negative r…	rno04310	Wnt signaling pathway
[truncated: 3,973 more rows]
