# Supplementary material for: Transplantation of Wnt5a-modified Bone Marrow Mesenchymal Stem Cells Promotes Recovery After Spinal Cord Injury via the PI3K/AKT Pathway
Source: Mol Neurobiol. 2024 May 25;61(12):10830–44. doi: 10.1007/s12035-024-04248-8 (PMC11584464; doi:10.1007/s12035-024-04248-8)
Supplement: Supplementary file 4 — (XLS 165 kb) [file 12035_2024_4248_MOESM4_ESM.xls]

gene_id	BaseMean_DESeq2	BaseMean_control_YD	BaseMean_case_WNT5A	FoldChange	log2FoldChange	p-value	q-value	Regulation	Expression_WNT5A1	Expression_WNT5A2	Expression_WNT5A3	Expression_YD1	Expression_YD2	gene_Dbxref	description	GO_id	GO_term	pathway	pathway_description	TF_family
Acacb	21.660892090367238	6.085241523159915	32.04465913517212	5.264249244978519	2.396227797580329	0.0009533194480039805	0.10164106586947992	Up	0.05627129283901835	0.10541686984747103	0.05694850857887821	0.009188239973380865	0.018413178473256117	116719	acetyl-CoA carboxylase beta	GO:0003989,GO:0005524,GO:0005634,GO:0005739,GO:0006084,GO:0006633,GO:0009374,GO:0010629,GO:0010884,GO:0010906,GO:0014070,GO:0031667,GO:0031999,GO:0042493,GO:0042802,GO:0043086,GO:0046322,GO:0046872,GO:0050995,GO:0051289,GO:0060421,GO:0097009,GO:2001295	acetyl-CoA carboxylase activity|ATP binding|nucleus|mitochondrion|acetyl-CoA metabolic process|fatty acid biosynthetic process|biotin binding|negative regulation of gene expression|positive regulation of lipid storage|regulation of glucose metabolic process|response to organic cyclic compound|response to nutrient levels|negative regulation of fatty acid beta-oxidation|response to drug|identical p…	rno00061,rno00620,rno00640,rno04152,rno04910,rno04920,rno04922,rno04931	Fatty acid biosynthesis|Pyruvate metabolism|Propanoate metabolism|AMPK signaling pathway|Insulin signaling pathway|Adipocytokine signaling pathway|Glucagon signaling pathway|Insulin resistance
Acta1	1267.0950293219748	788.6157466419912	1586.0812177752966	2.0111450356639105	1.0080171267392577	2.7052403381337003e-06	0.00118667299746762	Up	35.500840195296256	30.366810818144945	23.57400480804582	15.380509898556756	14.1935482939543	29437	actin, alpha 1, skeletal muscle	GO:0001725,GO:0005524,GO:0005737,GO:0005865,GO:0005869,GO:0005884,GO:0009612,GO:0009991,GO:0010226,GO:0010628,GO:0015629,GO:0030017,GO:0030027,GO:0030175,GO:0030240,GO:0043503,GO:0044297,GO:0048545,GO:0048741,GO:0071417,GO:0090131	stress fiber|ATP binding|cytoplasm|striated muscle thin filament|dynactin complex|actin filament|response to mechanical stimulus|response to extracellular stimulus|response to lithium ion|positive regulation of gene expression|actin cytoskeleton|sarcomere|lamellipodium|filopodium|skeletal muscle thin filament assembly|skeletal muscle fiber adaptation|cell body|response to steroid hormone|skeletal…
Adgra1	3.64218006241244	8.611253660829929	0.32946433013411097	0.04107216211971661	-4.605695294142952	0.013815569497004871	0.4384368863716757	Down	0.00569516269031427	0.0	0.0	0.06974496076856855	0.02911843504038893	309097		GO:0004930,GO:0007186,GO:0014069,GO:0016021,GO:0098978	G protein-coupled receptor activity|G protein-coupled receptor signaling pathway|postsynaptic density|integral component of membrane|glutamatergic synapse
Adipoq	20.947056453908765	7.094445725977822	30.18213027252941	4.255887162715544	2.089459900851148	0.0026657223743306144	0.19214476813660997	Up	0.6117684780425549	0.38470946711228704	0.6478463632159132	0.14690061676338714	0.1103954871443824	246253	adiponectin, C1Q and collagen domain containing	GO:0001666,GO:0001934,GO:0005102,GO:0005179,GO:0005581,GO:0005615,GO:0005783,GO:0006006,GO:0006635,GO:0007165,GO:0007584,GO:0007623,GO:0009617,GO:0009744,GO:0009749,GO:0009967,GO:0009986,GO:0010467,GO:0010642,GO:0010739,GO:0010745,GO:0010804,GO:0010875,GO:0010906,GO:0014823,GO:0019395,GO:0030336,GO:0030853,GO:0031667,GO:0031953,GO:0032720,GO:0032757,GO:0032869,GO:0032991,GO:0033034,GO:0033691,GO:…	response to hypoxia|positive regulation of protein phosphorylation|signaling receptor binding|hormone activity|collagen trimer|extracellular space|endoplasmic reticulum|glucose metabolic process|fatty acid beta-oxidation|signal transduction|response to nutrient|circadian rhythm|response to bacterium|response to sucrose|response to glucose|positive regulation of signal transduction|cell surface|ge…	rno03320,rno04152,rno04211,rno04920,rno04930,rno04932	PPAR signaling pathway|AMPK signaling pathway|Longevity regulating pathway|Adipocytokine signaling pathway|Type II diabetes mellitus|Non-alcoholic fatty liver disease
Adora1	29.44212037070476	13.678286089296195	39.951343224977116	2.922069983260315	1.5469907309455002	0.014280562196794416	0.4442717171759124	Up	0.10330453405056544	0.17529661628852447	0.31594111486479604	0.09036454100682158	0.04527250120896212	29290	adenosine A1 receptor	GO:0000186,GO:0001609,GO:0001659,GO:0001664,GO:0001666,GO:0001883,GO:0001973,GO:0002087,GO:0002674,GO:0002686,GO:0002793,GO:0003084,GO:0003085,GO:0003093,GO:0005515,GO:0005783,GO:0005886,GO:0006612,GO:0007186,GO:0007193,GO:0008285,GO:0010996,GO:0012505,GO:0014050,GO:0014069,GO:0016042,GO:0016323,GO:0030425,GO:0030673,GO:0031072,GO:0031683,GO:0032229,GO:0032244,GO:0032279,GO:0032795,GO:0032900,GO:…	activation of MAPKK activity|G protein-coupled adenosine receptor activity|temperature homeostasis|G protein-coupled receptor binding|response to hypoxia|purine nucleoside binding|G protein-coupled adenosine receptor signaling pathway|regulation of respiratory gaseous exchange by nervous system process|negative regulation of acute inflammatory response|negative regulation of leukocyte migration|p…	rno04022,rno04024,rno04071,rno04080,rno04923,rno04924,rno05032	cGMP-PKG signaling pathway|cAMP signaling pathway|Sphingolipid signaling pathway|Neuroactive ligand-receptor interaction|Regulation of lipolysis in adipocytes|Renin secretion|Morphine addiction
Aim2	5.926300013069099	1.013706648755778	9.201362255944645	9.078639893686317	3.182476177955585	0.03010286066618604	0.5835469947070129	Up	0.014283765985815343	0.02423800531296085	0.027799362993304568	0.002429500146000052	0.0024343519498131005	304987		GO:0002218,GO:0002230,GO:0003690,GO:0005654,GO:0005737,GO:0005739,GO:0005829,GO:0032088,GO:0032731,GO:0033209,GO:0035458,GO:0035690,GO:0042802,GO:0044546,GO:0051092,GO:0070269,GO:0097169,GO:1904270,GO:2001056	activation of innate immune response|positive regulation of defense response to virus by host|double-stranded DNA binding|nucleoplasm|cytoplasm|mitochondrion|cytosol|negative regulation of NF-kappaB transcription factor activity|positive regulation of interleukin-1 beta production|tumor necrosis factor-mediated signaling pathway|cellular response to interferon-beta|cellular response to drug|ident…	rno04621,rno04623	NOD-like receptor signaling pathway|Cytosolic DNA-sensing pathway
Aldh1a3	12.842224779482539	22.80614837403607	6.199609049780183	0.2724707943387508	-1.8758264966335785	0.04578111857640002	0.6643454759011997	Down	0.07403396325151201	0.0	0.06483889886865317	0.18132917857815994	0.1589798873389425	266603	aldehyde dehydrogenase 1 family, member A3	GO:0001758,GO:0001822,GO:0002072,GO:0002138,GO:0004029,GO:0004030,GO:0005737,GO:0005829,GO:0007626,GO:0021768,GO:0021983,GO:0031076,GO:0042472,GO:0042493,GO:0042572,GO:0042573,GO:0042574,GO:0042803,GO:0043065,GO:0043584,GO:0048048,GO:0050885,GO:0051289,GO:0060013,GO:0060166,GO:0060324,GO:0070324,GO:0070384,GO:0070403	retinal dehydrogenase activity|kidney development|optic cup morphogenesis involved in camera-type eye development|retinoic acid biosynthetic process|aldehyde dehydrogenase (NAD+) activity|aldehyde dehydrogenase [NAD(P)+] activity|cytoplasm|cytosol|locomotory behavior|nucleus accumbens development|pituitary gland development|embryonic camera-type eye development|inner ear morphogenesis|response to…	rno00830	Retinol metabolism
Alpk3	37.32058466390188	20.265128083239816	48.69088905100993	2.4005453485292705	1.2633621901020375	0.0271757684829097	0.5612610958154545	Up	0.260708748619396	0.3799388373137713	0.1144130036887061	0.1356388910323384	0.07318218224976923	365298	alpha-kinase 3	GO:0004674,GO:0005524,GO:0005634,GO:0006468,GO:0007507,GO:0055007,GO:0055013	protein serine/threonine kinase activity|ATP binding|nucleus|protein phosphorylation|heart development|cardiac muscle cell differentiation|cardiac muscle cell development
Ampd1	51.351730096160004	31.926506582212824	64.3018791054581	2.0132501060123147	1.009526409363072	0.016517235946769446	0.4627538749831228	Up	0.4431131942147156	0.4095958809795887	0.2836829380781489	0.2082545924888452	0.1669363878384363	25028	adenosine monophosphate deaminase 1	GO:0003876,GO:0005829,GO:0006188,GO:0010033,GO:0032036,GO:0032264,GO:0042802,GO:0046033,GO:0046872	AMP deaminase activity|cytosol|IMP biosynthetic process|response to organic substance|myosin heavy chain binding|IMP salvage|identical protein binding|AMP metabolic process|metal ion binding	rno00230	Purine metabolism
Ankrd63	7.333022183427997	1.5213103807899788	11.207496718520007	7.367042467947912	2.881085559187841	0.022491659949716285	0.5211209249996686	Up	0.047645997006701225	0.07546009465716537	0.05666810855261924	0.00540268146832105	0.010826941655698237	691770
Anxa8	42.34639688490049	62.846810592232984	28.67945441334549	0.4561022665566626	-1.1325707553386315	0.009944341617217493	0.3806690116633436	Down	0.39126869972012	0.35149798930628	0.2575645855082528	0.7516256933407541	0.7060562984245017	306283	annexin A8	GO:0005509,GO:0005544,GO:0005546,GO:0005547,GO:0005737,GO:0005829,GO:0005886,GO:0007032,GO:0007596,GO:0016197,GO:0031902,GO:0043325,GO:0051015,GO:1900004,GO:1900138	calcium ion binding|calcium-dependent phospholipid binding|phosphatidylinositol-4,5-bisphosphate binding|phosphatidylinositol-3,4,5-trisphosphate binding|cytoplasm|cytosol|plasma membrane|endosome organization|blood coagulation|endosomal transport|late endosome membrane|phosphatidylinositol-3,4-bisphosphate binding|actin filament binding|negative regulation of serine-type endopeptidase activity|n…
Apobec1	20.039495844986185	10.643169404279355	26.303713472124066	2.4716827683730145	1.3054935903847371	0.045556266560955634	0.662334621695409	Up	0.11806232462921762	0.13022034352861814	0.14360959766581638	0.0552227750597243	0.05030277912106902	25383	apolipoprotein B mRNA editing enzyme catalytic subunit 1	GO:0003723,GO:0003729,GO:0004126,GO:0004131,GO:0005515,GO:0005634,GO:0005737,GO:0006397,GO:0006641,GO:0006970,GO:0008047,GO:0008270,GO:0009972,GO:0010043,GO:0010332,GO:0016554,GO:0016556,GO:0019904,GO:0032869,GO:0035925,GO:0042127,GO:0042157,GO:0042158,GO:0042493,GO:0042953,GO:0043021,GO:0045471,GO:0046087,GO:0048255,GO:0051592,GO:0051607,GO:0070383,GO:0080111,GO:0090209,GO:0090310,GO:0090366	RNA binding|mRNA binding|cytidine deaminase activity|cytosine deaminase activity|protein binding|nucleus|cytoplasm|mRNA processing|triglyceride metabolic process|response to osmotic stress|enzyme activator activity|zinc ion binding|cytidine deamination|response to zinc ion|response to gamma radiation|cytidine to uridine editing|mRNA modification|protein domain specific binding|cellular response t…
Arhgef39	20.59598363159804	6.077737446596798	30.274814421598855	4.979494114367792	2.315999180894737	0.0016220136305678482	0.14149304130743282	Up	0.36312722703277095	0.5881790845115882	0.5621682307146441	0.1516017083701735	0.050634820907987856	298404	Rho guanine nucleotide exchange factor 39	GO:0005085,GO:0005886,GO:0030335,GO:0050790	guanyl-nucleotide exchange factor activity|plasma membrane|positive regulation of cell migration|regulation of catalytic activity
Armh1	8.861434301703609	18.260227015417613	2.5955724925609385	0.1429530217659992	-2.8063869786557025	0.014333319745030838	0.4443090738628346	Down	0.014749655082192085	0.0	0.043059129090649136	0.06773604445095129	0.2036139476920162	500531	armadillo-like helical domain containing 1
Asphd1	18.23651196963144	5.067032428466266	27.01616499707488	5.32994610641859	2.414120945292945	0.0015948383576628133	0.13991744745826953	Up	0.4594443064895349	0.3577113376020981	0.2892935561868057	0.08274288527543812	0.055272083967574624	293498		GO:0016021,GO:0018193,GO:0051213	integral component of membrane|peptidyl-amino acid modification|dioxygenase activity
Bcam	126.19424430675915	73.00338767885485	161.6548153920286	2.214301042595073	1.146851375296722	3.318073891437897e-05	0.008086093405594609	Up	2.132303676129772	1.7898980909460316	1.6334845987317723	0.7060679442961296	0.9626339846578226	78958	basal cell adhesion molecule (Lutheran blood group)	GO:0005055,GO:0005886,GO:0007155,GO:0007160,GO:0008022,GO:0009986,GO:0016021,GO:0043236	laminin receptor activity|plasma membrane|cell adhesion|cell-matrix adhesion|protein C-terminus binding|cell surface|integral component of membrane|laminin binding
Bche	3.6402158862320313	8.103649928795729	0.6645931911895654	0.0815422740181214	-3.616307999088556	0.03827674968897499	0.63063538773659	Down	0.014247004429763812	0.014505374958060013	0.0	0.1744738155967705	0.05827408213833745	65036	butyrylcholinesterase	GO:0003990,GO:0004104,GO:0005615,GO:0005641,GO:0005783,GO:0005788,GO:0007584,GO:0007612,GO:0008285,GO:0014016,GO:0016020,GO:0019695,GO:0033265,GO:0042493,GO:0042802,GO:0043279,GO:0050805,GO:0051384,GO:0051593	acetylcholinesterase activity|cholinesterase activity|extracellular space|nuclear envelope lumen|endoplasmic reticulum|endoplasmic reticulum lumen|response to nutrient|learning|negative regulation of cell population proliferation|neuroblast differentiation|membrane|choline metabolic process|choline binding|response to drug|identical protein binding|response to alkaloid|negative regulation of syna…
Bdkrb1	18.802554522498696	8.618757737393048	25.59175237923579	2.9710072532746055	1.5709521273041014	0.02465022648413184	0.5428977043037786	Up	0.2839656472545613	0.20345156810278986	0.3275021390794026	0.07513210101661245	0.10754591809728553	81509	bradykinin receptor B1	GO:0001933,GO:0002687,GO:0004930,GO:0004947,GO:0005886,GO:0006954,GO:0007186,GO:0007205,GO:0009612,GO:0016020,GO:0016021,GO:0016477,GO:0019233,GO:0019371,GO:0030308,GO:0032496,GO:0042277,GO:0043005,GO:0045776,GO:0051281,GO:0060085	negative regulation of protein phosphorylation|positive regulation of leukocyte migration|G protein-coupled receptor activity|bradykinin receptor activity|plasma membrane|inflammatory response|G protein-coupled receptor signaling pathway|protein kinase C-activating G protein-coupled receptor signaling pathway|response to mechanical stimulus|membrane|integral component of membrane|cell migration|s…	rno04020,rno04080,rno04610,rno04750,rno04810,rno05200	Calcium signaling pathway|Neuroactive ligand-receptor interaction|Complement and coagulation cascades|Inflammatory mediator regulation of TRP channels|Regulation of actin cytoskeleton|Pathways in cancer
C17h6orf52	38.19003579705418	21.79244172528029	49.12176517823677	2.2532543503763134	1.1720101761187782	0.014294940942154674	0.4442717171759124	Up	0.5637211132388638	0.5739442392691306	0.4165014523329352	0.2450325787126709	0.2134973200464256	498729	similar to human chromosome 6 open reading frame 52
C1qb	2.6389390804527944	6.597347701131985	0.0	0.02752852517252996	-5.182928869462469	0.0198212612893714	0.498325653862447	Down	0.0	0.0	0.0	0.025329454676154533	0.3045604626784724	29687	complement C1q B chain	GO:0005576,GO:0005581,GO:0005602,GO:0006955,GO:0006958,GO:0007420,GO:0007568,GO:0010033,GO:0042802,GO:0045087,GO:0045202,GO:0048839,GO:0051384,GO:0098794,GO:0098883	extracellular region|collagen trimer|complement component C1 complex|immune response|complement activation, classical pathway|brain development|aging|response to organic substance|identical protein binding|innate immune response|synapse|inner ear development|response to glucocorticoid|postsynapse|synapse pruning	rno04610,rno05020,rno05133,rno05142,rno05150,rno05171,rno05322	Complement and coagulation cascades|Prion disease|Pertussis|Chagas disease|Staphylococcus aureus infection|Coronavirus disease - COVID-19|Systemic lupus erythematosus
Camp	9.308780721411509	1.013706648755778	14.838830103181989	14.633587485966098	3.8712115905253928	0.00371926334200461	0.23529505227525205	Up	0.4565848859914069	0.9297301764927202	0.66646126425288	0.04659582276603171	0.04668887638899222	316010	cathelicidin antimicrobial peptide	GO:0001530,GO:0001878,GO:0001934,GO:0002227,GO:0002544,GO:0005615,GO:0005737,GO:0008284,GO:0019731,GO:0019732,GO:0032757,GO:0035821,GO:0042581,GO:0042742,GO:0042995,GO:0045087,GO:0045766,GO:0050829,GO:0050830,GO:0051838,GO:0051873,GO:0061844,GO:0071222,GO:0071224,GO:0071347,GO:0071354,GO:0071356	lipopolysaccharide binding|response to yeast|positive regulation of protein phosphorylation|innate immune response in mucosa|chronic inflammatory response|extracellular space|cytoplasm|positive regulation of cell population proliferation|antibacterial humoral response|antifungal humoral response|positive regulation of interleukin-8 production|modulation of process of other organism|specific granu…	rno04613,rno04621,rno04970,rno05150,rno05152	Neutrophil extracellular trap formation|NOD-like receptor signaling pathway|Salivary secretion|Staphylococcus aureus infection|Tuberculosis
Capn8	2.2328560948254337	5.5821402370635855	0.0	0.032535086758069175	-4.941859788947354	0.034669211962040744	0.6092043700399861	Down	0.0	0.0	0.0	0.006429279995501433	0.0644211951117246	170808	calpain 8	GO:0004198,GO:0005509,GO:0005737,GO:0005794,GO:0006508,GO:0007586,GO:0042802,GO:1990092	calcium-dependent cysteine-type endopeptidase activity|calcium ion binding|cytoplasm|Golgi apparatus|proteolysis|digestion|identical protein binding|calcium-dependent self proteolysis
Ccdc116	3.4401760240435983	7.603550273324647	0.6645931911895654	0.0869129209287553	-3.524285518211009	0.0437269912472556	0.6517868899214712	Down	0.006196358110026968	0.00630872954405667	0.0	0.04426495252113527	0.05068954435192115	287936	coiled-coil domain containing 116	GO:0005737,GO:0005813	cytoplasm|centrosome
Ccdc177	9.848835659759253	18.239215601040886	4.2552490322381615	0.2337244813904182	-2.0971192382559773	0.03249588623933604	0.5959266279603633	Down	0.018104506547479467	0.002633261882188178	0.012584059959793384	0.06070744313587002	0.03438142680824965	500686
Ccl17	2.752380247081004	0.0	4.587300411801672	24.61378153627275	4.621394418043881	0.037805448018374335	0.627488695595785	Up	0.09487898694715052	0.4829981236034876	0.7386218455833337	0.0	0.0	117518	C-C motif chemokine ligand 17	GO:0002548,GO:0005615,GO:0006954,GO:0007186,GO:0008009,GO:0030593,GO:0031640,GO:0031729,GO:0043547,GO:0045662,GO:0048020,GO:0048247,GO:0061844,GO:0070098,GO:0070374,GO:0071346,GO:0071347,GO:0071356	monocyte chemotaxis|extracellular space|inflammatory response|G protein-coupled receptor signaling pathway|chemokine activity|neutrophil chemotaxis|killing of cells of other organism|CCR4 chemokine receptor binding|positive regulation of GTPase activity|negative regulation of myoblast differentiation|CCR chemokine receptor binding|lymphocyte chemotaxis|antimicrobial humoral immune response mediat…	rno04060,rno04061,rno04062,rno04625,rno04657	Cytokine-cytokine receptor interaction|Viral protein interaction with cytokine and cytokine receptor|Chemokine signaling pathway|C-type lectin receptor signaling pathway|IL-17 signaling pathway
Cd4	25.3429419142629	45.113697907913675	12.162437918495714	0.2696878478271302	-1.8906375798934671	0.0013871630985191512	0.1306571475556106	Down	0.05718812831562599	0.11645047889994314	0.12720083081190844	0.3501729434862817	0.3926427583223278	24932	Cd4 molecule	GO:0001934,GO:0002250,GO:0005102,GO:0005788,GO:0005789,GO:0005886,GO:0005887,GO:0006948,GO:0007155,GO:0007166,GO:0008270,GO:0009897,GO:0009986,GO:0010524,GO:0015026,GO:0019865,GO:0019899,GO:0019901,GO:0023026,GO:0030217,GO:0030225,GO:0032355,GO:0032507,GO:0033280,GO:0033674,GO:0035397,GO:0035723,GO:0042011,GO:0042012,GO:0042102,GO:0042110,GO:0042289,GO:0042802,GO:0042803,GO:0043123,GO:0043410,GO:…	positive regulation of protein phosphorylation|adaptive immune response|signaling receptor binding|endoplasmic reticulum lumen|endoplasmic reticulum membrane|plasma membrane|integral component of plasma membrane|induction by virus of host cell-cell fusion|cell adhesion|cell surface receptor signaling pathway|zinc ion binding|external side of plasma membrane|cell surface|positive regulation of cal…	rno04060,rno04514,rno04612,rno04640,rno04658,rno04659,rno04660,rno05135,rno05166,rno05170,rno05235,rno05340	Cytokine-cytokine receptor interaction|Cell adhesion molecules|Antigen processing and presentation|Hematopoietic cell lineage|Th1 and Th2 cell differentiation|Th17 cell differentiation|T cell receptor signaling pathway|Yersinia infection|Human T-cell leukemia virus 1 infection|Human immunodeficiency virus 1 infection|PD-L1 expression and PD-1 checkpoint pathway in cancer|Primary immunodeficiency
Cdca7	16.537426449488475	6.589843624568868	23.169148332768213	3.513036484912517	1.8127185598591808	0.02168096896337492	0.5151943733580973	Up	0.2868339871258195	0.3854871816684439	0.13397814780521014	0.07025339315839088	0.08212597381974532	311742	cell division cycle associated 7	GO:0005634,GO:0005654,GO:0005829,GO:0006355,GO:0006915,GO:0042127	nucleus|nucleoplasm|cytosol|regulation of transcription, DNA-templated|apoptotic process|regulation of cell population proliferation
Cdh18	36.59561237286577	19.26042632635978	48.15240307053642	2.501609564122396	1.32285664007977	0.014843761393394984	0.45064809393255195	Up	0.2734307812807645	0.10953028314787752	0.27044028204429144	0.08691537789864251	0.08708895120037516	310174	cadherin 18	GO:0000902,GO:0005509,GO:0005912,GO:0007043,GO:0007156,GO:0007275,GO:0016021,GO:0016339,GO:0016342,GO:0034332,GO:0045296,GO:0098742	cell morphogenesis|calcium ion binding|adherens junction|cell-cell junction assembly|homophilic cell adhesion via plasma membrane adhesion molecules|multicellular organism development|integral component of membrane|calcium-dependent cell-cell adhesion via plasma membrane cell adhesion molecules|catenin complex|adherens junction organization|cadherin binding|cell-cell adhesion via plasma-membrane …
Cecr2	5.694207112764465	0.5076037320342007	9.151942699917967	18.068416974615317	4.175398208012107	0.022675376312257096	0.5212077730306993	Up	0.033662244897164746	0.034272712314409766	0.08735221658817366	0.0	0.005736985020748467	500308	CECR2, histone acetyl-lysine reader	GO:0000791,GO:0001842,GO:0001843,GO:0005634,GO:0007338,GO:0021915,GO:0031010,GO:0043044,GO:0060122,GO:0090102,GO:0090537,GO:0097194	euchromatin|neural fold formation|neural tube closure|nucleus|single fertilization|neural tube development|ISWI-type complex|ATP-dependent chromatin remodeling|inner ear receptor cell stereocilium organization|cochlea development|CERF complex|execution phase of apoptosis
Cend1	9.04721710999236	16.72240766618878	3.9304234058614127	0.23544647402440802	-2.0865289774552336	0.030978869221805518	0.59089296783491	Down	0.047467547579709835	0.04832837522986996	0.09238233018384097	0.3067994622572425	0.2265142175607878	361675	cell cycle exit and neuronal differentiation 1	GO:0005739,GO:0007628,GO:0016021,GO:0021686,GO:0021702,GO:0021933,GO:0021941,GO:0030182,GO:0031982	mitochondrion|adult walking behavior|integral component of membrane|cerebellar granular layer maturation|cerebellar Purkinje cell differentiation|radial glia guided migration of cerebellar granule cell|negative regulation of cerebellar granule cell precursor proliferation|neuron differentiation|vesicle
Cfap91	2.778017765845813	0.0	4.630029609743019	24.81784627969911	4.633306017107642	0.04949351711943493	0.6853658499050183	Up	0.0	0.04882888817787897	0.025927524454105268	0.0	0.0	303920
Chi3l1	42.53761102824143	26.35337123702498	53.327104222385714	2.0233145593679547	1.0167206293187427	0.022435706395851976	0.5211209249996686	Up	0.7288773934827635	0.8966989000747608	0.8274912163345634	0.4339070714784611	0.3726630860015815	89824	chitinase 3 like 1	GO:0004568,GO:0005576,GO:0005615,GO:0005737,GO:0005783,GO:0005975,GO:0006032,GO:0006915,GO:0006954,GO:0007250,GO:0008061,GO:0009612,GO:0010800,GO:0030246,GO:0030324,GO:0032757,GO:0034612,GO:0045766,GO:0048471,GO:0051897,GO:0070374,GO:0070555,GO:0070741,GO:0071347,GO:0071356	chitinase activity|extracellular region|extracellular space|cytoplasm|endoplasmic reticulum|carbohydrate metabolic process|chitin catabolic process|apoptotic process|inflammatory response|activation of NF-kappaB-inducing kinase activity|chitin binding|response to mechanical stimulus|positive regulation of peptidyl-threonine phosphorylation|carbohydrate binding|lung development|positive regulation…
Chrna1	111.55603969915798	49.698640464660336	152.79430585548968	3.0739101359103995	1.6200749892409567	2.567644613342833e-06	0.0011594425808427213	Up	2.1404699455277156	2.8124589117330863	1.745143830835001	0.4575457926312066	0.9908641431268176	79557	cholinergic receptor nicotinic alpha 1 subunit	GO:0003009,GO:0005886,GO:0005887,GO:0005892,GO:0006812,GO:0007165,GO:0007268,GO:0007271,GO:0007274,GO:0007528,GO:0009986,GO:0015464,GO:0016020,GO:0019228,GO:0022848,GO:0030594,GO:0031594,GO:0034220,GO:0042166,GO:0042391,GO:0043005,GO:0045202,GO:0046716,GO:0048630,GO:0050877,GO:0050881,GO:0050905,GO:0060079,GO:0070050,GO:0099060,GO:1904315	skeletal muscle contraction|plasma membrane|integral component of plasma membrane|acetylcholine-gated channel complex|cation transport|signal transduction|chemical synaptic transmission|synaptic transmission, cholinergic|neuromuscular synaptic transmission|neuromuscular junction development|cell surface|acetylcholine receptor activity|membrane|neuronal action potential|acetylcholine-gated cation-…	rno04080	Neuroactive ligand-receptor interaction
Chrnd	112.13660953211692	55.23425542703259	150.07151226883983	2.7167376533874714	1.4418752558687231	1.7367356062471916e-06	0.0008888033920904377	Up	2.9027599497132925	2.152303430982145	2.118529462169886	1.0142833637242683	0.7420668348712701	54240	cholinergic receptor nicotinic delta subunit	GO:0003009,GO:0004888,GO:0005654,GO:0005829,GO:0005886,GO:0005887,GO:0005892,GO:0006812,GO:0007165,GO:0007268,GO:0015276,GO:0022848,GO:0030594,GO:0031594,GO:0034220,GO:0042166,GO:0042391,GO:0043005,GO:0045202,GO:0048630,GO:0050877,GO:0050881,GO:0060079,GO:0099060,GO:1904315	skeletal muscle contraction|transmembrane signaling receptor activity|nucleoplasm|cytosol|plasma membrane|integral component of plasma membrane|acetylcholine-gated channel complex|cation transport|signal transduction|chemical synaptic transmission|ligand-gated ion channel activity|acetylcholine-gated cation-selective channel activity|neurotransmitter receptor activity|neuromuscular junction|ion t…	rno04080	Neuroactive ligand-receptor interaction
Chrng	135.1263415706646	82.61183902000171	170.13600993777314	2.059381263325351	1.042210947886241	3.2216303799659526e-05	0.007977692132841495	Up	2.6434570151509043	2.4683524194461204	2.416043345883257	1.26688751745417	1.1648772718275415	25753	cholinergic receptor nicotinic gamma subunit	GO:0003009,GO:0004888,GO:0005886,GO:0005887,GO:0005892,GO:0006812,GO:0007165,GO:0007268,GO:0015276,GO:0022848,GO:0030594,GO:0034220,GO:0042391,GO:0043005,GO:0045202,GO:0045211,GO:0050877,GO:0060079	skeletal muscle contraction|transmembrane signaling receptor activity|plasma membrane|integral component of plasma membrane|acetylcholine-gated channel complex|cation transport|signal transduction|chemical synaptic transmission|ligand-gated ion channel activity|acetylcholine-gated cation-selective channel activity|neurotransmitter receptor activity|ion transmembrane transport|regulation of membra…	rno04080	Neuroactive ligand-receptor interaction
Cip2a	31.33830544427657	18.25122212354187	40.06302765809968	2.1960034019530026	1.1348802893052812	0.0328854745180058	0.5962441315531235	Up	0.1441222634425347	0.1596832199517994	0.21037031414724933	0.06488866953634645	0.09102555653405232	360711		GO:0005737,GO:0005829,GO:0005886,GO:0007283,GO:0042803,GO:2000179	cytoplasm|cytosol|plasma membrane|spermatogenesis|protein homodimerization activity|positive regulation of neural precursor cell proliferation
Clcn4	26.75257710728709	49.150514719185324	11.820618699354934	0.2406606956352456	-2.0549275527521043	0.0006052076890682808	0.07193894872004239	Down	0.035555979161589965	0.078435044125377	0.09803303232908364	0.3507638591742826	0.2363294753032177	60586	chloride voltage-gated channel 4	GO:0005247,GO:0005254,GO:0005524,GO:0005765,GO:0005769,GO:0005789,GO:0005794,GO:0005887,GO:0006821,GO:0008021,GO:0010008,GO:0015297,GO:0015299,GO:0016021,GO:0031901,GO:0031902,GO:0034220,GO:0055037,GO:0055038,GO:0097546,GO:1902600,GO:1905515	voltage-gated chloride channel activity|chloride channel activity|ATP binding|lysosomal membrane|early endosome|endoplasmic reticulum membrane|Golgi apparatus|integral component of plasma membrane|chloride transport|synaptic vesicle|endosome membrane|antiporter activity|solute:proton antiporter activity|integral component of membrane|early endosome membrane|late endosome membrane|ion transmembran…	rno04613	Neutrophil extracellular trap formation
Col26a1	21.66626051426586	34.969127343792785	12.797682627914586	0.36627865951870586	-1.4489864470852534	0.018034453337048898	0.4798064527424439	Down	0.12685974892675034	0.12916036029465675	0.19078411248526408	0.43547009879874987	0.3773749181234405	685612	collagen type XXVI alpha 1 chain	GO:0005783,GO:0005794,GO:0010811,GO:0031012	endoplasmic reticulum|Golgi apparatus|positive regulation of cell-substrate adhesion|extracellular matrix	rno04974	Protein digestion and absorption
Colec10	31.931511479050545	14.694994368677225	43.42252288596608	2.954770682922141	1.5630461684912769	0.0034192531021674864	0.22434099520332232	Up	0.2330651073092025	0.18508757363732253	0.1950463523419753	0.08086891749045434	0.057197940551810676	299928	collectin subfamily member 10	GO:0005537,GO:0005581,GO:0005615,GO:0005737,GO:0042056,GO:0050918,GO:1904888	mannose binding|collagen trimer|extracellular space|cytoplasm|chemoattractant activity|positive chemotaxis|cranial skeletal system development
Csf1r	23.722639045199863	41.56797586023739	11.825747835174846	0.284662854570032	-1.8126738456564355	0.00260276966460801	0.1884920880222961	Down	0.10388109417751593	0.05288249293130153	0.07581583127438732	0.2451566680934481	0.2987589590821948	307403	colony stimulating factor 1 receptor	GO:0001934,GO:0002244,GO:0002931,GO:0004714,GO:0005011,GO:0005524,GO:0005654,GO:0005886,GO:0005887,GO:0006954,GO:0007169,GO:0007275,GO:0007411,GO:0007519,GO:0008283,GO:0008284,GO:0008285,GO:0008360,GO:0009986,GO:0010759,GO:0014005,GO:0016020,GO:0016021,GO:0018108,GO:0019221,GO:0019903,GO:0019955,GO:0021542,GO:0021772,GO:0021879,GO:0030097,GO:0030316,GO:0030335,GO:0031529,GO:0032722,GO:0032944,GO:…	positive regulation of protein phosphorylation|hematopoietic progenitor cell differentiation|response to ischemia|transmembrane receptor protein tyrosine kinase activity|macrophage colony-stimulating factor receptor activity|ATP binding|nucleoplasm|plasma membrane|integral component of plasma membrane|inflammatory response|transmembrane receptor protein tyrosine kinase signaling pathway|multicell…	rno04010,rno04014,rno04015,rno04060,rno04061,rno04151,rno04380,rno04640,rno05200,rno05202,rno05221	MAPK signaling pathway|Ras signaling pathway|Rap1 signaling pathway|Cytokine-cytokine receptor interaction|Viral protein interaction with cytokine and cytokine receptor|PI3K-Akt signaling pathway|Osteoclast differentiation|Hematopoietic cell lineage|Pathways in cancer|Transcriptional misregulation in cancer|Acute myeloid leukemia
Csrp3	27.969828364345002	10.149073010058768	39.85033193386914	3.9274376213891715	1.973588361699696	0.01262989019011798	0.4173178277223848	Up	2.3015805865889414	0.61512148128599	0.5599230119744626	0.05872075729224643	0.5295422238183762	117505	cysteine and glycine rich protein 3	GO:0001974,GO:0002026,GO:0003300,GO:0003779,GO:0005515,GO:0005634,GO:0005737,GO:0005856,GO:0006874,GO:0006954,GO:0007507,GO:0007517,GO:0008286,GO:0008307,GO:0030018,GO:0030036,GO:0031433,GO:0033292,GO:0033365,GO:0035995,GO:0042593,GO:0042802,GO:0042805,GO:0045214,GO:0045662,GO:0045663,GO:0045944,GO:0046872,GO:0048738,GO:0055003,GO:0060048,GO:0060537,GO:0070528,GO:1903076,GO:1903919,GO:1903920	blood vessel remodeling|regulation of the force of heart contraction|cardiac muscle hypertrophy|actin binding|protein binding|nucleus|cytoplasm|cytoskeleton|cellular calcium ion homeostasis|inflammatory response|heart development|muscle organ development|insulin receptor signaling pathway|structural constituent of muscle|Z disc|actin cytoskeleton organization|telethonin binding|T-tubule organizat…
Disc1	26.533530229187946	12.171983861632452	36.10789447422493	2.9681730889777382	1.5695752251556911	0.0104512882583134	0.3847928744121958	Up	0.12190360139506022	0.12811802079358825	0.1798518140314797	0.02809172030956233	0.06835899273767497	307940	DISC1 scaffold protein	GO:0000226,GO:0001764,GO:0001954,GO:0002052,GO:0005515,GO:0005634,GO:0005739,GO:0005783,GO:0005813,GO:0005829,GO:0005871,GO:0005874,GO:0007399,GO:0008021,GO:0008092,GO:0008104,GO:0010975,GO:0010976,GO:0014069,GO:0019894,GO:0021799,GO:0021846,GO:0021852,GO:0030177,GO:0030286,GO:0030424,GO:0031929,GO:0032091,GO:0034613,GO:0036064,GO:0044297,GO:0044877,GO:0045111,GO:0045773,GO:0048471,GO:0051560,GO:…	microtubule cytoskeleton organization|neuron migration|positive regulation of cell-matrix adhesion|positive regulation of neuroblast proliferation|protein binding|nucleus|mitochondrion|endoplasmic reticulum|centrosome|cytosol|kinesin complex|microtubule|nervous system development|synaptic vesicle|cytoskeletal protein binding|protein localization|regulation of neuron projection development|positiv…
Dnase2b	3.1461852135842974	0.0	5.243642022640494	28.134956292368628	4.8142918170590185	0.02607797730383414	0.5553053891064711	Up	0.02764893491691273	0.0028150350492132585	0.013452733314463424	0.0	0.0	59296	deoxyribonuclease 2 beta	GO:0004520,GO:0004531,GO:0005576,GO:0005737,GO:0005764,GO:0006259,GO:0006309,GO:0090305	endodeoxyribonuclease activity|deoxyribonuclease II activity|extracellular region|cytoplasm|lysosome|DNA metabolic process|apoptotic DNA fragmentation|nucleic acid phosphodiester bond hydrolysis	rno04142	Lysosome
Dsc3	12.64754812360545	22.297043826689247	6.214550988216254	0.2792600383980137	-1.8403189535279736	0.02914412488325893	0.5748586180311852	Down	0.027890070520253416	0.04732643184717982	0.09951376672166004	0.2371886044205576	0.18062333207610806	307563	desmocollin 3	GO:0001701,GO:0005509,GO:0005576,GO:0005737,GO:0005886,GO:0005911,GO:0007156,GO:0016021,GO:0030054,GO:0030057,GO:0045295,GO:0050821,GO:0098609	in utero embryonic development|calcium ion binding|extracellular region|cytoplasm|plasma membrane|cell-cell junction|homophilic cell adhesion via plasma membrane adhesion molecules|integral component of membrane|cell junction|desmosome|gamma-catenin binding|protein stabilization|cell-cell adhesion
Dusp27	62.94024831855256	35.9663250241097	80.92286384818112	2.248802842336086	1.1691571823018938	0.012209004560754444	0.4074887978723108	Up	0.7494828453291765	0.5942529219307957	0.28398673339111313	0.3316689278393244	0.14920996390849967	498267	dual specificity phosphatase 27, atypical	GO:0006470,GO:0008138	protein dephosphorylation|protein tyrosine/serine/threonine phosphatase activity
Efcab11	13.713038992856779	24.81405107248352	6.312364273105618	0.2537351518325459	-1.9786046942814188	0.04060058380488369	0.6380151107025377	Down	0.016137439275691463	0.2300213018077888	0.06281404115033175	0.6422804182719474	0.16501617348582293	500705	EF-hand calcium binding domain 11	GO:0005509	calcium ion binding
Efnb3	7.8844342918168495	0.5076037320342007	12.802321331671946	25.262123801521405	4.6589040273272815	0.006982725872982771	0.32001728456090883	Up	0.07749710157594915	0.12821659095802934	0.1696797831363596	0.0	0.009905750023153307	360546	ephrin B3	GO:0005886,GO:0007411,GO:0007628,GO:0016198,GO:0031295,GO:0046875,GO:0048013,GO:0050771,GO:0098686,GO:0098978,GO:0099056,GO:0099061,GO:0099557	plasma membrane|axon guidance|adult walking behavior|axon choice point recognition|T cell costimulation|ephrin receptor binding|ephrin receptor signaling pathway|negative regulation of axonogenesis|hippocampal mossy fiber to CA3 synapse|glutamatergic synapse|integral component of presynaptic membrane|integral component of postsynaptic density membrane|trans-synaptic signaling by trans-synaptic co…	rno04360	Axon guidance
Emid1	5.785156830139563	1.0122058334431543	8.967124161270501	8.841699058865386	3.1443236307326954	0.04667306677279988	0.6665523626758009	Up	0.1084990848300748	0.1657000861997366	0.021116317969839832	0.022145297762282714	0.0	685462	EMI domain containing 1	GO:0005783,GO:0005794,GO:0031012	endoplasmic reticulum|Golgi apparatus|extracellular matrix
Fbp1	3.442537288151565	8.103649928795729	0.3351288610554544	0.04364438553765364	-4.51806011388005	0.01806344881685225	0.4798064527424439	Down	0.0	0.01712199507934425	0.0	0.2059470934574073	0.06878612586788042	24362	fructose-bisphosphatase 1	GO:0000122,GO:0005634,GO:0005737,GO:0005829,GO:0005975,GO:0005986,GO:0006000,GO:0006002,GO:0006094,GO:0006111,GO:0016208,GO:0016311,GO:0030308,GO:0030388,GO:0032869,GO:0035690,GO:0042132,GO:0042802,GO:0045820,GO:0046580,GO:0046872,GO:0048029,GO:0061629,GO:0071286	negative regulation of transcription by RNA polymerase II|nucleus|cytoplasm|cytosol|carbohydrate metabolic process|sucrose biosynthetic process|fructose metabolic process|fructose 6-phosphate metabolic process|gluconeogenesis|regulation of gluconeogenesis|AMP binding|dephosphorylation|negative regulation of cell growth|fructose 1,6-bisphosphate metabolic process|cellular response to insulin stimu…	rno00010,rno00030,rno00051,rno04152,rno04910,rno04922	Glycolysis / Gluconeogenesis|Pentose phosphate pathway|Fructose and mannose metabolism|AMPK signaling pathway|Insulin signaling pathway|Glucagon signaling pathway
Fbxl13	2.5707585084053166	0.0	4.284597514008861	22.97310132413323	4.521873725783655	0.039464390868751684	0.6328482126626939	Up	0.024501716409428977	0.03118257116670868	0.023842875509901558	0.0	0.0	100125363	F-box and leucine-rich repeat protein 13	GO:0019005,GO:0031146	SCF ubiquitin ligase complex|SCF-dependent proteasomal ubiquitin-dependent protein catabolic process
Fbxo48	20.71934623913188	32.455121728623745	12.89549591280395	0.3968447166429886	-1.3333534964702844	0.048042259223445474	0.6768412026262685	Down	0.2370106977085315	0.536242011244817	0.25626397693713104	0.5643781446444747	1.157939278789199	364205	F-box protein 48	GO:0019005,GO:0031146	SCF ubiquitin ligase complex|SCF-dependent proteasomal ubiquitin-dependent protein catabolic process
Fcgr2b	20.740685912485407	33.95091824909913	11.933864354742914	0.35076735556769234	-1.511413606375086	0.025914317946862987	0.5547295675482369	Down	0.07780132107908241	0.1584245081200157	0.045425565670507435	0.3096542406207877	0.22275983826420007	289211	Fc fragment of IgG receptor IIb	GO:0001540,GO:0001811,GO:0002434,GO:0002638,GO:0002862,GO:0002865,GO:0002924,GO:0004888,GO:0005886,GO:0005887,GO:0006898,GO:0006911,GO:0006952,GO:0007166,GO:0009617,GO:0009897,GO:0009986,GO:0016021,GO:0016064,GO:0016358,GO:0019772,GO:0019864,GO:0019865,GO:0019886,GO:0021549,GO:0030889,GO:0032355,GO:0032456,GO:0032693,GO:0033030,GO:0038096,GO:0043197,GO:0044297,GO:0044877,GO:0045121,GO:0045576,GO:…	amyloid-beta binding|negative regulation of type I hypersensitivity|immune complex clearance|negative regulation of immunoglobulin production|negative regulation of inflammatory response to antigenic stimulus|negative regulation of acute inflammatory response to antigenic stimulus|negative regulation of humoral immune response mediated by circulating immunoglobulin|transmembrane signaling recepto…	rno04145,rno04380,rno04662,rno04666,rno05150,rno05152,rno05162	Phagosome|Osteoclast differentiation|B cell receptor signaling pathway|Fc gamma R-mediated phagocytosis|Staphylococcus aureus infection|Tuberculosis|Measles
Fcrl2	15.130726862645984	29.39148955266707	5.62355173596526	0.1910253245320524	-2.388164183563993	0.009495392027649336	0.3755715991570837	Down	0.14707245925930393	0.04607373221350816	0.0	0.3810021228962035	0.2892143928535881	310694	Fc receptor-like 2	GO:0004888,GO:0005044,GO:0005887,GO:0006897,GO:0007166,GO:0009986,GO:0019903,GO:0035591	transmembrane signaling receptor activity|scavenger receptor activity|integral component of plasma membrane|endocytosis|cell surface receptor signaling pathway|cell surface|protein phosphatase binding|signaling adaptor activity
Fermt3	27.933312555433226	43.08478379508949	17.832331728995708	0.41346703631066856	-1.274155779872438	0.02071626331543542	0.5056546751699205	Down	0.13430700626294378	0.2441833468199776	0.14003094329587226	0.4014023799844668	0.43163355640508255	309186	fermitin family member 3	GO:0002102,GO:0005178,GO:0007159,GO:0007160,GO:0007229,GO:0030055,GO:0030335,GO:0033622,GO:0033632,GO:0034446,GO:0070527	podosome|integrin binding|leukocyte cell-cell adhesion|cell-matrix adhesion|integrin-mediated signaling pathway|cell-substrate junction|positive regulation of cell migration|integrin activation|regulation of cell-cell adhesion mediated by integrin|substrate adhesion-dependent cell spreading|platelet aggregation	rno04611	Platelet activation
Fetub	4.587510065769647	0.5076037320342007	7.307447621593276	14.3954777793414	3.847543766973687	0.046367868396828216	0.6650108061045528	Up	0.08366439749561114	0.2385086418995083	0.04884881811784711	0.0	0.01711049503686644	83928	fetuin B	GO:0004857,GO:0004866,GO:0004869,GO:0005576,GO:0005615,GO:0007338,GO:0007339,GO:0008191,GO:0010951	enzyme inhibitor activity|endopeptidase inhibitor activity|cysteine-type endopeptidase inhibitor activity|extracellular region|extracellular space|single fertilization|binding of sperm to zona pellucida|metalloendopeptidase inhibitor activity|negative regulation of endopeptidase activity
Fgf11	31.486570975474052	17.73311268431931	40.655543169577186	2.2936613962726082	1.1976524279821956	0.0291573128933996	0.5748586180311852	Up	0.3692424269089743	0.2891835899282028	0.5067243818558698	0.21256664794751626	0.12585840776056004	170632	fibroblast growth factor 11	GO:0005576,GO:0005634,GO:0005737,GO:0007165,GO:0008083,GO:0017080,GO:1905150	extracellular region|nucleus|cytoplasm|signal transduction|growth factor activity|sodium channel regulator activity|regulation of voltage-gated sodium channel activity
Fgf13	16.657032190994776	5.576136975813091	24.04429566778256	4.3115607132507465	2.108210195460784	0.005699726228300461	0.291360688015304	Up	0.17709348694382646	0.19533051529292725	0.16515103731568884	0.037651892086175656	0.04527250120896212	84488	fibroblast growth factor 13	GO:0000165,GO:0001764,GO:0005576,GO:0005634,GO:0005737,GO:0005829,GO:0005874,GO:0005886,GO:0006814,GO:0006915,GO:0007026,GO:0007165,GO:0007399,GO:0007612,GO:0007613,GO:0008017,GO:0008083,GO:0014704,GO:0016328,GO:0017080,GO:0021766,GO:0021795,GO:0030175,GO:0030295,GO:0030424,GO:0030425,GO:0030426,GO:0032147,GO:0043005,GO:0044325,GO:0045200,GO:0046785,GO:0048487,GO:0048671,GO:0072659,GO:0098909,GO:…	MAPK cascade|neuron migration|extracellular region|nucleus|cytoplasm|cytosol|microtubule|plasma membrane|sodium ion transport|apoptotic process|negative regulation of microtubule depolymerization|signal transduction|nervous system development|learning|memory|microtubule binding|growth factor activity|intercalated disc|lateral plasma membrane|sodium channel regulator activity|hippocampus developme…
Fgf22	9.686590993651564	2.533516214233133	14.455307513263842	5.7061314724296555	2.5125129877954047	0.01639084723690985	0.4611232049201806	Up	0.25083632174152914	0.2979494674979014	0.3661371570489259	0.06399645033022168	0.04274950244367099	170579	fibroblast growth factor 22	GO:0001934,GO:0005104,GO:0005576,GO:0005730,GO:0005737,GO:0005794,GO:0008083,GO:0008284,GO:0008543,GO:0009887,GO:0009986,GO:0010628,GO:0030154,GO:0030334	positive regulation of protein phosphorylation|fibroblast growth factor receptor binding|extracellular region|nucleolus|cytoplasm|Golgi apparatus|growth factor activity|positive regulation of cell population proliferation|fibroblast growth factor receptor signaling pathway|animal organ morphogenesis|cell surface|positive regulation of gene expression|cell differentiation|regulation of cell migrat…	rno04010,rno04014,rno04015,rno04020,rno04151,rno04810,rno05200,rno05218,rno05224,rno05226	MAPK signaling pathway|Ras signaling pathway|Rap1 signaling pathway|Calcium signaling pathway|PI3K-Akt signaling pathway|Regulation of actin cytoskeleton|Pathways in cancer|Melanoma|Breast cancer|Gastric cancer
Fgfr4	21.930041130516386	9.124860654114624	30.466828114784214	3.336153497971201	1.7381856693782705	0.013425456661142374	0.4321195725755113	Up	0.1975554123079352	0.437256728270252	0.15880962474460278	0.07012559137308401	0.08783204354397894	25114	fibroblast growth factor receptor 4	GO:0001759,GO:0004714,GO:0005007,GO:0005524,GO:0005768,GO:0005783,GO:0005794,GO:0005886,GO:0005887,GO:0005911,GO:0007169,GO:0007275,GO:0008201,GO:0008284,GO:0008543,GO:0010628,GO:0010629,GO:0010715,GO:0010966,GO:0016477,GO:0017134,GO:0018108,GO:0019216,GO:0030133,GO:0030324,GO:0033674,GO:0042593,GO:0042632,GO:0043085,GO:0043235,GO:0045862,GO:0046777,GO:0051174,GO:0055062,GO:0061144,GO:0070374,GO:…	organ induction|transmembrane receptor protein tyrosine kinase activity|fibroblast growth factor-activated receptor activity|ATP binding|endosome|endoplasmic reticulum|Golgi apparatus|plasma membrane|integral component of plasma membrane|cell-cell junction|transmembrane receptor protein tyrosine kinase signaling pathway|multicellular organism development|heparin binding|positive regulation of cel…	rno04010,rno04014,rno04015,rno04020,rno04144,rno04151,rno04550,rno04810,rno05200	MAPK signaling pathway|Ras signaling pathway|Rap1 signaling pathway|Calcium signaling pathway|Endocytosis|PI3K-Akt signaling pathway|Signaling pathways regulating pluripotency of stem cells|Regulation of actin cytoskeleton|Pathways in cancer
Folr1	11.695039879220841	4.562430327057312	16.45011291399652	3.6058918926133545	1.8503561443219565	0.036530193731771625	0.6160797505274177	Up	0.2904532972060278	0.2783253555171055	0.28264312960779864	0.06974496076856855	0.08735530512116679	171049	folate receptor alpha	GO:0001947,GO:0003147,GO:0003253,GO:0005542,GO:0005634,GO:0005903,GO:0007155,GO:0007342,GO:0015884,GO:0016323,GO:0016324,GO:0017015,GO:0031103,GO:0031362,GO:0031526,GO:0035036,GO:0038023,GO:0046655,GO:0046658,GO:0048678,GO:0051870,GO:0060828,GO:0061626,GO:0061713,GO:0061714,GO:0071231,GO:1904447	heart looping|neural crest cell migration involved in heart formation|cardiac neural crest cell migration involved in outflow tract morphogenesis|folic acid binding|nucleus|brush border|cell adhesion|fusion of sperm to egg plasma membrane involved in single fertilization|folic acid transport|basolateral plasma membrane|apical plasma membrane|regulation of transforming growth factor beta receptor …	rno01523,rno04144	Antifolate resistance|Endocytosis
Gabrb3	5.230764504567165	11.140267429125194	1.2910958881951442	0.11684105780828427	-3.0973807702599974	0.04530936868478597	0.6607095246183405	Down	0.0	0.0	0.018264763280822525	0.08619655183025299	0.019193042135355626	24922	gamma-aminobutyric acid type A receptor subunit beta 3	GO:0004890,GO:0005216,GO:0005230,GO:0005254,GO:0005515,GO:0005886,GO:0005887,GO:0006821,GO:0007165,GO:0007214,GO:0007268,GO:0007399,GO:0007420,GO:0007605,GO:0007612,GO:0007613,GO:0009986,GO:0019098,GO:0021549,GO:0022851,GO:0030594,GO:0030659,GO:0034220,GO:0034707,GO:0035176,GO:0035612,GO:0035640,GO:0042391,GO:0042493,GO:0042747,GO:0042802,GO:0043005,GO:0043195,GO:0043523,GO:0043524,GO:0045202,GO:…	GABA-A receptor activity|ion channel activity|extracellular ligand-gated ion channel activity|chloride channel activity|protein binding|plasma membrane|integral component of plasma membrane|chloride transport|signal transduction|gamma-aminobutyric acid signaling pathway|chemical synaptic transmission|nervous system development|brain development|sensory perception of sound|learning|memory|cell sur…	rno04080,rno04723,rno04726,rno04727,rno05032,rno05033	Neuroactive ligand-receptor interaction|Retrograde endocannabinoid signaling|Serotonergic synapse|GABAergic synapse|Morphine addiction|Nicotine addiction
Gata3	18.867970320144245	29.8945908387634	11.516889974398145	0.3852255579912479	-1.3762246721731697	0.04133020946401128	0.6423022553285559	Down	0.07993645763281054	0.16277222296086805	0.1555739994858622	0.4195413901289821	0.2685756192790598	85471	GATA binding protein 3	GO:0000122,GO:0000785,GO:0000902,GO:0000976,GO:0000977,GO:0000978,GO:0000981,GO:0000987,GO:0001227,GO:0001228,GO:0001701,GO:0001709,GO:0001764,GO:0001775,GO:0001806,GO:0001817,GO:0001819,GO:0001822,GO:0001823,GO:0002088,GO:0002520,GO:0002572,GO:0003180,GO:0003215,GO:0003281,GO:0003700,GO:0005134,GO:0005634,GO:0005654,GO:0006338,GO:0006357,GO:0006959,GO:0007165,GO:0007399,GO:0007411,GO:0008270,GO:…	negative regulation of transcription by RNA polymerase II|chromatin|cell morphogenesis|transcription cis-regulatory region binding|RNA polymerase II transcription regulatory region sequence-specific DNA binding|RNA polymerase II cis-regulatory region sequence-specific DNA binding|DNA-binding transcription factor activity, RNA polymerase II-specific|cis-regulatory region sequence-specific DNA bind…	rno04658,rno04659,rno04928,rno05321	Th1 and Th2 cell differentiation|Th17 cell differentiation|Parathyroid hormone synthesis, secretion and action|Inflammatory bowel disease	zf-GATA
Gbp3	7.14413553898023	2.0259124821989323	10.556284243501093	5.206609281659861	2.3803441469698554	0.04853515886023842	0.6812657141287924	Up	0.05434871890939761	0.07193463827464495	0.04759857414408137	0.016639337075499444	0.005557522153960885	685116		GO:0003924,GO:0005525,GO:0005737,GO:0005829,GO:0031410,GO:0042802,GO:0042803,GO:0071346,GO:0071347,GO:0071356	GTPase activity|GTP binding|cytoplasm|cytosol|cytoplasmic vesicle|identical protein binding|protein homodimerization activity|cellular response to interferon-gamma|cellular response to interleukin-1|cellular response to tumor necrosis factor	rno04621	NOD-like receptor signaling pathway
Gdf5	8.334339029599466	2.533516214233133	12.201554239843686	4.813626140381176	2.267124096452428	0.03845962451866266	0.63063538773659	Up	0.11753778654555147	0.16318546827817512	0.1143772446585214	0.03271384042439447	0.02185278080187655	252835		GO:0005102,GO:0005125,GO:0005615,GO:0007178,GO:0008083,GO:0009612,GO:0010862,GO:0030326,GO:0030509,GO:0030513,GO:0032331,GO:0032332,GO:0035136,GO:0035137,GO:0036122,GO:0040014,GO:0042802,GO:0043524,GO:0043932,GO:0045666,GO:0050680,GO:0060390,GO:0060395,GO:0060591,GO:2001054	signaling receptor binding|cytokine activity|extracellular space|transmembrane receptor protein serine/threonine kinase signaling pathway|growth factor activity|response to mechanical stimulus|positive regulation of pathway-restricted SMAD protein phosphorylation|embryonic limb morphogenesis|BMP signaling pathway|positive regulation of BMP signaling pathway|negative regulation of chondrocyte diff…	rno04060,rno04350,rno04390	Cytokine-cytokine receptor interaction|TGF-beta signaling pathway|Hippo signaling pathway
Gpd1	86.97665453325844	51.69753827123204	110.49606537460932	2.1365030286986983	1.0952513621795654	0.000792577192221504	0.08817708429113587	Up	0.8200463012261379	1.0019014852614223	0.6746690067661085	0.3956165815900024	0.3811602335462446	60666	glycerol-3-phosphate dehydrogenase 1	GO:0004367,GO:0004368,GO:0005829,GO:0005975,GO:0006072,GO:0006094,GO:0006116,GO:0006127,GO:0006734,GO:0009331,GO:0042803,GO:0045821,GO:0046168,GO:0046486,GO:0051287,GO:0071320,GO:0071356	glycerol-3-phosphate dehydrogenase [NAD+] activity|glycerol-3-phosphate dehydrogenase (quinone) activity|cytosol|carbohydrate metabolic process|glycerol-3-phosphate metabolic process|gluconeogenesis|NADH oxidation|glycerophosphate shuttle|NADH metabolic process|glycerol-3-phosphate dehydrogenase complex|protein homodimerization activity|positive regulation of glycolytic process|glycerol-3-phospha…	rno00564	Glycerophospholipid metabolism
Grid2ip	2.801487558654593	0.0	4.669145931090989	25.007380895214443	4.644282062148358	0.049506332804316114	0.6853658499050183	Up	0.019377783320004668	0.0493230023017141	0.0	0.0	0.0	288484	Grid2 interacting protein	GO:0043197,GO:0045202,GO:0060292	dendritic spine|synapse|long-term synaptic depression
Henmt1	29.946619260568472	44.630107220881456	20.157627287026482	0.4512435858029845	-1.1480216699146868	0.0473788433075515	0.6718015940205365	Down	0.08648681090510164	0.10406530244668737	0.0497316280838323	0.10431001405572424	0.2492360060189341	100363095	HEN methyltransferase 1	GO:0001510,GO:0003723,GO:0005634,GO:0005737,GO:0008171,GO:0008173,GO:0030422,GO:0034587,GO:0043186,GO:0046872,GO:0090486	RNA methylation|RNA binding|nucleus|cytoplasm|O-methyltransferase activity|RNA methyltransferase activity|production of siRNA involved in RNA interference|piRNA metabolic process|P granule|metal ion binding|small RNA 2'-O-methyltransferase
Hgfac	10.432533526311898	2.533516214233133	15.698545067697733	6.1997587197269715	2.632212070237129	0.021125758157475714	0.5077688107071519	Up	0.039308336413951685	0.2001059806897897	0.3825135169952866	0.04011530676918891	0.02679694570416204	58947	HGF activator	GO:0004252,GO:0005615,GO:0005737,GO:0005791,GO:0006508,GO:0007596,GO:0031638	serine-type endopeptidase activity|extracellular space|cytoplasm|rough endoplasmic reticulum|proteolysis|blood coagulation|zymogen activation
Hrc	50.519339552889605	28.90189560438435	64.93096885189307	2.246262813612601	1.1675267334881965	0.006638913555029178	0.3121053934597089	Up	0.7318581873284626	0.7889616976383922	0.5969734284948967	0.2306549456793187	0.3961981240153579	292905	histidine rich calcium binding protein	GO:0002027,GO:0005509,GO:0008016,GO:0010460,GO:0010880,GO:0030018,GO:0033017,GO:0033135,GO:0044325,GO:0045823,GO:0051117,GO:0051480,GO:0051481,GO:0055074,GO:0060314,GO:1901844,GO:1901899,GO:1902081,GO:1903169	regulation of heart rate|calcium ion binding|regulation of heart contraction|positive regulation of heart rate|regulation of release of sequestered calcium ion into cytosol by sarcoplasmic reticulum|Z disc|sarcoplasmic reticulum membrane|regulation of peptidyl-serine phosphorylation|ion channel binding|positive regulation of heart contraction|ATPase binding|regulation of cytosolic calcium ion con…	rno04020,rno04260	Calcium signaling pathway|Cardiac muscle contraction
Il17rb	13.863973977363074	23.324257813258637	7.557118086766032	0.32417435793614263	-1.6251581161275874	0.034925136283345766	0.6100177671879495	Down	0.06051409377501619	0.06161152155045457	0.07571172229767774	0.14997983405337895	0.2563588902599463	306247	interleukin 17 receptor B	GO:0005654,GO:0005737,GO:0005886,GO:0009986,GO:0016021,GO:0019221,GO:0030368,GO:0032736,GO:0032754,GO:0034451,GO:0050729,GO:0072686	nucleoplasm|cytoplasm|plasma membrane|cell surface|integral component of membrane|cytokine-mediated signaling pathway|interleukin-17 receptor activity|positive regulation of interleukin-13 production|positive regulation of interleukin-5 production|centriolar satellite|positive regulation of inflammatory response|mitotic spindle	rno04060,rno04657	Cytokine-cytokine receptor interaction|IL-17 signaling pathway
Itgal	6.876983981459197	14.687490292114106	1.6699797743559286	0.11291387329515006	-3.1467053394718936	0.015415819626518931	0.4560290534218596	Down	0.0065194625533860715	0.026550774046039668	0.0	0.14637264792877214	0.046666123525254885	308995	integrin subunit alpha L	GO:0001772,GO:0002291,GO:0005911,GO:0007157,GO:0007159,GO:0007160,GO:0007166,GO:0007229,GO:0009897,GO:0009986,GO:0022407,GO:0022409,GO:0030369,GO:0034687,GO:0035683,GO:0042102,GO:0043113,GO:0044877,GO:0046872,GO:0050798,GO:0050839,GO:0050850,GO:0098609	immunological synapse|T cell activation via T cell receptor contact with antigen bound to MHC molecule on antigen presenting cell|cell-cell junction|heterophilic cell-cell adhesion via plasma membrane cell adhesion molecules|leukocyte cell-cell adhesion|cell-matrix adhesion|cell surface receptor signaling pathway|integrin-mediated signaling pathway|external side of plasma membrane|cell surface|re…	rno04015,rno04514,rno04613,rno04650,rno04670,rno04810,rno05144,rno05150,rno05166,rno05169,rno05323,rno05416	Rap1 signaling pathway|Cell adhesion molecules|Neutrophil extracellular trap formation|Natural killer cell mediated cytotoxicity|Leukocyte transendothelial migration|Regulation of actin cytoskeleton|Malaria|Staphylococcus aureus infection|Human T-cell leukemia virus 1 infection|Epstein-Barr virus infection|Rheumatoid arthritis|Viral myocarditis
Itgb1bp2	76.10422229580601	43.58938589649845	97.78077989534435	2.244196903434786	1.166199262019106	0.0010431730815295187	0.10677224213815134	Up	1.7698438265550176	1.7595414912160667	2.6340347139187754	0.9137132623023092	0.9155379822955844	317258	integrin subunit beta 1 binding protein 2	GO:0005178,GO:0005509,GO:0007229,GO:0008270,GO:0030018	integrin binding|calcium ion binding|integrin-mediated signaling pathway|zinc ion binding|Z disc
Itgb6	31.412113541255714	18.25122212354187	40.18604115306493	2.2015993176691886	1.1385519280253638	0.030019772534628064	0.5835469947070129	Up	0.24201293353956585	0.22449946955190045	0.18840424563723626	0.08232709188209422	0.11548810308400767	311061	integrin subunit beta 6	GO:0000902,GO:0005178,GO:0005654,GO:0005813,GO:0005925,GO:0006954,GO:0006955,GO:0007160,GO:0007179,GO:0007229,GO:0008305,GO:0009611,GO:0009615,GO:0009897,GO:0009986,GO:0010467,GO:0016477,GO:0030054,GO:0033627,GO:0034685,GO:0038023,GO:0042060,GO:0043129,GO:0043235,GO:0043588,GO:0048286,GO:0055091,GO:0060022,GO:0060348,GO:0060395,GO:0060435,GO:0061520,GO:0070166,GO:0071479,GO:0071604,GO:1901388	cell morphogenesis|integrin binding|nucleoplasm|centrosome|focal adhesion|inflammatory response|immune response|cell-matrix adhesion|transforming growth factor beta receptor signaling pathway|integrin-mediated signaling pathway|integrin complex|response to wounding|response to virus|external side of plasma membrane|cell surface|gene expression|cell migration|cell junction|cell adhesion mediated b…	rno04151,rno04510,rno04512,rno04810,rno05165,rno05410,rno05412,rno05414	PI3K-Akt signaling pathway|Focal adhesion|ECM-receptor interaction|Regulation of actin cytoskeleton|Human papillomavirus infection|Hypertrophic cardiomyopathy|Arrhythmogenic right ventricular cardiomyopathy|Dilated cardiomyopathy
Jsrp1	19.850165117642657	9.633965201461448	26.66096506176345	2.767646822870728	1.4686598535954007	0.0291140339184168	0.5748586180311852	Up	0.4395506644896607	0.3609047982410797	0.3449446218443629	0.10129097243575096	0.17398843601875638	690423	junctional sarcoplasmic reticulum protein 1	GO:0003009,GO:0016529,GO:0060314,GO:0072657	skeletal muscle contraction|sarcoplasmic reticulum|regulation of ryanodine-sensitive calcium-release channel activity|protein localization to membrane
Katnal2	4.974838832228191	0.5076037320342007	7.952995565690847	15.67192292356548	3.970110302272212	0.03497923437669991	0.6102683924834928	Up	0.06450307212896925	0.1838839529398813	0.06276861151594144	0.0	0.013191746173553249	307253		GO:0000922,GO:0005524,GO:0005634,GO:0005737,GO:0005819,GO:0005874,GO:0008017,GO:0008568,GO:0016853,GO:0016887,GO:0031122,GO:0051013	spindle pole|ATP binding|nucleus|cytoplasm|spindle|microtubule|microtubule binding|microtubule-severing ATPase activity|isomerase activity|ATPase|cytoplasmic microtubule organization|microtubule severing
Khdrbs2	2.6305745550943334	6.082239892534669	0.32946433013411097	0.058153451771259225	-4.103991362556329	0.04491322092922679	0.6587877174454619	Down	0.011786728774932354	0.0	0.0	0.07217220830192403	0.07231633893554917	170843	KH RNA binding domain containing, signal transduction associated 2	GO:0000381,GO:0003729,GO:0005515,GO:0005634,GO:0006397,GO:0008143,GO:0008266,GO:0017124,GO:0042169,GO:0048024	regulation of alternative mRNA splicing, via spliceosome|mRNA binding|protein binding|nucleus|mRNA processing|poly(A) binding|poly(U) RNA binding|SH3 domain binding|SH2 domain binding|regulation of mRNA splicing, via spliceosome
Kif14	8.508618527188194	1.5198095654773551	13.16782450166208	8.660919465926089	3.11452019337192	0.011640223870117958	0.4007003521926481	Up	0.02609238231174075	0.06451638352062189	0.058036043592783526	0.007608011184423122	0.0038116023354624468	360849		GO:0001558,GO:0003777,GO:0005524,GO:0005829,GO:0005871,GO:0005874,GO:0005886,GO:0007018,GO:0007019,GO:0007080,GO:0008017,GO:0008284,GO:0008574,GO:0010389,GO:0015631,GO:0016887,GO:0019901,GO:0021685,GO:0021693,GO:0021695,GO:0021766,GO:0021772,GO:0021846,GO:0021987,GO:0030155,GO:0030165,GO:0030334,GO:0030496,GO:0031146,GO:0031641,GO:0032147,GO:0032467,GO:0032487,GO:0033624,GO:0034446,GO:0043066,GO:…	regulation of cell growth|microtubule motor activity|ATP binding|cytosol|kinesin complex|microtubule|plasma membrane|microtubule-based movement|microtubule depolymerization|mitotic metaphase plate congression|microtubule binding|positive regulation of cell population proliferation|ATP-dependent microtubule motor activity, plus-end-directed|regulation of G2/M transition of mitotic cell cycle|tubul…
LOC100362384	497.57963748298914	772.2853799287648	314.44247585247194	0.4070116498910569	-1.2968580055567354	3.200041121027789e-16	2.456511566556983e-12	Down	8.786776043546983	10.32687730461877	7.808176659065207	25.027320019320484	18.952429890127593	100362384		GO:0005737,GO:0006826,GO:0006880,GO:0008198,GO:0008199	cytoplasm|iron ion transport|intracellular sequestering of iron ion|ferrous iron binding|ferric iron binding
LOC100363314	27.131458572058225	12.666080255853045	36.775044116195005	2.9006291980477594	1.5363658803931581	0.01953471349087955	0.4949116439364253	Up	0.7275560657810046	1.0185317331189794	0.2831969550707003	0.2969968961620077	0.16739438074476204	100363314
LOC100910669	15.275317643274189	25.84876913561602	8.226349981712959	0.3182418027067395	-1.6518047413157777	0.025128040408346708	0.5465781310711929	Down	0.11111243487996862	0.22625493497704904	0.21624933602003746	0.5896461425774578	0.5680997002481196	100910669		GO:0016021,GO:0042288	integral component of membrane|MHC class I protein binding	rno05168	Herpes simplex virus 1 infection
LOC102547688	2.7381698765713915	0.0	4.563616460952317	24.503085321397467	4.614891513406289	0.03648308653754604	0.6160797505274177	Up	0.15894578803423628	0.10788552147024437	0.4640154069530942	0.0	0.0	102547688
LOC108351377	2.7866616918465907	0.0	4.6444361530776535	24.882308630705772	4.637048442717352	0.033920921675123776	0.6062723055624859	Up	0.230654088957728	0.4696740374351155	0.11222594852074358	0.0	0.0	108351377
LOC120093683	2.7622551656785603	0.0	4.603758609464267	24.69200311822457	4.625971973551363	0.03577411152492098	0.6139104206657168	Up	0.031391326928935995	0.007102358016226489	0.010182409095351	0.0	0.0	120093683
LOC120094192	18.341473108274048	32.46862906643737	8.923369136165169	0.27451416404680656	-1.865047505318444	0.015566676693134104	0.4593424794929519	Down	0.13674211747408746	0.18562926181421946	0.08871011944399493	0.18606577268071267	0.807895196664038	120094192
LOC120097399	4.855900340808656	10.64016777365411	0.9997220522450198	0.09330524089901623	-3.4218980711128286	0.0212225294772092	0.5083143448729998	Down	0.0290824720859744	0.059219769937471085	0.0	0.3858336715561192	0.23791027446912555	120097399
LOC500028	2.0268129713865064	5.067032428466266	0.0	0.035838405570792084	-4.802349735590131	0.03898292691764496	0.6314338950023847	Down	0.0	0.0	0.0	0.2427124634746185	0.16213144630488555	500028	hypothetical protein LOC500028
LOC685849	3.3556121969808217	0.0	5.5926869949680365	29.99377777932131	4.9065913390095535	0.020929161399350155	0.5071509115867817	Up	0.00578380335475496	0.04710954461087194	0.045026234425961965	0.0	0.0	685849
LOC685894	4.329794816873544	0.0	7.216324694789232	38.71706252107585	5.274897593805718	0.006360528400279853	0.3073711729482629	Up	0.2032734991004478	0.12934992483968044	0.2225335047590813	0.0	0.0	685894
Lmod2	28.44409106683041	11.665880944910874	39.62956448144343	3.39621455042246	1.7639276017217052	0.004287327520535337	0.25244959529209354	Up	0.4590172569416094	0.6395200437491234	0.3526377434331265	0.07396429473831491	0.2099840120032237	296935	leiomodin 2	GO:0003779,GO:0003785,GO:0005523,GO:0005856,GO:0005865,GO:0005884,GO:0006936,GO:0007015,GO:0030016,GO:0030017,GO:0030041,GO:0030239,GO:0030838,GO:0031430,GO:0045010,GO:0045214,GO:0051694,GO:0097512	actin binding|actin monomer binding|tropomyosin binding|cytoskeleton|striated muscle thin filament|actin filament|muscle contraction|actin filament organization|myofibril|sarcomere|actin filament polymerization|myofibril assembly|positive regulation of actin filament polymerization|M band|actin nucleation|sarcomere organization|pointed-end actin filament capping|cardiac myofibril
Lmod3	111.88294472959915	63.87252376348975	143.88989204033874	2.2520582551637225	1.1712441468447805	0.0004025623575002836	0.05469504313895447	Up	2.1747100613878647	1.8137174675185697	1.0581165090101063	0.6728896117730183	0.8161772710386992	500267		GO:0003785,GO:0005523,GO:0005737,GO:0005856,GO:0005865,GO:0006936,GO:0006941,GO:0007015,GO:0030016,GO:0030239,GO:0030240,GO:0031430,GO:0031672,GO:0045010,GO:0048741,GO:0048743,GO:0051694	actin monomer binding|tropomyosin binding|cytoplasm|cytoskeleton|striated muscle thin filament|muscle contraction|striated muscle contraction|actin filament organization|myofibril|myofibril assembly|skeletal muscle thin filament assembly|M band|A band|actin nucleation|skeletal muscle fiber development|positive regulation of skeletal muscle fiber development|pointed-end actin filament capping
Lrat	24.03650982565465	46.68153356339498	8.939827333827761	0.19124307157757087	-2.3865206126075087	0.005081467194010807	0.2732302337029501	Down	0.08497101876044079	0.04580045722793392	0.004863893154644593	0.06121087720731086	0.4088874509837391	64047	lecithin retinol acyltransferase	GO:0001972,GO:0005771,GO:0005783,GO:0005789,GO:0005791,GO:0006776,GO:0007601,GO:0008374,GO:0009617,GO:0016021,GO:0019841,GO:0032370,GO:0032526,GO:0033189,GO:0042572,GO:0043231,GO:0047173,GO:0048471,GO:0102279,GO:1990830	retinoic acid binding|multivesicular body|endoplasmic reticulum|endoplasmic reticulum membrane|rough endoplasmic reticulum|vitamin A metabolic process|visual perception|O-acyltransferase activity|response to bacterium|integral component of membrane|retinol binding|positive regulation of lipid transport|response to retinoic acid|response to vitamin A|retinol metabolic process|intracellular membran…	rno00830,rno04977	Retinol metabolism|Vitamin digestion and absorption
Lrrc39	23.613449513253002	13.178186433825113	30.57029156620491	2.320182831734245	1.2142384950267309	0.042461436393785	0.6475669471998655	Up	0.2697915004359516	0.2746841901828457	0.3168549033339492	0.12342384486496162	0.12367032695804685	691307	leucine rich repeat containing 39	GO:0004722,GO:0005737,GO:0006470,GO:0007165,GO:0031430,GO:0043231	protein serine/threonine phosphatase activity|cytoplasm|protein dephosphorylation|signal transduction|M band|intracellular membrane-bounded organelle
Lsmem1	39.67551207417264	18.243718046978763	53.96337475896856	2.9577283836194885	1.5644895718428584	0.0009676503637652374	0.101755726266354	Up	0.4123336795751164	0.4198113827759081	0.41610716985773416	0.15585132500510607	0.12493005280342208	680810		GO:0016021	integral component of membrane
Ltb	2.754842232274559	0.0	4.591403720457596	24.6335294120634	4.622551442191988	0.03847458844346356	0.63063538773659	Up	0.2061668397875582	0.02332285459866156	0.0891658221123716	0.0	0.0	361795	lymphotoxin beta	GO:0005125,GO:0005164,GO:0005615,GO:0006955,GO:0007165,GO:0010467,GO:0016021,GO:0032735,GO:0043120,GO:0043588,GO:0048535	cytokine activity|tumor necrosis factor receptor binding|extracellular space|immune response|signal transduction|gene expression|integral component of membrane|positive regulation of interleukin-12 production|tumor necrosis factor binding|skin development|lymph node development	rno04060,rno04064,rno05323	Cytokine-cytokine receptor interaction|NF-kappa B signaling pathway|Rheumatoid arthritis
Mab21l3	26.14466306929305	41.064874574141065	16.197855399394367	0.3939747291807036	-1.343825001385719	0.024677518644803977	0.5428977043037786	Down	0.14993103286299586	0.13183412869421735	0.05305434550547633	0.2364684597020927	0.3275356682388241	295326	mab-21 like 3
Marchf1	2.0268129713865064	5.067032428466266	0.0	0.035838405570792084	-4.802349735590131	0.03898292691764496	0.6314338950023847	Down	0.0	0.0	0.0	0.026276008475600243	0.01755232177318328	361135	membrane associated ring-CH-type finger 1	GO:0000209,GO:0002495,GO:0004842,GO:0005737,GO:0005764,GO:0005765,GO:0005768,GO:0005789,GO:0005886,GO:0006955,GO:0008270,GO:0016021,GO:0031901,GO:0031902,GO:0032588,GO:0042287,GO:0061630	protein polyubiquitination|antigen processing and presentation of peptide antigen via MHC class II|ubiquitin-protein transferase activity|cytoplasm|lysosome|lysosomal membrane|endosome|endoplasmic reticulum membrane|plasma membrane|immune response|zinc ion binding|integral component of membrane|early endosome membrane|late endosome membrane|trans-Golgi network membrane|MHC protein binding|ubiquit…
Mmd2	8.294358282866462	2.027413297511556	12.472321606436395	6.154185728135314	2.6215679836481383	0.024182875417168258	0.5398119534014619	Up	0.2229656193258037	0.08828132370308191	0.15670067626785306	0.0252825482786061	0.02533303848513837	304301	monocyte to macrophage differentiation-associated 2	GO:0004672,GO:0006468,GO:0016021,GO:0019835,GO:0032880,GO:0045666,GO:0045860,GO:0046579,GO:0048471	protein kinase activity|protein phosphorylation|integral component of membrane|cytolysis|regulation of protein localization|positive regulation of neuron differentiation|positive regulation of protein kinase activity|positive regulation of Ras protein signal transduction|perinuclear region of cytoplasm
Mrc1	40.257413469141625	59.2875812067431	27.570634977407302	0.4652725191988932	-1.103852116445306	0.030430724022948774	0.5869383240255435	Down	0.06646787046593804	0.15616908563674775	0.2039925897820204	0.35481565938865506	0.25618658448949405	291327	mannose receptor, C type 1	GO:0004888,GO:0005537,GO:0005886,GO:0006898,GO:0009986,GO:0010008,GO:0016021,GO:0038023,GO:0038024,GO:0071222,GO:0071346,GO:0071353	transmembrane signaling receptor activity|mannose binding|plasma membrane|receptor-mediated endocytosis|cell surface|endosome membrane|integral component of membrane|signaling receptor activity|cargo receptor activity|cellular response to lipopolysaccharide|cellular response to interferon-gamma|cellular response to interleukin-4	rno04145,rno05152	Phagosome|Tuberculosis
Mybpc1	99.4259514722262	48.17432845324512	133.59370015154693	2.772719948501211	1.471301908006759	0.046758086015882085	0.6665523626758009	Up	0.7407868550467175	1.5427249404803065	0.4456271240531716	0.21992571570818686	0.4338434277696488	362867	myosin binding protein C1	GO:0003779,GO:0006936,GO:0007155,GO:0017022,GO:0032982	actin binding|muscle contraction|cell adhesion|myosin binding|myosin filament
Mybph	212.03995657386798	113.05305478892751	278.03122443049494	2.459452696745217	1.2983373076217748	9.403587704804486e-08	6.277099218776664e-05	Up	4.972697343765988	3.2768068879185086	3.3872885153932635	1.339178860807943	1.8079706970498344	83708	myosin binding protein H	GO:0007155,GO:0032982	cell adhesion|myosin filament
Myh15	42.5364225772683	23.297243137631412	55.36254220369288	2.3754415367750896	1.2481957002690398	0.016939143906813458	0.4647211015890029	Up	0.2792322004602035	0.2092735166075584	0.16227946984243194	0.13852447092786066	0.04362320585642033	303965		GO:0002074,GO:0003774,GO:0005524,GO:0005829,GO:0016459,GO:0043231,GO:0051015	extraocular skeletal muscle development|motor activity|ATP binding|cytosol|myosin complex|intracellular membrane-bounded organelle|actin filament binding
Myh3	2534.788074945988	1282.1569838668645	3369.875468998735	2.6282600037799804	1.3941080030611042	3.206458155682613e-06	0.001330506812545815	Up	17.0332430511999	16.66345901443294	11.099939119450802	4.690345753754716	6.641483100509608	24583	myosin heavy chain 3	GO:0000146,GO:0003009,GO:0005516,GO:0005524,GO:0016459,GO:0030016,GO:0032982,GO:0043292,GO:0046034,GO:0051015	microfilament motor activity|skeletal muscle contraction|calmodulin binding|ATP binding|myosin complex|myofibril|myosin filament|contractile fiber|ATP metabolic process|actin filament binding
Myh4	19.27078159783134	7.092944910665199	27.38933938927543	3.8600061222093616	1.948603135699076	0.026671411282574404	0.5601726093315524	Up	0.2667141483877366	0.07241360803119908	0.030279936932661167	0.04082843815717748	0.02272776338590251	360543	myosin heavy chain 4	GO:0003725,GO:0003774,GO:0005516,GO:0005524,GO:0006936,GO:0009629,GO:0014823,GO:0014850,GO:0016459,GO:0030016,GO:0032982,GO:0035994,GO:0051015,GO:0061061	double-stranded RNA binding|motor activity|calmodulin binding|ATP binding|muscle contraction|response to gravity|response to activity|response to muscle activity|myosin complex|myofibril|myosin filament|response to muscle stretch|actin filament binding|muscle structure development
Myh8	14.706354560144728	5.068533243778888	21.13156877105529	4.167691408329292	2.0592484589612225	0.032070920834614894	0.5959266279603633	Up	0.19980324333875527	0.0632883037499691	0.02160340197213119	0.022656116943988204	0.02270136206766465	252942	myosin heavy chain 8	GO:0000146,GO:0003009,GO:0003779,GO:0005524,GO:0005737,GO:0016459,GO:0030016,GO:0030049,GO:0032982,GO:0046034,GO:0051015	microfilament motor activity|skeletal muscle contraction|actin binding|ATP binding|cytoplasm|myosin complex|myofibril|muscle filament sliding|myosin filament|ATP metabolic process|actin filament binding
Mymk	227.8347878618044	121.14920064116016	298.9585126755672	2.4669932992226533	1.3027537970359373	6.478957005355317e-08	4.5214284956009165e-05	Up	5.830138046074718	5.6668202072264	3.471522674241668	1.8877636048025883	2.1448639250750485	296601	myomaker, myoblast fusion factor	GO:0005886,GO:0005887,GO:0007520,GO:0014905,GO:0030173,GO:0043403,GO:0045026,GO:1904206	plasma membrane|integral component of plasma membrane|myoblast fusion|myoblast fusion involved in skeletal muscle regeneration|integral component of Golgi membrane|skeletal muscle tissue regeneration|plasma membrane fusion|positive regulation of skeletal muscle hypertrophy
Mymx	90.34701946753158	46.09288580447911	119.84977524289991	2.59953619392304	1.3782542423243611	0.00019715074682195985	0.03254683242965107	Up	2.8130682090433416	2.56260095365784	2.305200827164428	1.4246166334379784	0.5407051692480126	108352018		GO:0000139,GO:0005789,GO:0005886,GO:0005887,GO:0007520,GO:0014905,GO:0043403,GO:0045026,GO:0060538	Golgi membrane|endoplasmic reticulum membrane|plasma membrane|integral component of plasma membrane|myoblast fusion|myoblast fusion involved in skeletal muscle regeneration|skeletal muscle tissue regeneration|plasma membrane fusion|skeletal muscle organ development
Myo18b	9.340325938890876	2.535017029545757	13.877198545120955	5.471534199397934	2.4519454164770256	0.022155782849774104	0.5193247848741707	Up	0.035209309428168536	0.06517787814627754	0.034262545833824334	0.006533114521089744	0.009819242097361923	304551		GO:0001570,GO:0001701,GO:0003774,GO:0003779,GO:0005524,GO:0016461,GO:0030018,GO:0031941,GO:0055013	vasculogenesis|in utero embryonic development|motor activity|actin binding|ATP binding|unconventional myosin complex|Z disc|filamentous actin|cardiac muscle cell development
Myo1g	8.456524443584566	2.027413297511556	12.742598540966569	6.291487249624502	2.653401097236866	0.023792261397051824	0.5371450142020223	Up	0.09891265922031957	0.05035322397640795	0.16844264362078334	0.016823876858222172	0.016857474777541244	289785	myosin IG	GO:0001891,GO:0002456,GO:0005516,GO:0005524,GO:0005546,GO:0005547,GO:0005654,GO:0005886,GO:0005902,GO:0006887,GO:0006909,GO:0016459,GO:0030027,GO:0030175,GO:0031256,GO:0031589,GO:0038096,GO:0043325,GO:0071976,GO:0120117	phagocytic cup|T cell mediated immunity|calmodulin binding|ATP binding|phosphatidylinositol-4,5-bisphosphate binding|phosphatidylinositol-3,4,5-trisphosphate binding|nucleoplasm|plasma membrane|microvillus|exocytosis|phagocytosis|myosin complex|lamellipodium|filopodium|leading edge membrane|cell-substrate adhesion|Fc-gamma receptor signaling pathway involved in phagocytosis|phosphatidylinositol-3…
Myom2	151.51315469045315	90.74250362442469	192.02692206780543	2.115494543770555	1.0809949647368946	5.958748053794642e-05	0.012706202620820714	Up	1.0751499439361372	1.1676243961647572	0.7373498217390454	0.4127644506564623	0.5235300720235254	306616	myomesin 2	GO:0002074,GO:0006936,GO:0019900,GO:0031430,GO:0045214,GO:0051015	extraocular skeletal muscle development|muscle contraction|kinase binding|M band|sarcomere organization|actin filament binding
Myoz2	19.523572876340328	7.600548642699399	27.472255698767626	3.611598611421956	1.8526375623954567	0.018346229368391826	0.4851613489473942	Up	0.8768911647345757	0.7185900141093614	0.18731237450944246	0.19643994345967328	0.1312214943115081	295426	myozenin 2	GO:0000122,GO:0003779,GO:0007519,GO:0015629,GO:0030018,GO:0031433,GO:0043503,GO:0045214,GO:0051373,GO:0070885	negative regulation of transcription by RNA polymerase II|actin binding|skeletal muscle tissue development|actin cytoskeleton|Z disc|telethonin binding|skeletal muscle fiber adaptation|sarcomere organization|FATZ binding|negative regulation of calcineurin-NFAT signaling cascade
Mypn	57.066078795887634	34.96162326722966	71.80238248165958	2.0546474765471108	1.0388908866249202	0.014411901177860459	0.4443090738628346	Up	0.3925067137275762	0.2459229866878619	0.4554047517930343	0.2156886195067844	0.13893387290326026	309760	myopalladin	GO:0005634,GO:0008092,GO:0017124,GO:0030018,GO:0031674,GO:0045214,GO:0051371	nucleus|cytoskeletal protein binding|SH3 domain binding|Z disc|I band|sarcomere organization|muscle alpha-actinin binding
Nebl	11.827080194658633	2.535017029545757	18.02178897140054	7.114005555948338	2.8306621011267783	0.0068580595662726465	0.31714394132826484	Up	0.017767870243209857	0.046517379288707014	0.07410042706615838	0.005180751758067467	0.007786646873337285	307189	nebulette	GO:0001725,GO:0005523,GO:0008092,GO:0030018,GO:0031005,GO:0046872,GO:0051015,GO:0055001,GO:0071691	stress fiber|tropomyosin binding|cytoskeletal protein binding|Z disc|filamin binding|metal ion binding|actin filament binding|muscle cell development|cardiac muscle thin filament assembly
Nos1ap	10.855700814165196	4.056327410335735	15.388616416718161	3.7972373666336394	1.9249501851465565	0.04362536911845159	0.6515372491007658	Up	0.1474152855046636	0.08442487862986581	0.19724560649100387	0.02820780179844482	0.04710688974509202	192363	nitric oxide synthase 1 adaptor protein	GO:0002020,GO:0003062,GO:0005515,GO:0005634,GO:0005737,GO:0005739,GO:0005829,GO:0005901,GO:0007269,GO:0030018,GO:0030165,GO:0030315,GO:0031102,GO:0031965,GO:0033017,GO:0045428,GO:0050998,GO:0050999,GO:0060307,GO:0098793,GO:0098794,GO:0098901,GO:0098974,GO:0098978,GO:1901215,GO:1901841,GO:1902514,GO:2000170	protease binding|regulation of heart rate by chemical signal|protein binding|nucleus|cytoplasm|mitochondrion|cytosol|caveola|neurotransmitter secretion|Z disc|PDZ domain binding|T-tubule|neuron projection regeneration|nuclear membrane|sarcoplasmic reticulum membrane|regulation of nitric oxide biosynthetic process|nitric-oxide synthase binding|regulation of nitric-oxide synthase activity|regulatio…	rno04713	Circadian entrainment
Npb	31.512604797928148	49.695638834035094	19.390582107190184	0.3903378525819318	-1.3572047215691372	0.01296012345865238	0.424721228995759	Down	0.23034858685314816	0.12628321801235556	0.16380529174815814	0.298367556506464	0.5888673184293753	259222	neuropeptide B	GO:0001664,GO:0005576,GO:0007186,GO:0007218,GO:0007631	G protein-coupled receptor binding|extracellular region|G protein-coupled receptor signaling pathway|neuropeptide signaling pathway|feeding behavior	rno04080	Neuroactive ligand-receptor interaction
Npy	2.436497913764163	6.091244784410407	0.0	0.029815853981121233	-5.067776530970563	0.039771889513967984	0.6340787328223785	Down	0.0	0.0	0.0	0.0	0.5790408796603056	24604	neuropeptide Y	GO:0001664,GO:0001878,GO:0002865,GO:0005179,GO:0005184,GO:0005615,GO:0005737,GO:0005794,GO:0007218,GO:0007268,GO:0007568,GO:0007631,GO:0008217,GO:0008284,GO:0008343,GO:0010811,GO:0019731,GO:0019732,GO:0021954,GO:0021987,GO:0031175,GO:0031640,GO:0031841,GO:0032100,GO:0032903,GO:0042117,GO:0043005,GO:0043195,GO:0043204,GO:0045087,GO:0045776,GO:0045964,GO:0048471,GO:0048572,GO:0050829,GO:0050830,GO:…	G protein-coupled receptor binding|response to yeast|negative regulation of acute inflammatory response to antigenic stimulus|hormone activity|neuropeptide hormone activity|extracellular space|cytoplasm|Golgi apparatus|neuropeptide signaling pathway|chemical synaptic transmission|aging|feeding behavior|regulation of blood pressure|positive regulation of cell population proliferation|adult feeding…	rno04024,rno04080,rno04920,rno04923,rno05034	cAMP signaling pathway|Neuroactive ligand-receptor interaction|Adipocytokine signaling pathway|Regulation of lipolysis in adipocytes|Alcoholism
Nr5a2	6.061413509945754	12.684090039604525	1.6462958235065734	0.1297702382489641	-2.9459685440148142	0.025620894204147992	0.5518361331493951	Down	0.01601189366792127	0.0054340901997280465	0.005193780182886996	0.021787474279588742	0.114612669627556	60349	nuclear receptor subfamily 5, group A, member 2	GO:0000976,GO:0000978,GO:0001228,GO:0003677,GO:0003682,GO:0003690,GO:0003700,GO:0004879,GO:0005543,GO:0005634,GO:0005737,GO:0006355,GO:0006357,GO:0008206,GO:0008270,GO:0009755,GO:0009888,GO:0030522,GO:0030855,GO:0042127,GO:0042632,GO:0043565,GO:0045070,GO:0045893,GO:0045944,GO:0061113,GO:0090575,GO:0097720,GO:1990830,GO:1990837	transcription cis-regulatory region binding|RNA polymerase II cis-regulatory region sequence-specific DNA binding|DNA-binding transcription activator activity, RNA polymerase II-specific|DNA binding|chromatin binding|double-stranded DNA binding|DNA-binding transcription factor activity|nuclear receptor activity|phospholipid binding|nucleus|cytoplasm|regulation of transcription, DNA-templated|regu…	rno04950	Maturity onset diabetes of the young	SF-like
Nrap	4.946915900222113	0.0	8.244859833703519	44.20606291895496	5.4661723455731845	0.004917959927936289	0.2687026290875653	Up	0.08276016437857342	0.024782654813716068	0.01421201968166622	0.0	0.0	307982	nebulin-related anchoring protein	GO:0003779,GO:0005916,GO:0005927,GO:0017166,GO:0030016,GO:0030018,GO:0046872,GO:0051015,GO:0051371,GO:0055001,GO:0071691	actin binding|fascia adherens|muscle tendon junction|vinculin binding|myofibril|Z disc|metal ion binding|actin filament binding|muscle alpha-actinin binding|muscle cell development|cardiac muscle thin filament assembly
Obscn	237.4318856189784	111.00913252297713	321.7137210163125	2.8982560026554283	1.5351850336282284	8.437205339813561e-12	1.0794701131846468e-08	Up	0.3657084329042328	0.24457665788581026	0.2634170471409507	0.09513352839708666	0.10540580837032447	338458		GO:0004672,GO:0005085,GO:0005515,GO:0005524,GO:0005546,GO:0005547,GO:0005615,GO:0005829,GO:0005886,GO:0006468,GO:0010314,GO:0014067,GO:0014704,GO:0016604,GO:0030017,GO:0030018,GO:0030506,GO:0031430,GO:0031432,GO:0032266,GO:0042383,GO:0043325,GO:0045296,GO:0046777,GO:0050790,GO:0070273,GO:0106310,GO:0106311,GO:1902936	protein kinase activity|guanyl-nucleotide exchange factor activity|protein binding|ATP binding|phosphatidylinositol-4,5-bisphosphate binding|phosphatidylinositol-3,4,5-trisphosphate binding|extracellular space|cytosol|plasma membrane|protein phosphorylation|phosphatidylinositol-5-phosphate binding|negative regulation of phosphatidylinositol 3-kinase signaling|intercalated disc|nuclear body|sarcom…
Osm	11.612189283865176	3.0441215768925804	17.324234421846896	5.698615979485933	2.510611575069707	0.01382378422045625	0.4384368863716757	Up	0.1406089491243807	0.10225635950163926	0.2834294976154515	0.01024968173457004	0.05135075368609129	289747	oncostatin M	GO:0005125,GO:0005147,GO:0005615,GO:0006955,GO:0007260,GO:0007422,GO:0008083,GO:0008284,GO:0009408,GO:0014068,GO:0032740,GO:0033138,GO:0038165,GO:0040008,GO:0042531,GO:0043410,GO:0045835,GO:0045944,GO:0046888,GO:0048266,GO:0050729,GO:0050731,GO:0051897,GO:2001235	cytokine activity|oncostatin-M receptor binding|extracellular space|immune response|tyrosine phosphorylation of STAT protein|peripheral nervous system development|growth factor activity|positive regulation of cell population proliferation|response to heat|positive regulation of phosphatidylinositol 3-kinase signaling|positive regulation of interleukin-17 production|positive regulation of peptidyl…	rno04060,rno04151,rno04630	Cytokine-cytokine receptor interaction|PI3K-Akt signaling pathway|JAK-STAT signaling pathway
Ovol1	4.453379271539362	10.12806159568204	0.6702577221109088	0.06546667569734183	-3.933095466946096	0.02206772060373196	0.5188448919281727	Down	0.0	0.01817890835584698	0.0	0.14577325133610722	0.03651609151010937	309164	ovo like transcriptional repressor 1	GO:0000122,GO:0000978,GO:0000981,GO:0001227,GO:0001822,GO:0005634,GO:0006357,GO:0007283,GO:0007498,GO:0008544,GO:0009913,GO:0043588,GO:0046872,GO:0051729,GO:1901994,GO:1990837,GO:2000647	negative regulation of transcription by RNA polymerase II|RNA polymerase II cis-regulatory region sequence-specific DNA binding|DNA-binding transcription factor activity, RNA polymerase II-specific|DNA-binding transcription repressor activity, RNA polymerase II-specific|kidney development|nucleus|regulation of transcription by RNA polymerase II|spermatogenesis|mesoderm development|epidermis devel…			zf-C2H2
Pah	7.574857144871607	1.5213103807899788	11.610554987592693	7.627810130968426	2.9312689329900183	0.04618349588198134	0.6650108061045528	Up	0.2267446976194614	0.1539044868431452	0.0	0.011019028305445756	0.022082067444672667	24616	phenylalanine hydroxylase	GO:0004505,GO:0005506,GO:0006558,GO:0006559,GO:0006571,GO:0016597,GO:0018126,GO:0019293,GO:0042802	phenylalanine 4-monooxygenase activity|iron ion binding|L-phenylalanine metabolic process|L-phenylalanine catabolic process|tyrosine biosynthetic process|amino acid binding|protein hydroxylation|tyrosine biosynthetic process, by oxidation of phenylalanine|identical protein binding	rno00360,rno00400,rno00790	Phenylalanine metabolism|Phenylalanine, tyrosine and tryptophan biosynthesis|Folate biosynthesis
Pianp	11.868392252549178	21.277333916682966	5.59576447645998	0.26294303751154	-1.927177798793456	0.023305059170066048	0.5285119253146588	Down	0.03440321826481908	0.02501937377960755	0.023912950088916703	0.1404379610479516	0.07035921048774654	312711	PILR alpha associated neural protein	GO:0016020,GO:0016021,GO:0016323,GO:0050776	membrane|integral component of membrane|basolateral plasma membrane|regulation of immune response
Pimreg	10.70334920292942	3.5457220476762874	15.475100639764838	4.36271497344164	2.12522622209064	0.027007423934293128	0.5611115724720724	Up	0.25711350697029617	0.2617762803241965	0.23456234285416674	0.08199745387656032	0.032864482359098425	360559	PICALM interacting mitotic regulator	GO:0005654,GO:0005730	nucleoplasm|nucleolus
Pla2g2d	7.07220028276798	15.204098916024046	1.6509345272639355	0.10838992899051697	-3.205697379435556	0.008598533524008111	0.3546783173004685	Down	0.0	0.041399839166013225	0.0263793516279762	0.2213183557519318	0.19404029477978327	298579	phospholipase A2, group IID	GO:0002361,GO:0002864,GO:0005509,GO:0005543,GO:0005576,GO:0006644,GO:0008201,GO:0016042,GO:0042130,GO:0043395,GO:0046337,GO:0046470,GO:0046471,GO:0047498,GO:0050482,GO:0050868,GO:0102567,GO:0102568	CD4-positive, CD25-positive, alpha-beta regulatory T cell differentiation|regulation of acute inflammatory response to antigenic stimulus|calcium ion binding|phospholipid binding|extracellular region|phospholipid metabolic process|heparin binding|lipid catabolic process|negative regulation of T cell proliferation|heparan sulfate proteoglycan binding|phosphatidylethanolamine metabolic process|phos…	rno00564,rno00565,rno00590,rno00591,rno00592,rno04014,rno04270,rno04972,rno04975	Glycerophospholipid metabolism|Ether lipid metabolism|Arachidonic acid metabolism|Linoleic acid metabolism|alpha-Linolenic acid metabolism|Ras signaling pathway|Vascular smooth muscle contraction|Pancreatic secretion|Fat digestion and absorption
Plppr3	47.10250006446672	27.383586854219608	60.24844220463143	2.200299184801506	1.1376997069692931	0.01101465318555437	0.3941910730951428	Up	0.6869002930782524	0.6993572830710871	0.6360864527337218	0.2035166619197112	0.4078461848042153	314614	phospholipid phosphatase related 3	GO:0005887,GO:0006644,GO:0007165,GO:0008195,GO:0016021,GO:0016311,GO:0042577,GO:0046839	integral component of plasma membrane|phospholipid metabolic process|signal transduction|phosphatidate phosphatase activity|integral component of membrane|dephosphorylation|lipid phosphatase activity|phospholipid dephosphorylation
Pnma1	3.9149820427550237	0.0	6.52497007125837	35.02920197767737	5.130486216456926	0.011224426639987078	0.395797792414792	Up	0.04494267802759761	0.06101028929728265	0.18951481564309214	0.0	0.0	170636	PNMA family member 1	GO:0002437,GO:0005654,GO:0005730,GO:0005737,GO:0005829	inflammatory response to antigenic stimulus|nucleoplasm|nucleolus|cytoplasm|cytosol
Prkag3	16.459778913584106	5.07303568971676	24.050941062828993	4.741877415676346	2.2454583675686046	0.014574000344155803	0.4466160225226029	Up	0.4442690076705272	0.1200048201376066	0.09705205714162576	0.01850569443639077	0.0741706040364607	301518	protein kinase AMP-activated non-catalytic subunit gamma 3	GO:0004679,GO:0005634,GO:0005737,GO:0005978,GO:0006096,GO:0006468,GO:0014873,GO:0016208,GO:0019887,GO:0019901,GO:0031588,GO:0042149,GO:0050790,GO:0071900	AMP-activated protein kinase activity|nucleus|cytoplasm|glycogen biosynthetic process|glycolytic process|protein phosphorylation|response to muscle activity involved in regulation of muscle adaptation|AMP binding|protein kinase regulator activity|protein kinase binding|nucleotide-activated protein kinase complex|cellular response to glucose starvation|regulation of catalytic activity|regulation o…	rno04068,rno04152,rno04211,rno04213,rno04371,rno04530,rno04710,rno04714,rno04910,rno04920,rno04921,rno04922,rno04931,rno04932,rno05410	FoxO signaling pathway|AMPK signaling pathway|Longevity regulating pathway|Longevity regulating pathway - multiple species|Apelin signaling pathway|Tight junction|Circadian rhythm|Thermogenesis|Insulin signaling pathway|Adipocytokine signaling pathway|Oxytocin signaling pathway|Glucagon signaling pathway|Insulin resistance|Non-alcoholic fatty liver disease|Hypertrophic cardiomyopathy
Prlr	4.078379196069903	0.0	6.7972986601165	36.50878650890106	5.190171811683019	0.016292274243341592	0.4611232049201806	Up	0.001272574283904706	0.0012956525170623875	0.023528750586417964	0.0	0.0	24684	prolactin receptor	GO:0004896,GO:0004923,GO:0004924,GO:0004925,GO:0005127,GO:0005886,GO:0007171,GO:0007259,GO:0007595,GO:0008284,GO:0009617,GO:0009897,GO:0009986,GO:0016021,GO:0017046,GO:0019221,GO:0019901,GO:0019955,GO:0030155,GO:0030856,GO:0038161,GO:0038165,GO:0042976,GO:0043066,GO:0043235,GO:0046872,GO:0048861,GO:0060644,GO:0060736,GO:0060749,GO:0061180,GO:0120162	cytokine receptor activity|leukemia inhibitory factor receptor activity|oncostatin-M receptor activity|prolactin receptor activity|ciliary neurotrophic factor receptor binding|plasma membrane|activation of transmembrane receptor protein tyrosine kinase activity|receptor signaling pathway via JAK-STAT|lactation|positive regulation of cell population proliferation|response to bacterium|external sid…	rno04060,rno04080,rno04151,rno04630,rno04917	Cytokine-cytokine receptor interaction|Neuroactive ligand-receptor interaction|PI3K-Akt signaling pathway|JAK-STAT signaling pathway|Prolactin signaling pathway
Ptprn2	7.268178935137018	14.182888190705151	2.6583727647582616	0.18674566745570795	-2.4208533223556934	0.04279671774469625	0.6486352009049089	Down	0.03352866456027123	0.03413670948776529	0.0	0.1710849131634999	0.06857063048608883	29714	protein tyrosine phosphatase, receptor type N2	GO:0004725,GO:0005515,GO:0005737,GO:0005788,GO:0006629,GO:0007269,GO:0030141,GO:0030285,GO:0030667,GO:0030672,GO:0034260,GO:0035335,GO:0035773,GO:0043195,GO:0043235	protein tyrosine phosphatase activity|protein binding|cytoplasm|endoplasmic reticulum lumen|lipid metabolic process|neurotransmitter secretion|secretory granule|integral component of synaptic vesicle membrane|secretory granule membrane|synaptic vesicle membrane|negative regulation of GTPase activity|peptidyl-tyrosine dephosphorylation|insulin secretion involved in cellular response to glucose sti…	rno04940	Type I diabetes mellitus
RGD1563222	11.895840449734688	20.7907415990255	5.965906350207478	0.28631300627404904	-1.8043348860908976	0.043069464258195016	0.6486352009049089	Down	0.01291098969877583	0.04819881548714874	0.016751758119229538	0.061488198483597274	0.1188212002938129	362175	similar to RIKEN cDNA A930018P22
Rassf7	11.467718074699867	2.0289141128241788	17.76025404928366	8.758132169605696	3.13062322177	0.0029199250744769514	0.2028489125268988	Up	0.2269584060997813	0.21823685245571345	0.2331253445237689	0.012867649453767477	0.038680039911332856	293623	Ras association domain family member 7	GO:0007165,GO:0034451,GO:0070507	signal transduction|centriolar satellite|regulation of microtubule cytoskeleton organization
Rbm46	11.283877226895529	20.28013623636605	5.286371220581844	0.2603192598283168	-1.9416460408061362	0.03124229930473355	0.5929085552850113	Down	0.0853608184586558	0.048282690838774726	0.018459000394762504	0.15486793132021034	0.2327658126674181	310548	RNA binding motif protein 46	GO:0001829,GO:0003723,GO:0003729,GO:0005634,GO:0048255	trophectodermal cell differentiation|RNA binding|mRNA binding|nucleus|mRNA stabilization
Rbmxl1b	6.123112570107354	0.0	10.20518761684559	54.727251238881074	5.774187491655256	0.0014292854133496655	0.13203586105815246	Up	0.2413338032389937	0.13104555223685724	0.12525036708027665	0.0	0.0	680944		GO:0003723,GO:0005681,GO:0006397,GO:0008380,GO:0048026	RNA binding|spliceosomal complex|mRNA processing|RNA splicing|positive regulation of mRNA splicing, via spliceosome	rno03040	Spliceosome
Retn	13.059818922692644	5.0655316131536425	18.38934379571864	3.6304975857744783	1.86016729349176	0.035800677119553176	0.6139104206657168	Up	0.4444497395198745	0.9050197399081958	1.1244965473041948	0.3175017690801696	0.1363439280595487	246250	resistin	GO:0005179,GO:0005576,GO:0005615,GO:0005634,GO:0007165,GO:0007568,GO:0009612,GO:0010714,GO:0014911,GO:0032868,GO:0045444,GO:0048661,GO:0050806,GO:2000252,GO:2000872	hormone activity|extracellular region|extracellular space|nucleus|signal transduction|aging|response to mechanical stimulus|positive regulation of collagen metabolic process|positive regulation of smooth muscle cell migration|response to insulin|fat cell differentiation|positive regulation of smooth muscle cell proliferation|positive regulation of synaptic transmission|negative regulation of feed…
Rnase6	14.704176026413224	27.86717754125184	5.928841683187471	0.21265934769456055	-2.2333838231534617	0.0046126268315379035	0.2594053470498221	Down	0.05497782394334886	0.14926626943143398	0.12483215095732025	0.6358734060208328	0.3935296663307796	305842	ribonuclease A family member k6	GO:0003676,GO:0004540,GO:0005615,GO:0019731,GO:0031410,GO:0045087,GO:0050829,GO:0050830,GO:0051607,GO:0061844,GO:0090501,GO:0090502	nucleic acid binding|ribonuclease activity|extracellular space|antibacterial humoral response|cytoplasmic vesicle|innate immune response|defense response to Gram-negative bacterium|defense response to Gram-positive bacterium|defense response to virus|antimicrobial humoral immune response mediated by antimicrobial peptide|RNA phosphodiester bond hydrolysis|RNA phosphodiester bond hydrolysis, endon…
Rragd	13.689023772910387	24.833561671547624	6.2593318404855625	0.25193348531537085	-1.9888852066864882	0.010107484725062548	0.3806690116633436	Down	0.11079036985133103	0.13159948874993574	0.10781126317520708	0.4899475194363418	0.4342806597452292	297960	Ras-related GTP binding D	GO:0003924,GO:0005525,GO:0005634,GO:0005654,GO:0005737,GO:0005764,GO:0005813,GO:0009267,GO:0010506,GO:0019003,GO:0032008,GO:0043231,GO:0046982,GO:0051020,GO:0071230,GO:0071233,GO:0071986,GO:1904263,GO:1990131,GO:1990253	GTPase activity|GTP binding|nucleus|nucleoplasm|cytoplasm|lysosome|centrosome|cellular response to starvation|regulation of autophagy|GDP binding|positive regulation of TOR signaling|intracellular membrane-bounded organelle|protein heterodimerization activity|GTPase binding|cellular response to amino acid stimulus|cellular response to leucine|Ragulator complex|positive regulation of TORC1 signali…	rno04140,rno04150	Autophagy - animal|mTOR signaling pathway
Ryr1	469.0251552119605	291.46842660056967	587.3963076195545	2.0153284165406884	1.0110149585085964	2.3831141477506193e-11	2.613425107886804e-08	Up	1.1828692480664702	0.964522309271096	0.9575209254070328	0.4789440483764113	0.5459091391867846	114207		GO:0001666,GO:0002020,GO:0003151,GO:0005219,GO:0005245,GO:0005262,GO:0005509,GO:0005515,GO:0005516,GO:0005524,GO:0005737,GO:0005790,GO:0005886,GO:0005938,GO:0006816,GO:0006936,GO:0007275,GO:0014802,GO:0014808,GO:0016020,GO:0016021,GO:0016529,GO:0019899,GO:0030018,GO:0030314,GO:0030315,GO:0030659,GO:0031000,GO:0031234,GO:0031301,GO:0031674,GO:0032355,GO:0032991,GO:0033017,GO:0034704,GO:0042383,GO:…	response to hypoxia|protease binding|outflow tract morphogenesis|ryanodine-sensitive calcium-release channel activity|voltage-gated calcium channel activity|calcium channel activity|calcium ion binding|protein binding|calmodulin binding|ATP binding|cytoplasm|smooth endoplasmic reticulum|plasma membrane|cell cortex|calcium ion transport|muscle contraction|multicellular organism development|termina…	rno04020,rno04371,rno04713,rno04730,rno04921,rno05017,rno05020,rno05022	Calcium signaling pathway|Apelin signaling pathway|Circadian entrainment|Long-term depression|Oxytocin signaling pathway|Spinocerebellar ataxia|Prion disease|Pathways of neurodegeneration - multiple diseases
Scn5a	59.91229091375992	30.420204354549078	79.5736819532338	2.6163630672134266	1.3875627544918263	0.00045195257282945286	0.0588036258529711	Up	0.2162280777720373	0.2584362412590973	0.2805517270118003	0.0767537656806594	0.11536056878685635	25665	sodium voltage-gated channel alpha subunit 5	GO:0001518,GO:0002027,GO:0003231,GO:0003360,GO:0005244,GO:0005248,GO:0005515,GO:0005516,GO:0005654,GO:0005730,GO:0005783,GO:0005886,GO:0005901,GO:0006814,GO:0009986,GO:0010460,GO:0010765,GO:0014070,GO:0014704,GO:0014894,GO:0016021,GO:0016328,GO:0017134,GO:0019228,GO:0019899,GO:0019901,GO:0019904,GO:0021537,GO:0021549,GO:0030018,GO:0030315,GO:0030506,GO:0031625,GO:0034706,GO:0034765,GO:0035725,GO:…	voltage-gated sodium channel complex|regulation of heart rate|cardiac ventricle development|brainstem development|voltage-gated ion channel activity|voltage-gated sodium channel activity|protein binding|calmodulin binding|nucleoplasm|nucleolus|endoplasmic reticulum|plasma membrane|caveola|sodium ion transport|cell surface|positive regulation of heart rate|positive regulation of sodium ion transpo…	rno04261	Adrenergic signaling in cardiomyocytes
Sec14l4	4.1691808858130806	0.0	6.948634809688468	37.238658672873996	5.218729203207166	0.00780094972904441	0.34510588636335265	Up	0.06414079460057366	0.09329141839464623	0.035666328844948636	0.0	0.0	498399	SEC14-like lipid binding 4
Sh2d4a	28.35199433517126	15.211602992587164	37.11225523022731	2.440774230025258	1.2873388529696244	0.024717351352070687	0.5428977043037786	Up	0.2201817126145848	0.27828586554044304	0.3546390927148129	0.08523174618326912	0.14751247154229266	306376	SH2 domain containing 4A	GO:0005737,GO:0005829,GO:0010923,GO:0019902	cytoplasm|cytosol|negative regulation of phosphatase activity|phosphatase binding
Slamf9	2.2280534858250385	5.570133714562597	0.0	0.03259980115669297	-4.93899302504622	0.031085224126272907	0.5913896480925254	Down	0.0	0.0	0.0	0.2053018957961999	0.04571375365739255	289235	SLAM family member 9	GO:0002273,GO:0002410,GO:0009986,GO:0016021,GO:0042742	plasmacytoid dendritic cell differentiation|plasmacytoid dendritic cell chemotaxis|cell surface|integral component of membrane|defense response to bacterium
Slc16a10	3.0348565623465458	7.092944910665199	0.32946433013411097	0.049864851430039714	-4.3258329380409775	0.02765281170568103	0.5668716912900467	Down	0.0036298839125079967	0.0	0.0	0.033339624103656394	0.018559002553214923	170566	solute carrier family 16 member 10	GO:0005887,GO:0006590,GO:0015173,GO:0015349,GO:0015801,GO:0016021,GO:0016323,GO:0030054,GO:0043231,GO:0055085,GO:0070327,GO:0070460	integral component of plasma membrane|thyroid hormone generation|aromatic amino acid transmembrane transporter activity|thyroid hormone transmembrane transporter activity|aromatic amino acid transport|integral component of membrane|basolateral plasma membrane|cell junction|intracellular membrane-bounded organelle|transmembrane transport|thyroid hormone transport|thyroid-stimulating hormone secret…	rno04919,rno04974	Thyroid hormone signaling pathway|Protein digestion and absorption
Slc17a9	19.865039922634143	33.97643210941373	10.457445131447745	0.3084176904025565	-1.6970425763138028	0.015945964991248198	0.4607793649426989	Down	0.06853451413702982	0.034888696428325684	0.11337580455066926	0.15387124669561494	0.31536518196150737	362287	solute carrier family 17 member 9	GO:0001409,GO:0005347,GO:0015217,GO:0015866,GO:0015867,GO:0016021,GO:0030141,GO:0042584,GO:1903790	guanine nucleotide transmembrane transporter activity|ATP transmembrane transporter activity|ADP transmembrane transporter activity|ADP transport|ATP transport|integral component of membrane|secretory granule|chromaffin granule membrane|guanine nucleotide transmembrane transport
Slc22a20	52.32874079986432	75.52489737058701	36.86463641938253	0.4880718636430666	-1.034834509213177	0.00831666771956861	0.3507941423505186	Down	0.43177100671108265	0.5814080484230634	0.5421430516775119	1.0234101791485737	1.0966660491536215	293686	solute carrier family 22 member 20	GO:0016021,GO:0022857,GO:0055085	integral component of membrane|transmembrane transporter activity|transmembrane transport
Slc51a	5.957049881823299	0.5076037320342007	9.590013981682695	18.90410927372321	4.240627968721564	0.02000094058319495	0.5001009382788348	Up	0.2336757582453837	0.1869320248806012	0.06496923283047414	0.0	0.017067798854615998	303879	solute carrier family 51 subunit alpha	GO:0005215,GO:0005789,GO:0005886,GO:0006810,GO:0015125,GO:0015721,GO:0016021,GO:0016323,GO:0022857,GO:0032782,GO:0032991,GO:0042803,GO:0046982,GO:0055085,GO:0071702	transporter activity|endoplasmic reticulum membrane|plasma membrane|transport|bile acid transmembrane transporter activity|bile acid and bile salt transport|integral component of membrane|basolateral plasma membrane|transmembrane transporter activity|bile acid secretion|protein-containing complex|protein homodimerization activity|protein heterodimerization activity|transmembrane transport|organic…	rno04976	Bile secretion
Slc51b	5.1119981406532125	0.5061029167215773	8.18259495660763	16.158183736142647	4.014193135667482	0.03190360526717504	0.5959266279603633	Up	0.14384878666180884	0.25630061720249586	0.4899326354776548	0.03670047330765401	0.0	300790		GO:0005215,GO:0005886,GO:0015125,GO:0015721,GO:0016021,GO:0016323,GO:0022857,GO:0031647,GO:0032782,GO:0032991,GO:0046982,GO:0055085,GO:0060050,GO:0070863,GO:0071702,GO:0090314	transporter activity|plasma membrane|bile acid transmembrane transporter activity|bile acid and bile salt transport|integral component of membrane|basolateral plasma membrane|transmembrane transporter activity|regulation of protein stability|bile acid secretion|protein-containing complex|protein heterodimerization activity|transmembrane transport|positive regulation of protein glycosylation|posit…	rno04976	Bile secretion
Slc5a5	17.10941665051583	29.388487922041826	8.923369136165169	0.3031826457802198	-1.7217409190939188	0.015121902998217163	0.4516859469486928	Down	0.08461098695427548	0.11486055167070992	0.05489055528491745	0.3357977248528849	0.22110775684147474	114613	solute carrier family 5 member 5	GO:0005634,GO:0005886,GO:0006590,GO:0006814,GO:0008507,GO:0015111,GO:0015293,GO:0015705,GO:0016021,GO:0071320,GO:0071371,GO:1904200	nucleus|plasma membrane|thyroid hormone generation|sodium ion transport|sodium:iodide symporter activity|iodide transmembrane transporter activity|symporter activity|iodide transport|integral component of membrane|cellular response to cAMP|cellular response to gonadotropin stimulus|iodide transmembrane transport	rno04918	Thyroid hormone synthesis
Slc6a14	4.885883631380179	0.5076037320342007	7.804736897610828	15.415955551187794	3.9463524119181828	0.04173538618081365	0.6447770885662149	Up	0.058778282774816434	0.023937692593353863	0.19447238179517254	0.0	0.012020949720540177	298340	solute carrier family 6 member 14	GO:0005887,GO:0009636,GO:0015293,GO:0022858,GO:0031526,GO:0032328,GO:0035725,GO:0089718	integral component of plasma membrane|response to toxic substance|symporter activity|alanine transmembrane transporter activity|brush border membrane|alanine transport|sodium ion transmembrane transport|amino acid import across plasma membrane
Smpx	15.234575964788988	4.056327410335735	22.686741667757826	5.594195638998901	2.4839307083150186	0.012496331669926544	0.41527311716100057	Up	1.3184054012308393	0.1579193864999229	0.30187153689057983	0.07914536852433213	0.13217237470506976	84416	small muscle protein, X-linked	GO:0005634,GO:0005737,GO:0005927,GO:0031430,GO:0043034,GO:0043292	nucleus|cytoplasm|muscle tendon junction|M band|costamere|contractile fiber
Sorcs1	37.09834601277995	53.232355989835646	26.342339361409486	0.4947834219536484	-1.015130932216437	0.043487205240475287	0.6507398265662935	Down	0.03819357772996257	0.08814210142958201	0.07681090804731518	0.11433447794055593	0.1588257114009246	309533	sortilin-related VPS10 domain containing receptor 1	GO:0005794,GO:0006892,GO:0016020,GO:0016021	Golgi apparatus|post-Golgi vesicle-mediated transport|membrane|integral component of membrane
Spaar	22.80223513395274	11.662879314285627	30.228472347064127	2.5928762094299485	1.3745533298685402	0.029167906171190857	0.5748586180311852	Up	0.1169838352490163	0.11910534615781193	0.14636338570350568	0.03411012135027431	0.06408420103985657	120102861		GO:0031902,GO:0043416,GO:0071230,GO:1904262,GO:1905103	late endosome membrane|regulation of skeletal muscle tissue regeneration|cellular response to amino acid stimulus|negative regulation of TORC1 signaling|integral component of lysosomal membrane
Spag17	8.934157090773141	2.535017029545757	13.200250464924725	5.2055316715998785	2.3800455219892527	0.02765497927286165	0.5668716912900467	Up	0.03386819534062841	0.06206831583319755	0.039548992491360783	0.0069126967445302745	0.010389752492639029	690746		GO:0003351,GO:0005576,GO:1904158,GO:1990716	epithelial cilium movement involved in extracellular fluid movement|extracellular region|axonemal central apparatus assembly|axonemal central apparatus
Srl	365.0070353693843	196.7101175792501	477.20498056280695	2.425855125983371	1.2784933941244112	4.042818238514217e-11	4.137959227727252e-08	Up	2.0256257713601653	1.6427150928803698	1.4260896304982231	0.5752237449036384	0.8213307961264611	302948	sarcalumenin	GO:0002115,GO:0005525,GO:0005737,GO:0005886,GO:0006897,GO:0014873,GO:0016020,GO:0016197,GO:0043231	store-operated calcium entry|GTP binding|cytoplasm|plasma membrane|endocytosis|response to muscle activity involved in regulation of muscle adaptation|membrane|endosomal transport|intracellular membrane-bounded organelle
St8sia2	5.370196028389122	0.5076037320342007	8.61192422595907	16.971599850132158	4.085050663719652	0.02714009841937765	0.5612610958154545	Up	0.13124815713642266	0.2672567052538989	0.09122782080172567	0.0	0.019172867248738217	117523	ST8 alpha-N-acetyl-neuraminide alpha-2,8-sialyltransferase 2	GO:0000139,GO:0001574,GO:0003828,GO:0005769,GO:0005886,GO:0006486,GO:0006491,GO:0008373,GO:0009311,GO:0016021,GO:0030182,GO:0042220,GO:0048471,GO:0051965,GO:0055037,GO:0097503,GO:1901216,GO:1990138	Golgi membrane|ganglioside biosynthetic process|alpha-N-acetylneuraminate alpha-2,8-sialyltransferase activity|early endosome|plasma membrane|protein glycosylation|N-glycan processing|sialyltransferase activity|oligosaccharide metabolic process|integral component of membrane|neuron differentiation|response to cocaine|perinuclear region of cytoplasm|positive regulation of synapse assembly|recyclin…
Stab1	98.52389252057013	146.47235626099047	66.55825002695654	0.4547896450735673	-1.1367286884388244	0.0003190005070366337	0.046643950328889884	Down	0.17891466110034096	0.17884730519717712	0.29755908636357153	0.4979663004418465	0.4623703024181121	100363145		GO:0005041,GO:0005044,GO:0005509,GO:0005540,GO:0005887,GO:0006897,GO:0007155,GO:0007267,GO:0016525,GO:0030169,GO:0042742	low-density lipoprotein particle receptor activity|scavenger receptor activity|calcium ion binding|hyaluronic acid binding|integral component of plasma membrane|endocytosis|cell adhesion|cell-cell signaling|negative regulation of angiogenesis|low-density lipoprotein particle binding|defense response to bacterium
Susd5	5.866671631879412	13.678286089296195	0.6589286602682219	0.04813322653887951	-4.37682305432526	0.004895730923533814	0.26848611660855715	Down	0.010773454527520213	0.0	0.0	0.09895162845502366	0.04957461930250553	301039		GO:0005540,GO:0007155,GO:0007219,GO:0016021	hyaluronic acid binding|cell adhesion|Notch signaling pathway|integral component of membrane
Syce1	5.248194914072854	11.155275582251427	1.3101411352871375	0.1177323629656362	-3.086417143480864	0.022121103432352258	0.5193047415854806	Down	0.018490583496265683	0.018825911659458672	0.03598675888985834	0.15096144929312832	0.2647101187942585	502372	synaptonemal complex central element protein 1	GO:0000795,GO:0000801,GO:0005654,GO:0005694,GO:0005829,GO:0007130,GO:0043231,GO:0051301	synaptonemal complex|central element|nucleoplasm|chromosome|cytosol|synaptonemal complex assembly|intracellular membrane-bounded organelle|cell division
Synpr	22.490712720242023	35.997842145674795	13.485959769953508	0.3746876948273905	-1.4162394961982003	0.020473113389898046	0.5029113463000882	Down	0.09789928400693904	0.14951204265223214	0.15242690117416766	0.2797454299103726	0.4304669986278177	66030	synaptoporin	GO:0008021,GO:0016021,GO:0017075,GO:0030285,GO:0030672,GO:0043005	synaptic vesicle|integral component of membrane|syntaxin-1 binding|integral component of synaptic vesicle membrane|synaptic vesicle membrane|neuron projection
Syt4	3.122715420775518	0.0	5.204525701292528	27.94333964212851	4.8044325493215485	0.0356799847623848	0.6139104206657168	Up	0.04140707916290396	0.0	0.06715610022391671	0.0	0.0	64440	synaptotagmin 4	GO:0000149,GO:0001786,GO:0005509,GO:0005515,GO:0005543,GO:0005544,GO:0005794,GO:0005886,GO:0006906,GO:0007269,GO:0007420,GO:0007613,GO:0008021,GO:0014049,GO:0014059,GO:0016021,GO:0016192,GO:0017075,GO:0017156,GO:0017158,GO:0019905,GO:0030100,GO:0030276,GO:0030348,GO:0030424,GO:0030425,GO:0030667,GO:0031045,GO:0031338,GO:0031339,GO:0031982,GO:0033604,GO:0036477,GO:0042803,GO:0043005,GO:0043025,GO:…	SNARE binding|phosphatidylserine binding|calcium ion binding|protein binding|phospholipid binding|calcium-dependent phospholipid binding|Golgi apparatus|plasma membrane|vesicle fusion|neurotransmitter secretion|brain development|memory|synaptic vesicle|positive regulation of glutamate secretion|regulation of dopamine secretion|integral component of membrane|vesicle-mediated transport|syntaxin-1 b…
Tbc1d30	3.0338439781205984	7.100448987228315	0.32277397204878605	0.049817183719545806	-4.327212724773438	0.028517499388505764	0.5738259084033145	Down	0.0	0.0	0.004261279878365386	0.01787571334919449	0.044778529564565364	299824		GO:0005096,GO:0005829,GO:0005886,GO:0005929,GO:0006886,GO:0031267,GO:0036064,GO:0043547,GO:0090630,GO:1902018	GTPase activator activity|cytosol|plasma membrane|cilium|intracellular protein transport|small GTPase binding|ciliary basal body|positive regulation of GTPase activity|activation of GTPase activity|negative regulation of cilium assembly
Tepp	4.322381883469541	0.0	7.203969805782566	38.65900841658798	5.272732728535387	0.006676752761353099	0.31252341596299105	Up	0.18468248020083827	0.09401585563843556	0.224645557004422	0.0	0.0	291850	testis, prostate and placenta expressed	GO:0019953	sexual reproduction
Testin	3.8444580312958094	8.614255291455176	0.6645931911895654	0.0766947768300146	-3.70472786104292	0.0286022992008282	0.5747789262176902	Down	0.0040252556520379785	0.004098253974911494	0.0	0.04107891099878831	0.02881266299799098	286916	testin gene	GO:0004197,GO:0005615,GO:0005764,GO:0006955,GO:0030054,GO:0051603	cysteine-type endopeptidase activity|extracellular space|lysosome|immune response|cell junction|proteolysis involved in cellular protein catabolic process
Tmdd1	18.491523586381426	29.39749281391756	11.220877434690658	0.3813411477569244	-1.3908458846678344	0.03471984783332168	0.6092043700399861	Down	0.07610928821051484	0.09862304587466092	0.06059678834013772	0.20477098838529686	0.2051799238051548	120093738
Tmem37	7.490544632897885	15.710201832745627	2.010773166332726	0.1270551675443596	-2.9764730415030867	0.02206184031155945	0.5188448919281727	Down	0.0	0.10357830483359964	0.0	0.29416196856477056	0.2427348174241395	245953	transmembrane protein 37	GO:0005244,GO:0005262,GO:0016021,GO:0034765,GO:0070588	voltage-gated ion channel activity|calcium channel activity|integral component of membrane|regulation of ion transmembrane transport|calcium ion transmembrane transport
Tnfsf8	4.5114165555492285	0.0	7.519027592582046	40.35729206706664	5.334757469220642	0.0058737277952590535	0.2937437877544372	Up	0.18736606666033925	0.19076396478457072	0.4740524660203959	0.0	0.0	683163	TNF superfamily member 8	GO:0005164,GO:0016021,GO:0043374,GO:0045944,GO:0050830	tumor necrosis factor receptor binding|integral component of membrane|CD8-positive, alpha-beta T cell differentiation|positive regulation of transcription by RNA polymerase II|defense response to Gram-positive bacterium	rno04060	Cytokine-cytokine receptor interaction
Trdn	5.9602450506004825	1.0152074640684017	9.256936774955204	9.120750611710069	3.189152558954774	0.04379542495612974	0.6518370958193755	Up	0.11135392780201987	0.050388151068183486	0.012039963032052028	0.0	0.012651875867722285	59299	triadin	GO:0005102,GO:0005515,GO:0005783,GO:0005829,GO:0005886,GO:0006874,GO:0009617,GO:0010880,GO:0014070,GO:0014701,GO:0014808,GO:0014902,GO:0016021,GO:0016529,GO:0030314,GO:0030674,GO:0031122,GO:0033017,GO:0034704,GO:0042383,GO:0043231,GO:0044325,GO:0051280,GO:0051281,GO:0060047,GO:0060316,GO:0086036,GO:0090158,GO:1901846	signaling receptor binding|protein binding|endoplasmic reticulum|cytosol|plasma membrane|cellular calcium ion homeostasis|response to bacterium|regulation of release of sequestered calcium ion into cytosol by sarcoplasmic reticulum|response to organic cyclic compound|junctional sarcoplasmic reticulum membrane|release of sequestered calcium ion into cytosol by sarcoplasmic reticulum|myotube differ…	rno04020,rno04260	Calcium signaling pathway|Cardiac muscle contraction
Trhde	39.38913891696768	24.31995467826293	49.43526174277083	2.031963948526737	1.0228748057798192	0.03454842748362251	0.6089804904202715	Up	0.1784716463752959	0.15142353624923124	0.11578174566675935	0.09106776700687466	0.05474977967216119	366894	thyrotropin-releasing hormone degrading enzyme	GO:0004177,GO:0005737,GO:0005886,GO:0006508,GO:0007165,GO:0008217,GO:0008237,GO:0008270,GO:0016021,GO:0042277,GO:0043171,GO:0070006	aminopeptidase activity|cytoplasm|plasma membrane|proteolysis|signal transduction|regulation of blood pressure|metallopeptidase activity|zinc ion binding|integral component of membrane|peptide binding|peptide catabolic process|metalloaminopeptidase activity
Trim54	24.355685776024817	11.650872791784641	32.825561098851594	2.81788051600016	1.494610439671468	0.02196689970760228	0.5188448919281727	Up	0.8533057011760028	0.3861246516121432	0.6458360751158312	0.3096261050703851	0.1357319425568009	362708	tripartite motif-containing 54	GO:0005737,GO:0005874,GO:0005875,GO:0007026,GO:0007275,GO:0008017,GO:0008270,GO:0016567,GO:0030018,GO:0030154,GO:0061630	cytoplasm|microtubule|microtubule associated complex|negative regulation of microtubule depolymerization|multicellular organism development|microtubule binding|zinc ion binding|protein ubiquitination|Z disc|cell differentiation|ubiquitin protein ligase activity
Trim72	78.2339865220263	48.18033171449561	98.2697563937134	2.0393780574622564	1.0281292452260349	0.010165719714842106	0.3806690116633436	Up	1.3286122491921124	1.1217568047905302	0.7673228357478051	0.3086573516128576	0.7400479066550716	365377	tripartite motif containing 72	GO:0001778,GO:0001786,GO:0003012,GO:0005737,GO:0006887,GO:0007517,GO:0008270,GO:0010832,GO:0016567,GO:0030659,GO:0031624,GO:0042383,GO:0042802,GO:0043161,GO:0043569,GO:0046627,GO:0051260,GO:0061630	plasma membrane repair|phosphatidylserine binding|muscle system process|cytoplasm|exocytosis|muscle organ development|zinc ion binding|negative regulation of myotube differentiation|protein ubiquitination|cytoplasmic vesicle membrane|ubiquitin conjugating enzyme binding|sarcolemma|identical protein binding|proteasome-mediated ubiquitin-dependent protein catabolic process|negative regulation of in…
Ttll11	11.510019421992347	4.562430327057312	16.141745485282367	3.5375566860021985	1.8227532659541392	0.042861431191519056	0.6486352009049089	Up	0.14774477010282022	0.10744580924758099	0.08900169885315873	0.02871959204932378	0.03597118270306263	689746		GO:0005524,GO:0018095,GO:0036064,GO:0051013	ATP binding|protein polyglutamylation|ciliary basal body|microtubule severing
Ttn	255.35623817980306	125.21903538930948	342.11437337346524	2.7323966805488613	1.4501669446518348	6.192987922273888e-12	9.508094357067101e-09	Up	0.1023712641046896	0.0768263697084909	0.08150608117508569	0.0272091500454512	0.03626558276004353	84015		GO:0000794,GO:0001701,GO:0001756,GO:0002020,GO:0003007,GO:0003300,GO:0004674,GO:0004713,GO:0005509,GO:0005516,GO:0005865,GO:0006936,GO:0007076,GO:0007507,GO:0007512,GO:0008307,GO:0010628,GO:0010737,GO:0019899,GO:0019901,GO:0021591,GO:0030016,GO:0030017,GO:0030018,GO:0030240,GO:0030241,GO:0030506,GO:0031430,GO:0031433,GO:0031672,GO:0031674,GO:0035995,GO:0042802,GO:0042805,GO:0043056,GO:0043621,GO:…	condensed nuclear chromosome|in utero embryonic development|somitogenesis|protease binding|heart morphogenesis|cardiac muscle hypertrophy|protein serine/threonine kinase activity|protein tyrosine kinase activity|calcium ion binding|calmodulin binding|striated muscle thin filament|muscle contraction|mitotic chromosome condensation|heart development|adult heart development|structural constituent of…	rno05410,rno05414	Hypertrophic cardiomyopathy|Dilated cardiomyopathy
Ugt1a8	5.465539282884366	13.179687249137736	0.32277397204878605	0.02683721710676553	-5.219621111173397	0.0016929748336813016	0.14520805933803926	Down	0.0	0.0	0.011686005411495741	0.147065451387224	0.17191900444133398	301595	UDP glucuronosyltransferase family 1 member A8	GO:0004857,GO:0005496,GO:0005504,GO:0005783,GO:0005789,GO:0006631,GO:0008144,GO:0008202,GO:0015020,GO:0016020,GO:0016021,GO:0017144,GO:0018411,GO:0019899,GO:0042803,GO:0043086,GO:0045922,GO:0046226,GO:0046982,GO:0051552,GO:0052695,GO:0052696,GO:0052697,GO:0071407,GO:1904224,GO:2001030	enzyme inhibitor activity|steroid binding|fatty acid binding|endoplasmic reticulum|endoplasmic reticulum membrane|fatty acid metabolic process|drug binding|steroid metabolic process|glucuronosyltransferase activity|membrane|integral component of membrane|drug metabolic process|protein glucuronidation|enzyme binding|protein homodimerization activity|negative regulation of catalytic activity|negati…	rno00040,rno00053,rno00140,rno00830,rno00860,rno00980,rno00982,rno00983,rno04976,rno05204	Pentose and glucuronate interconversions|Ascorbate and aldarate metabolism|Steroid hormone biosynthesis|Retinol metabolism|Porphyrin and chlorophyll metabolism|Metabolism of xenobiotics by cytochrome P450|Drug metabolism - cytochrome P450|Drug metabolism - other enzymes|Bile secretion|Chemical carcinogenesis
Unc45b	50.237292144243966	26.860974969059182	65.82150359436716	2.4503415211750306	1.2929828417044598	0.004631769015072099	0.2595312032423429	Up	0.7139806902207304	0.3747055594392944	0.3796231810209252	0.21032854468914675	0.18816837389236202	303373	unc-45 myosin chaperone B	GO:0005829,GO:0007517,GO:0030154,GO:0051879,GO:0061077	cytosol|muscle organ development|cell differentiation|Hsp90 protein binding|chaperone-mediated protein folding
Vit	8.866476582532222	17.734613499631934	2.9543853044657475	0.1667363364555268	-2.584359553180732	0.016885179181209804	0.4647211015890029	Down	0.0	0.020898422839460445	0.02496779829000049	0.10997472093570893	0.07346289641259919	313831		GO:0005539,GO:0005614,GO:0010811,GO:0021510,GO:0030198,GO:0031012,GO:0062023	glycosaminoglycan binding|interstitial matrix|positive regulation of cell-substrate adhesion|spinal cord development|extracellular matrix organization|extracellular matrix|collagen-containing extracellular matrix
Wfikkn2	20.665793054515085	33.446316147690176	12.145444325731685	0.3633955583083133	-1.4603873089029262	0.020216186659403456	0.5001009382788348	Down	0.057085287644754526	0.06393258713112944	0.08888046104309796	0.21555165974250048	0.16928328682622867	287631		GO:0001501,GO:0004857,GO:0004867,GO:0005576,GO:0005615,GO:0007179,GO:0008191,GO:0010951,GO:0030512,GO:0032091,GO:0043392,GO:0048019,GO:0050431,GO:0055001,GO:0060021,GO:2000272	skeletal system development|enzyme inhibitor activity|serine-type endopeptidase inhibitor activity|extracellular region|extracellular space|transforming growth factor beta receptor signaling pathway|metalloendopeptidase inhibitor activity|negative regulation of endopeptidase activity|negative regulation of transforming growth factor beta receptor signaling pathway|negative regulation of protein b…
Wnt5b	80.47180830690412	115.06696074862543	57.40837334575654	0.4985995433355368	-1.0040465334134605	0.0033962588615431212	0.22378867940459884	Down	0.4664257012837732	0.8310476431003272	0.5467235590376637	1.1467298442689484	1.3116170638818867	282582	Wnt family member 5B	GO:0002062,GO:0005102,GO:0005109,GO:0005125,GO:0005615,GO:0009986,GO:0030182,GO:0030335,GO:0031012,GO:0042060,GO:0045165,GO:0045600,GO:0060070,GO:0090090	chondrocyte differentiation|signaling receptor binding|frizzled binding|cytokine activity|extracellular space|cell surface|neuron differentiation|positive regulation of cell migration|extracellular matrix|wound healing|cell fate commitment|positive regulation of fat cell differentiation|canonical Wnt signaling pathway|negative regulation of canonical Wnt signaling pathway	rno04150,rno04310,rno04360,rno04390,rno04550,rno04916,rno04934,rno05010,rno05022,rno05165,rno05200,rno05205,rno05217,rno05224,rno05225,rno05226	mTOR signaling pathway|Wnt signaling pathway|Axon guidance|Hippo signaling pathway|Signaling pathways regulating pluripotency of stem cells|Melanogenesis|Cushing syndrome|Alzheimer disease|Pathways of neurodegeneration - multiple diseases|Human papillomavirus infection|Pathways in cancer|Proteoglycans in cancer|Basal cell carcinoma|Breast cancer|Hepatocellular carcinoma|Gastric cancer
Ybx2	8.240974319203671	15.695193679619384	3.2714947455931918	0.2088152511522292	-2.2597010096167005	0.04950278202829767	0.6853658499050183	Down	0.017206350044435013	0.052555165603672085	0.1004620709587621	0.4741087509994558	0.07037860209376061	303250	Y box binding protein 2	GO:0003676,GO:0003682,GO:0003729,GO:0003730,GO:0005634,GO:0005737,GO:0005844,GO:0007286,GO:0008289,GO:0010468,GO:0017148,GO:0043021,GO:0045182,GO:0048255,GO:0048477,GO:0048599,GO:0051100,GO:0120162,GO:1990904	nucleic acid binding|chromatin binding|mRNA binding|mRNA 3'-UTR binding|nucleus|cytoplasm|polysome|spermatid development|lipid binding|regulation of gene expression|negative regulation of translation|ribonucleoprotein complex binding|translation regulator activity|mRNA stabilization|oogenesis|oocyte development|negative regulation of binding|positive regulation of cold-induced thermogenesis|ribon…			CSD
